# Supplementary material for: Stem transcriptome screen for selection in wild and cultivated pitahaya (Selenicereus undatus): an epiphytic cactus with edible fruit
Source: PeerJ. 2023 Jan 6;11:e14581. doi: 10.7717/peerj.14581 (PMC9828283; doi:10.7717/peerj.14581)
Supplement: Supplemental Information 2 [file peerj-11-14581-s002.xlsx]

## Sheet: Hunucmá_Down
#gene_id	transcript_id	sprot_Top_BLASTX_hit	RNAMMER	prot_id	prot_coords	sprot_Top_BLASTP_hit	Pfam	SignalP	TmHMM	eggnog	Kegg	gene_ontology_blast	gene_ontology_pfam	transcript	peptide
TRINITY_DN33994_c1_g3_i1	.	.	TRINITY_DN33994_c1_g3_i1.p1	920-1309[-]	.	.	sigP:0.997356^^^	.	.	.	.	.	.	.
TRINITY_DN33974_c1_g1_i1	.	.	.	.	.	.	.	.	.	.	.	.	.	.
TRINITY_DN33974_c2_g1_i1	.	.	.	.	.	.	.	.	.	.	.	.	.	.
TRINITY_DN33916_c1_g1_i1	ASR1_SOLLC^ASR1_SOLLC^Q:190-312,H:18-58^60.976%ID^E:4.84e-08^RecName: Full=Abscisic stress-ripening protein 1;^Eukaryota; Viridiplantae; Streptophyta; Embryophyta; Tracheophyta; Spermatophyta; Magnoliophyta; eudicotyledons; Gunneridae; Pentapetalae; asterids; lamiids; Solanales; Solanaceae; Solanoideae; Solaneae; Solanum; Lycopersicon	.	.	.	.	.	.	.	ENOG410ZQMJ^ABA/WDS induced protein	.	GO:0005634^cellular_component^nucleus`GO:0006950^biological_process^response to stress	.	.	.
TRINITY_DN33916_c3_g1_i1	.	.	.	.	.	.	.	.	.	.	.	.	.	.
TRINITY_DN33981_c8_g3_i1	EF2_BETVU^EF2_BETVU^Q:179-3,H:122-180^94.915%ID^E:4.48e-32^RecName: Full=Elongation factor 2;^Eukaryota; Viridiplantae; Streptophyta; Embryophyta; Tracheophyta; Spermatophyta; Magnoliophyta; eudicotyledons; Gunneridae; Pentapetalae; Caryophyllales; Amaranthaceae; Beta	.	.	.	.	.	.	.	.	KEGG:bvg:104906141`KO:K03234	GO:0005737^cellular_component^cytoplasm`GO:0005525^molecular_function^GTP binding`GO:0003924^molecular_function^GTPase activity`GO:0003746^molecular_function^translation elongation factor activity	.	.	.
TRINITY_DN33977_c2_g1_i1	BT2_ARATH^BT2_ARATH^Q:10-264,H:139-223^55.294%ID^E:5.09e-22^RecName: Full=BTB/POZ and TAZ domain-containing protein 2;^Eukaryota; Viridiplantae; Streptophyta; Embryophyta; Tracheophyta; Spermatophyta; Magnoliophyta; eudicotyledons; Gunneridae; Pentapetalae; rosids; malvids; Brassicales; Brassicaceae; Camelineae; Arabidopsis	.	.	.	.	.	.	.	COG5076^bromodomain	KEGG:ath:AT3G48360`KO:K00517	GO:0005737^cellular_component^cytoplasm`GO:0005634^cellular_component^nucleus`GO:0005516^molecular_function^calmodulin binding`GO:0004402^molecular_function^histone acetyltransferase activity`GO:0003712^molecular_function^transcription cofactor activity`GO:0008270^molecular_function^zinc ion binding`GO:0009738^biological_process^abscisic acid-activated signaling pathway`GO:0009734^biological_proc…	.	.	.
TRINITY_DN33959_c1_g1_i1	.	.	.	.	.	.	.	.	.	.	.	.	.	.
TRINITY_DN33938_c3_g1_i1	DIT1_SPIOL^DIT1_SPIOL^Q:2-166,H:264-318^80%ID^E:1.49e-22^RecName: Full=Dicarboxylate transporter 1, chloroplastic;^Eukaryota; Viridiplantae; Streptophyta; Embryophyta; Tracheophyta; Spermatophyta; Magnoliophyta; eudicotyledons; Gunneridae; Pentapetalae; Caryophyllales; Amaranthaceae; Chenopodioideae; Anserineae; Spinacia	.	.	.	.	.	.	.	.	.	GO:0009706^cellular_component^chloroplast inner membrane`GO:0016021^cellular_component^integral component of membrane`GO:0015139^molecular_function^alpha-ketoglutarate transmembrane transporter activity`GO:0015140^molecular_function^malate transmembrane transporter activity`GO:0015742^biological_process^alpha-ketoglutarate transport`GO:0071423^biological_process^malate transmembrane transport`GO:…	.	.	.
TRINITY_DN33985_c0_g1_i1	DHSS_ANACY^DHSS_ANACY^Q:219-4,H:66-137^44.444%ID^E:1e-12^RecName: Full=Soluble hydrogenase 42 kDa subunit;^Bacteria; Cyanobacteria; Nostocales; Nostocaceae; Anabaena	.	.	.	.	.	.	.	.	.	GO:0005737^cellular_component^cytoplasm`GO:0016491^molecular_function^oxidoreductase activity	.	.	.
TRINITY_DN33985_c4_g1_i1	DHSS_ANACY^DHSS_ANACY^Q:44-325,H:57-150^38.298%ID^E:2.39e-15^RecName: Full=Soluble hydrogenase 42 kDa subunit;^Bacteria; Cyanobacteria; Nostocales; Nostocaceae; Anabaena	.	TRINITY_DN33985_c4_g1_i1.p1	2-337[+]	DHSS_ANACY^DHSS_ANACY^Q:15-108,H:57-150^38.298%ID^E:2.15e-15^RecName: Full=Soluble hydrogenase 42 kDa subunit;^Bacteria; Cyanobacteria; Nostocales; Nostocaceae; Anabaena	.	sigP:0.99917^^^	.	.	.	GO:0005737^cellular_component^cytoplasm`GO:0016491^molecular_function^oxidoreductase activity	.	.	.
TRINITY_DN33942_c4_g7_i1	GSTT1_ARATH^GSTT1_ARATH^Q:18-377,H:1-121^50.413%ID^E:4.49e-39^RecName: Full=Glutathione S-transferase T1;^Eukaryota; Viridiplantae; Streptophyta; Embryophyta; Tracheophyta; Spermatophyta; Magnoliophyta; eudicotyledons; Gunneridae; Pentapetalae; rosids; malvids; Brassicales; Brassicaceae; Camelineae; Arabidopsis	.	TRINITY_DN33942_c4_g7_i1.p1	3-338[+]	GSTT1_ARATH^GSTT1_ARATH^Q:6-111,H:1-107^51.402%ID^E:3.43e-34^RecName: Full=Glutathione S-transferase T1;^Eukaryota; Viridiplantae; Streptophyta; Embryophyta; Tracheophyta; Spermatophyta; Magnoliophyta; eudicotyledons; Gunneridae; Pentapetalae; rosids; malvids; Brassicales; Brassicaceae; Camelineae; Arabidopsis	.	sigP:0.998412^^^	.	COG0625^glutathione Stransferase	KEGG:ath:AT5G41210`KO:K00799	GO:0005737^cellular_component^cytoplasm`GO:0005634^cellular_component^nucleus`GO:0005777^cellular_component^peroxisome`GO:0004364^molecular_function^glutathione transferase activity`GO:0004601^molecular_function^peroxidase activity`GO:0006749^biological_process^glutathione metabolic process`GO:0009407^biological_process^toxin catabolic process	.	.	.
TRINITY_DN33950_c1_g6_i1	.	.	.	.	.	.	.	.	.	.	.	.	.	.
TRINITY_DN33950_c1_g10_i1	.	.	.	.	.	.	.	.	.	.	.	.	.	.
TRINITY_DN33950_c4_g1_i1	.	.	.	.	.	.	.	.	.	.	.	.	.	.
TRINITY_DN33917_c1_g1_i1	.	.	.	.	.	.	.	.	.	.	.	.	.	.
TRINITY_DN33971_c0_g1_i1	.	.	.	.	.	.	.	.	.	.	.	.	.	.
TRINITY_DN33987_c0_g1_i1	F16PA_WOLSU^F16PA_WOLSU^Q:7-150,H:183-231^42.857%ID^E:7.3e-06^RecName: Full=Fructose-1,6-bisphosphatase class 1 {ECO:0000255|HAMAP-Rule:MF_01855};^Bacteria; Proteobacteria; Epsilonproteobacteria; Campylobacterales; Helicobacteraceae; Wolinella	.	.	.	.	.	.	.	COG0158^D-fructose-1,6-bisphosphate 1-phosphohydrolase class 1	KEGG:wsu:WS0218`KO:K03841	GO:0005737^cellular_component^cytoplasm`GO:0042132^molecular_function^fructose 1,6-bisphosphate 1-phosphatase activity`GO:0000287^molecular_function^magnesium ion binding`GO:0006094^biological_process^gluconeogenesis	.	.	.
TRINITY_DN34004_c0_g1_i1	.	.	.	.	.	.	.	.	.	.	.	.	.	.
TRINITY_DN33946_c2_g1_i1	EIN2_ARATH^EIN2_ARATH^Q:1914-763,H:24-398^27.431%ID^E:1.97e-26^RecName: Full=Ethylene-insensitive protein 2 {ECO:0000303|PubMed:10381874};^Eukaryota; Viridiplantae; Streptophyta; Embryophyta; Tracheophyta; Spermatophyta; Magnoliophyta; eudicotyledons; Gunneridae; Pentapetalae; rosids; malvids; Brassicales; Brassicaceae; Camelineae; Arabidopsis	.	TRINITY_DN33946_c2_g1_i1.p1	556-2202[-]	EIN2_ARATH^EIN2_ARATH^Q:97-480,H:24-398^27.431%ID^E:3.75e-28^RecName: Full=Ethylene-insensitive protein 2 {ECO:0000303|PubMed:10381874};^Eukaryota; Viridiplantae; Streptophyta; Embryophyta; Tracheophyta; Spermatophyta; Magnoliophyta; eudicotyledons; Gunneridae; Pentapetalae; rosids; malvids; Brassicales; Brassicaceae; Camelineae; Arabidopsis	.	sigP:0.997288^^^	ExpAA=242.20^PredHel=10^Topology=i120-142o201-223i230-247o270-289i310-332o364-386i407-429o444-461i468-490o505-527i	COG1914^H( )-stimulated, divalent metal cation uptake system (By similarity)	KEGG:ath:AT5G03280`KO:K14513	GO:0016021^cellular_component^integral component of membrane`GO:0005622^cellular_component^intracellular`GO:0005215^molecular_function^transporter activity`GO:0009926^biological_process^auxin polar transport`GO:0009734^biological_process^auxin-activated signaling pathway`GO:0051301^biological_process^cell division`GO:0071281^biological_process^cellular response to iron ion`GO:0009736^biological_p…	.	.	.
TRINITY_DN33930_c2_g2_i1	.	.	.	.	.	.	.	.	.	.	.	.	.	.
TRINITY_DN33930_c3_g1_i1	.	.	TRINITY_DN33930_c3_g1_i1.p1	50-358[-]	.	.	sigP:0.999321^^^	.	.	.	.	.	.	.
TRINITY_DN33986_c0_g1_i1	BEL1_ARATH^BEL1_ARATH^Q:308-1039,H:287-510^61.789%ID^E:2.69e-94^RecName: Full=Homeobox protein BEL1 homolog;^Eukaryota; Viridiplantae; Streptophyta; Embryophyta; Tracheophyta; Spermatophyta; Magnoliophyta; eudicotyledons; Gunneridae; Pentapetalae; rosids; malvids; Brassicales; Brassicaceae; Camelineae; Arabidopsis	.	TRINITY_DN33986_c0_g1_i1.p1	341-1225[+]	BEL1_ARATH^BEL1_ARATH^Q:12-233,H:309-510^62.5%ID^E:1.82e-91^RecName: Full=Homeobox protein BEL1 homolog;^Eukaryota; Viridiplantae; Streptophyta; Embryophyta; Tracheophyta; Spermatophyta; Magnoliophyta; eudicotyledons; Gunneridae; Pentapetalae; rosids; malvids; Brassicales; Brassicaceae; Camelineae; Arabidopsis	.	sigP:0.998924^^^	.	ENOG410XPMQ^homeobox	KEGG:ath:AT5G41410	GO:0005829^cellular_component^cytosol`GO:0005634^cellular_component^nucleus`GO:0009506^cellular_component^plasmodesma`GO:0003677^molecular_function^DNA binding`GO:0003700^molecular_function^transcription factor activity, sequence-specific DNA binding`GO:0006351^biological_process^transcription, DNA-templated	.	.	.
TRINITY_DN33962_c8_g2_i1	.	.	TRINITY_DN33962_c8_g2_i1.p1	2-892[-]	.	.	sigP:0.996257^^^	.	.	.	.	.	.	.
TRINITY_DN33962_c8_g3_i1	.	.	.	.	.	.	.	.	.	.	.	.	.	.
TRINITY_DN33962_c8_g4_i1	.	.	.	.	.	.	.	.	.	.	.	.	.	.
TRINITY_DN33962_c9_g18_i1	.	.	TRINITY_DN33962_c9_g18_i1.p1	3-299[+]	.	.	sigP:0.999284^^^	.	.	.	.	.	.	.
TRINITY_DN33962_c11_g7_i1	.	.	TRINITY_DN33962_c11_g7_i1.p1	112-432[-]	.	.	sigP:0.99875^^^	.	.	.	.	.	.	.
TRINITY_DN33962_c11_g12_i1	.	.	.	.	.	.	.	.	.	.	.	.	.	.
TRINITY_DN33914_c1_g2_i1	.	.	.	.	.	.	.	.	.	.	.	.	.	.
TRINITY_DN33964_c0_g1_i1	.	.	.	.	.	.	.	.	.	.	.	.	.	.
TRINITY_DN33964_c5_g1_i1	.	.	TRINITY_DN33964_c5_g1_i1.p1	3-392[+]	.	.	sigP:0.998546^^^	.	.	.	.	.	.	.
TRINITY_DN24502_c0_g1_i1	GIT1_CANAL^GIT1_CANAL^Q:829-23,H:136-349^23.529%ID^E:2.78e-07^.^.	.	TRINITY_DN24502_c0_g1_i1.p1	2-835[-]	GIT1_CANAL^GIT1_CANAL^Q:3-271,H:136-349^23.529%ID^E:2.67e-07^.^.	.	sigP:0.89038^^^	ExpAA=86.72^PredHel=4^Topology=o10-28i49-71o98-117i255-277o	.	.	.	.	.	.
TRINITY_DN24428_c0_g1_i1	.	.	TRINITY_DN24428_c0_g1_i1.p2	270-575[-]	.	.	sigP:0.999631^^^	.	.	.	.	.	.	.
TRINITY_DN24428_c0_g1_i1	.	.	TRINITY_DN24428_c0_g1_i1.p1	849-1556[-]	.	.	sigP:0.999172^^^	.	.	.	.	.	.	.
TRINITY_DN24471_c0_g1_i1	.	.	TRINITY_DN24471_c0_g1_i1.p1	53-1423[-]	.	.	sigP:0.998415^^^	ExpAA=21.40^PredHel=1^Topology=o424-446i	.	.	.	.	.	.
TRINITY_DN31771_c1_g1_i1	.	.	.	.	.	.	.	.	.	.	.	.	.	.
TRINITY_DN31762_c1_g1_i1	.	.	.	.	.	.	.	.	.	.	.	.	.	.
TRINITY_DN31762_c1_g3_i1	.	.	.	.	.	.	.	.	.	.	.	.	.	.
TRINITY_DN31760_c0_g1_i1	FL3H3_ORYSJ^FL3H3_ORYSJ^Q:609-1,H:8-208^48.529%ID^E:2.23e-63^.^.	.	TRINITY_DN31760_c0_g1_i1.p1	1-717[-]	FL3H3_ORYSJ^FL3H3_ORYSJ^Q:37-239,H:8-208^48.529%ID^E:6.43e-65^.^.	.	sigP:0.99892^^^	.	.	.	.	.	.	.
TRINITY_DN31768_c3_g3_i1	DBR_TOBAC^DBR_TOBAC^Q:150-1,H:4-52^68%ID^E:7.48e-17^RecName: Full=2-alkenal reductase (NADP(+)-dependent);^Eukaryota; Viridiplantae; Streptophyta; Embryophyta; Tracheophyta; Spermatophyta; Magnoliophyta; eudicotyledons; Gunneridae; Pentapetalae; asterids; lamiids; Solanales; Solanaceae; Nicotianoideae; Nicotianeae; Nicotiana	.	.	.	.	.	.	.	.	.	GO:0016491^molecular_function^oxidoreductase activity`GO:0008270^molecular_function^zinc ion binding	.	.	.
TRINITY_DN31768_c3_g4_i1	DBR_TOBAC^DBR_TOBAC^Q:199-2,H:223-288^78.788%ID^E:1.4e-32^RecName: Full=2-alkenal reductase (NADP(+)-dependent);^Eukaryota; Viridiplantae; Streptophyta; Embryophyta; Tracheophyta; Spermatophyta; Magnoliophyta; eudicotyledons; Gunneridae; Pentapetalae; asterids; lamiids; Solanales; Solanaceae; Nicotianoideae; Nicotianeae; Nicotiana	.	.	.	.	.	.	.	.	.	GO:0016491^molecular_function^oxidoreductase activity`GO:0008270^molecular_function^zinc ion binding	.	.	.
TRINITY_DN31731_c1_g1_i1	LHCA2_ARATH^LHCA2_ARATH^Q:265-2,H:68-155^82.955%ID^E:9.41e-49^RecName: Full=Photosystem I chlorophyll a/b-binding protein 2, chloroplastic {ECO:0000303|PubMed:10366881};^Eukaryota; Viridiplantae; Streptophyta; Embryophyta; Tracheophyta; Spermatophyta; Magnoliophyta; eudicotyledons; Gunneridae; Pentapetalae; rosids; malvids; Brassicales; Brassicaceae; Camelineae; Arabidopsis	.	.	.	.	.	.	.	ENOG410XTCT^Chlorophyll A-B binding protein	KEGG:ath:AT3G61470`KO:K08908	GO:0009507^cellular_component^chloroplast`GO:0009941^cellular_component^chloroplast envelope`GO:0009534^cellular_component^chloroplast thylakoid`GO:0009535^cellular_component^chloroplast thylakoid membrane`GO:0016021^cellular_component^integral component of membrane`GO:0016020^cellular_component^membrane`GO:0009522^cellular_component^photosystem I`GO:0009523^cellular_component^photosystem II`GO:0…	.	.	.
TRINITY_DN31791_c0_g1_i1	.	.	.	.	.	.	.	.	.	.	.	.	.	.
TRINITY_DN31786_c1_g1_i1	ERYH_RHILO^ERYH_RHILO^Q:409-2,H:36-175^35%ID^E:8.14e-16^.^.	.	TRINITY_DN31786_c1_g1_i1.p1	2-415[-]	ERYH_RHILO^ERYH_RHILO^Q:3-138,H:36-175^35%ID^E:7.32e-16^.^.	.	sigP:0.999176^^^	.	.	.	.	.	.	.
TRINITY_DN31764_c1_g1_i1	DFRA_MALDO^DFRA_MALDO^Q:2-412,H:68-202^44.203%ID^E:4.24e-34^RecName: Full=Bifunctional dihydroflavonol 4-reductase/flavanone 4-reductase;^Eukaryota; Viridiplantae; Streptophyta; Embryophyta; Tracheophyta; Spermatophyta; Magnoliophyta; eudicotyledons; Gunneridae; Pentapetalae; rosids; fabids; Rosales; Rosaceae; Maloideae; Maleae; Malus	.	TRINITY_DN31764_c1_g1_i1.p1	2-436[+]	DFRA_MALDO^DFRA_MALDO^Q:1-137,H:68-202^44.203%ID^E:3.82e-34^RecName: Full=Bifunctional dihydroflavonol 4-reductase/flavanone 4-reductase;^Eukaryota; Viridiplantae; Streptophyta; Embryophyta; Tracheophyta; Spermatophyta; Magnoliophyta; eudicotyledons; Gunneridae; Pentapetalae; rosids; fabids; Rosales; Rosaceae; Maloideae; Maleae; Malus	.	sigP:0.996649^^^	.	.	KEGG:mdm:103450464`KO:K13082	GO:0050662^molecular_function^coenzyme binding`GO:0045552^molecular_function^dihydrokaempferol 4-reductase activity`GO:0047890^molecular_function^flavanone 4-reductase activity`GO:0009813^biological_process^flavonoid biosynthetic process	.	.	.
TRINITY_DN31764_c1_g4_i1	CCR1_ARATH^CCR1_ARATH^Q:751-446,H:210-313^44.231%ID^E:3.96e-18^RecName: Full=Cinnamoyl-CoA reductase 1;^Eukaryota; Viridiplantae; Streptophyta; Embryophyta; Tracheophyta; Spermatophyta; Magnoliophyta; eudicotyledons; Gunneridae; Pentapetalae; rosids; malvids; Brassicales; Brassicaceae; Camelineae; Arabidopsis	.	TRINITY_DN31764_c1_g4_i1.p1	410-817[-]	CCR1_ARATH^CCR1_ARATH^Q:23-130,H:210-319^45.455%ID^E:1.62e-22^RecName: Full=Cinnamoyl-CoA reductase 1;^Eukaryota; Viridiplantae; Streptophyta; Embryophyta; Tracheophyta; Spermatophyta; Magnoliophyta; eudicotyledons; Gunneridae; Pentapetalae; rosids; malvids; Brassicales; Brassicaceae; Camelineae; Arabidopsis	.	sigP:0.998436^^^	.	COG0451^Nad-dependent epimerase dehydratase	.	GO:0005829^cellular_component^cytosol`GO:0016621^molecular_function^cinnamoyl-CoA reductase activity`GO:0050662^molecular_function^coenzyme binding`GO:0007623^biological_process^circadian rhythm`GO:0009809^biological_process^lignin biosynthetic process`GO:0009409^biological_process^response to cold	.	.	.
TRINITY_DN31746_c1_g1_i1	.	.	TRINITY_DN31746_c1_g1_i1.p1	3-662[-]	.	.	sigP:0.908347^^^	ExpAA=22.23^PredHel=1^Topology=i21-43o	.	.	.	.	.	.
TRINITY_DN31729_c3_g1_i1	.	.	.	.	.	.	.	.	.	.	.	.	.	.
TRINITY_DN31723_c1_g3_i1	.	.	.	.	.	.	.	.	.	.	.	.	.	.
TRINITY_DN31801_c3_g30_i1	G3PB_SPIOL^G3PB_SPIOL^Q:397-2,H:1-133^68.421%ID^E:3.29e-48^RecName: Full=Glyceraldehyde-3-phosphate dehydrogenase B, chloroplastic;^Eukaryota; Viridiplantae; Streptophyta; Embryophyta; Tracheophyta; Spermatophyta; Magnoliophyta; eudicotyledons; Gunneridae; Pentapetalae; Caryophyllales; Amaranthaceae; Chenopodioideae; Anserineae; Spinacia	.	.	.	.	.	.	.	.	.	GO:0009507^cellular_component^chloroplast`GO:0047100^molecular_function^glyceraldehyde-3-phosphate dehydrogenase (NADP+) (phosphorylating) activity`GO:0051287^molecular_function^NAD binding`GO:0050661^molecular_function^NADP binding`GO:0006006^biological_process^glucose metabolic process`GO:0019253^biological_process^reductive pentose-phosphate cycle	.	.	.
TRINITY_DN31801_c5_g1_i1	G3PB_SPIOL^G3PB_SPIOL^Q:3-326,H:171-278^87.037%ID^E:2.59e-59^RecName: Full=Glyceraldehyde-3-phosphate dehydrogenase B, chloroplastic;^Eukaryota; Viridiplantae; Streptophyta; Embryophyta; Tracheophyta; Spermatophyta; Magnoliophyta; eudicotyledons; Gunneridae; Pentapetalae; Caryophyllales; Amaranthaceae; Chenopodioideae; Anserineae; Spinacia	.	.	.	.	.	.	.	.	.	GO:0009507^cellular_component^chloroplast`GO:0047100^molecular_function^glyceraldehyde-3-phosphate dehydrogenase (NADP+) (phosphorylating) activity`GO:0051287^molecular_function^NAD binding`GO:0050661^molecular_function^NADP binding`GO:0006006^biological_process^glucose metabolic process`GO:0019253^biological_process^reductive pentose-phosphate cycle	.	.	.
TRINITY_DN31793_c6_g5_i1	.	.	.	.	.	.	.	.	.	.	.	.	.	.
TRINITY_DN31793_c8_g1_i1	.	.	.	.	.	.	.	.	.	.	.	.	.	.
TRINITY_DN31770_c0_g1_i1	M860_ARATH^M860_ARATH^Q:2430-2852,H:3-142^49.65%ID^E:1.74e-34^RecName: Full=Uncharacterized mitochondrial protein AtMg00860;^Eukaryota; Viridiplantae; Streptophyta; Embryophyta; Tracheophyta; Spermatophyta; Magnoliophyta; eudicotyledons; Gunneridae; Pentapetalae; rosids; malvids; Brassicales; Brassicaceae; Camelineae; Arabidopsis	.	TRINITY_DN31770_c0_g1_i1.p1	1593-2459[+]	.	.	sigP:0.999035^^^	.	.	.	.	.	.	.
TRINITY_DN31770_c0_g1_i1	M860_ARATH^M860_ARATH^Q:2430-2852,H:3-142^49.65%ID^E:1.74e-34^RecName: Full=Uncharacterized mitochondrial protein AtMg00860;^Eukaryota; Viridiplantae; Streptophyta; Embryophyta; Tracheophyta; Spermatophyta; Magnoliophyta; eudicotyledons; Gunneridae; Pentapetalae; rosids; malvids; Brassicales; Brassicaceae; Camelineae; Arabidopsis	.	TRINITY_DN31770_c0_g1_i1.p4	878-1177[+]	.	.	sigP:0.998376^^^	.	.	.	.	.	.	.
TRINITY_DN31770_c0_g1_i1	M860_ARATH^M860_ARATH^Q:2430-2852,H:3-142^49.65%ID^E:1.74e-34^RecName: Full=Uncharacterized mitochondrial protein AtMg00860;^Eukaryota; Viridiplantae; Streptophyta; Embryophyta; Tracheophyta; Spermatophyta; Magnoliophyta; eudicotyledons; Gunneridae; Pentapetalae; rosids; malvids; Brassicales; Brassicaceae; Camelineae; Arabidopsis	.	TRINITY_DN31770_c0_g1_i1.p3	1304-1609[+]	.	.	sigP:0.998832^^^	ExpAA=20.37^PredHel=1^Topology=i70-92o	.	.	.	.	.	.
TRINITY_DN31770_c7_g2_i1	CBP1_ORYSJ^CBP1_ORYSJ^Q:327-617,H:35-130^64.948%ID^E:2.75e-39^RecName: Full=Serine carboxypeptidase 1;^Eukaryota; Viridiplantae; Streptophyta; Embryophyta; Tracheophyta; Spermatophyta; Magnoliophyta; Liliopsida; Poales; Poaceae; BOP clade; Oryzoideae; Oryzeae; Oryzinae; Oryza	.	TRINITY_DN31770_c7_g2_i1.p2	258-617[+]	CBP1_ORYSJ^CBP1_ORYSJ^Q:24-120,H:35-130^64.948%ID^E:7.17e-42^RecName: Full=Serine carboxypeptidase 1;^Eukaryota; Viridiplantae; Streptophyta; Embryophyta; Tracheophyta; Spermatophyta; Magnoliophyta; Liliopsida; Poales; Poaceae; BOP clade; Oryzoideae; Oryzeae; Oryzinae; Oryza	.	sigP:0.012333^CS^pos:^Pr:	ExpAA=19.12^PredHel=1^Topology=i5-27o	COG2939^carboxy-peptidase	KEGG:osa:4351908`KO:K16296	GO:0005777^cellular_component^peroxisome`GO:0005773^cellular_component^vacuole`GO:0004180^molecular_function^carboxypeptidase activity`GO:0016747^molecular_function^transferase activity, transferring acyl groups other than amino-acyl groups`GO:0019748^biological_process^secondary metabolic process	.	.	.
TRINITY_DN31779_c2_g3_i1	DR100_ARATH^DR100_ARATH^Q:134-436,H:128-226^39.604%ID^E:1.45e-12^RecName: Full=DNA-damage-repair/toleration protein DRT100;^Eukaryota; Viridiplantae; Streptophyta; Embryophyta; Tracheophyta; Spermatophyta; Magnoliophyta; eudicotyledons; Gunneridae; Pentapetalae; rosids; malvids; Brassicales; Brassicaceae; Camelineae; Arabidopsis`DR100_ARATH^DR100_ARATH^Q:167-430,H:185-272^36.364%ID^E:7.15e-06^Rec…	.	.	.	.	.	.	.	COG4886^leucine Rich Repeat	KEGG:ath:AT3G12610	GO:0009507^cellular_component^chloroplast`GO:0000166^molecular_function^nucleotide binding`GO:0006281^biological_process^DNA repair	.	.	.
TRINITY_DN31774_c1_g1_i1	.	.	TRINITY_DN31774_c1_g1_i1.p1	216-884[-]	.	.	sigP:0.998282^^^	.	.	.	.	.	.	.
TRINITY_DN31713_c0_g1_i1	ERYH_RHIEC^ERYH_RHIEC^Q:352-98,H:163-245^36.047%ID^E:2.31e-10^.^.	.	.	.	.	.	.	.	.	.	.	.	.	.
TRINITY_DN31742_c5_g2_i1	.	.	.	.	.	.	.	.	.	.	.	.	.	.
TRINITY_DN31790_c8_g8_i1	.	.	.	.	.	.	.	.	.	.	.	.	.	.
TRINITY_DN31719_c4_g1_i1	.	.	.	.	.	.	.	.	.	.	.	.	.	.
TRINITY_DN35411_c5_g1_i1	AQP5_MILTA^AQP5_MILTA^Q:291-4,H:6-93^36.458%ID^E:5.94e-11^.^.	.	TRINITY_DN35411_c5_g1_i1.p1	1-369[-]	AQP5_MILTA^AQP5_MILTA^Q:27-122,H:6-93^36.458%ID^E:7.43e-12^.^.	.	sigP:0.999904^^^	ExpAA=46.17^PredHel=2^Topology=i42-64o79-101i	.	.	.	.	.	.
TRINITY_DN35411_c6_g1_i1	AQP1_CANLF^AQP1_CANLF^Q:4-423,H:22-164^34.028%ID^E:3.43e-08^RecName: Full=Aquaporin-1;^Eukaryota; Metazoa; Chordata; Craniata; Vertebrata; Euteleostomi; Mammalia; Eutheria; Laurasiatheria; Carnivora; Caniformia; Canidae; Canis	.	.	.	.	.	.	.	COG0580^Channel that permits osmotically driven movement of water in both directions. It is involved in the osmoregulation and in the maintenance of cell turgor during volume expansion in rapidly growing cells. It mediates rapid entry or exit of water in response to abrupt changes in osmolarity (By similarity)	KEGG:cfa:403732`KO:K09864	GO:0045177^cellular_component^apical part of cell`GO:0016324^cellular_component^apical plasma membrane`GO:0009925^cellular_component^basal plasma membrane`GO:0016323^cellular_component^basolateral plasma membrane`GO:0005903^cellular_component^brush border`GO:0031526^cellular_component^brush border membrane`GO:0005737^cellular_component^cytoplasm`GO:0016021^cellular_component^integral component of…	.	.	.
TRINITY_DN35321_c3_g1_i1	CAPP2_MESCR^CAPP2_MESCR^Q:189-1,H:72-134^47.619%ID^E:2.5e-10^RecName: Full=Phosphoenolpyruvate carboxylase 2;^Eukaryota; Viridiplantae; Streptophyta; Embryophyta; Tracheophyta; Spermatophyta; Magnoliophyta; eudicotyledons; Gunneridae; Pentapetalae; Caryophyllales; Aizoaceae; Mesembryanthemum	.	.	.	.	.	.	.	.	.	GO:0005737^cellular_component^cytoplasm`GO:0008964^molecular_function^phosphoenolpyruvate carboxylase activity`GO:0015977^biological_process^carbon fixation`GO:0015979^biological_process^photosynthesis`GO:0006099^biological_process^tricarboxylic acid cycle	.	.	.
TRINITY_DN35392_c0_g5_i1	ISU1_ARATH^ISU1_ARATH^Q:1-402,H:23-156^75.373%ID^E:2.6e-69^RecName: Full=Iron-sulfur cluster assembly protein 1;^Eukaryota; Viridiplantae; Streptophyta; Embryophyta; Tracheophyta; Spermatophyta; Magnoliophyta; eudicotyledons; Gunneridae; Pentapetalae; rosids; malvids; Brassicales; Brassicaceae; Camelineae; Arabidopsis	.	.	.	.	.	.	.	COG0822^sUF system Fes assembly protein, NifU family	KEGG:ath:AT4G22220	GO:0005759^cellular_component^mitochondrial matrix`GO:0005739^cellular_component^mitochondrion`GO:0051537^molecular_function^2 iron, 2 sulfur cluster binding`GO:0051539^molecular_function^4 iron, 4 sulfur cluster binding`GO:0008198^molecular_function^ferrous iron binding`GO:0036455^molecular_function^iron-sulfur transferase activity`GO:0005198^molecular_function^structural molecule activity`GO:00…	.	.	.
TRINITY_DN35385_c2_g1_i1	.	.	TRINITY_DN35385_c2_g1_i1.p1	179-574[+]	.	.	sigP:0.999899^^^	ExpAA=63.58^PredHel=3^Topology=o36-58i78-100o110-129i	.	.	.	.	.	.
TRINITY_DN35398_c1_g1_i1	MNMG_MICAN^MNMG_MICAN^Q:303-554,H:3-85^77.381%ID^E:2.05e-20^RecName: Full=tRNA uridine 5-carboxymethylaminomethyl modification enzyme MnmG {ECO:0000255|HAMAP-Rule:MF_00129};^Bacteria; Cyanobacteria; Oscillatoriophycideae; Chroococcales; Microcystis	.	TRINITY_DN35398_c1_g1_i1.p1	3-548[+]	MNMG_MICAN^MNMG_MICAN^Q:101-181,H:3-82^79.012%ID^E:2.8e-37^RecName: Full=tRNA uridine 5-carboxymethylaminomethyl modification enzyme MnmG {ECO:0000255|HAMAP-Rule:MF_00129};^Bacteria; Cyanobacteria; Oscillatoriophycideae; Chroococcales; Microcystis	.	sigP:0.891076^^^	.	COG0445^NAD-binding protein involved in the addition of a carboxymethylaminomethyl (cmnm) group at the wobble position (U34) of certain tRNAs, forming tRNA-cmnm(5)s(2)U34 (By similarity)	KEGG:mar:MAE_54980`KO:K03495	GO:0005737^cellular_component^cytoplasm`GO:0050660^molecular_function^flavin adenine dinucleotide binding`GO:0016491^molecular_function^oxidoreductase activity`GO:0002098^biological_process^tRNA wobble uridine modification	.	.	.
TRINITY_DN35371_c0_g5_i1	AAP2_ARATH^AAP2_ARATH^Q:160-2,H:390-442^69.811%ID^E:1.25e-20^RecName: Full=Amino acid permease 2;^Eukaryota; Viridiplantae; Streptophyta; Embryophyta; Tracheophyta; Spermatophyta; Magnoliophyta; eudicotyledons; Gunneridae; Pentapetalae; rosids; malvids; Brassicales; Brassicaceae; Camelineae; Arabidopsis	.	.	.	.	.	.	.	COG0814^amino acid transport	KEGG:ath:AT5G09220	GO:0005887^cellular_component^integral component of plasma membrane`GO:0015293^molecular_function^symporter activity`GO:0015800^biological_process^acidic amino acid transport`GO:0015804^biological_process^neutral amino acid transport	.	.	.
TRINITY_DN35383_c0_g1_i1	BMCP_DROME^BMCP_DROME^Q:17-157,H:256-302^48.936%ID^E:8.8e-09^.^.	.	.	.	.	.	.	.	.	.	.	.	.	.
TRINITY_DN35333_c1_g1_i1	BSD2_ARATH^BSD2_ARATH^Q:5-181,H:51-108^57.627%ID^E:1.36e-16^.^.	.	.	.	.	.	.	.	.	.	.	.	.	.
TRINITY_DN35333_c4_g1_i1	BSD2_ARATH^BSD2_ARATH^Q:221-385,H:47-100^50.909%ID^E:3.51e-09^.^.	.	.	.	.	.	.	.	.	.	.	.	.	.
TRINITY_DN35313_c1_g1_i1	.	.	.	.	.	.	.	.	.	.	.	.	.	.
TRINITY_DN35313_c5_g1_i1	.	.	.	.	.	.	.	.	.	.	.	.	.	.
TRINITY_DN35389_c2_g1_i1	.	.	.	.	.	.	.	.	.	.	.	.	.	.
TRINITY_DN35400_c0_g1_i1	.	.	.	.	.	.	.	.	.	.	.	.	.	.
TRINITY_DN35400_c0_g6_i1	.	.	.	.	.	.	.	.	.	.	.	.	.	.
TRINITY_DN35403_c1_g1_i1	.	.	.	.	.	.	.	.	.	.	.	.	.	.
TRINITY_DN35403_c6_g1_i1	GPT1_ARATH^GPT1_ARATH^Q:327-43,H:294-387^37.755%ID^E:1.19e-07^RecName: Full=Glucose-6-phosphate/phosphate translocator 1, chloroplastic;^Eukaryota; Viridiplantae; Streptophyta; Embryophyta; Tracheophyta; Spermatophyta; Magnoliophyta; eudicotyledons; Gunneridae; Pentapetalae; rosids; malvids; Brassicales; Brassicaceae; Camelineae; Arabidopsis	.	TRINITY_DN35403_c6_g1_i1.p1	1-363[-]	GPT1_ARATH^GPT1_ARATH^Q:13-107,H:294-387^37.755%ID^E:8.48e-08^RecName: Full=Glucose-6-phosphate/phosphate translocator 1, chloroplastic;^Eukaryota; Viridiplantae; Streptophyta; Embryophyta; Tracheophyta; Spermatophyta; Magnoliophyta; eudicotyledons; Gunneridae; Pentapetalae; rosids; malvids; Brassicales; Brassicaceae; Camelineae; Arabidopsis	.	sigP:0.998585^^^	.	ENOG410XP1S^solute carrier family 35 member	KEGG:ath:AT5G54800`KO:K15283	GO:0031969^cellular_component^chloroplast membrane`GO:0016021^cellular_component^integral component of membrane`GO:0009536^cellular_component^plastid`GO:0015152^molecular_function^glucose-6-phosphate transmembrane transporter activity`GO:0005315^molecular_function^inorganic phosphate transmembrane transporter activity`GO:0015120^molecular_function^phosphoglycerate transmembrane transporter activi…	.	.	.
TRINITY_DN21721_c0_g1_i1	DCE4_ARATH^DCE4_ARATH^Q:294-4,H:62-158^79.381%ID^E:3.27e-47^RecName: Full=Glutamate decarboxylase 4;^Eukaryota; Viridiplantae; Streptophyta; Embryophyta; Tracheophyta; Spermatophyta; Magnoliophyta; eudicotyledons; Gunneridae; Pentapetalae; rosids; malvids; Brassicales; Brassicaceae; Camelineae; Arabidopsis	.	.	.	.	.	.	.	COG0076^decarboxylase	KEGG:ath:AT2G02010`KO:K01580	GO:0005829^cellular_component^cytosol`GO:0005634^cellular_component^nucleus`GO:0004351^molecular_function^glutamate decarboxylase activity`GO:0030170^molecular_function^pyridoxal phosphate binding`GO:0006536^biological_process^glutamate metabolic process	.	.	.
TRINITY_DN21791_c0_g1_i1	G3PC2_ARATH^G3PC2_ARATH^Q:259-2,H:1-86^76.744%ID^E:6.88e-40^RecName: Full=Glyceraldehyde-3-phosphate dehydrogenase GAPC2, cytosolic;^Eukaryota; Viridiplantae; Streptophyta; Embryophyta; Tracheophyta; Spermatophyta; Magnoliophyta; eudicotyledons; Gunneridae; Pentapetalae; rosids; malvids; Brassicales; Brassicaceae; Camelineae; Arabidopsis	.	.	.	.	.	.	.	COG0057^glyceraldehyde3phosphate dehydrogenase	.	GO:0005618^cellular_component^cell wall`GO:0009507^cellular_component^chloroplast`GO:0005829^cellular_component^cytosol`GO:0016020^cellular_component^membrane`GO:0005739^cellular_component^mitochondrion`GO:0005730^cellular_component^nucleolus`GO:0005634^cellular_component^nucleus`GO:0005777^cellular_component^peroxisome`GO:0005886^cellular_component^plasma membrane`GO:0009506^cellular_component^p…	.	.	.
TRINITY_DN28423_c2_g1_i1	CAPP2_ARATH^CAPP2_ARATH^Q:236-3,H:511-588^78.205%ID^E:5.75e-37^RecName: Full=Phosphoenolpyruvate carboxylase 2;^Eukaryota; Viridiplantae; Streptophyta; Embryophyta; Tracheophyta; Spermatophyta; Magnoliophyta; eudicotyledons; Gunneridae; Pentapetalae; rosids; malvids; Brassicales; Brassicaceae; Camelineae; Arabidopsis	.	.	.	.	.	.	.	COG2352^phosphoenolpyruvate carboxylase activity	KEGG:ath:AT2G42600`KO:K01595	GO:0048046^cellular_component^apoplast`GO:0009507^cellular_component^chloroplast`GO:0005829^cellular_component^cytosol`GO:0005886^cellular_component^plasma membrane`GO:0009506^cellular_component^plasmodesma`GO:0008964^molecular_function^phosphoenolpyruvate carboxylase activity`GO:0015977^biological_process^carbon fixation`GO:0048366^biological_process^leaf development`GO:0015979^biological_proces…	.	.	.
TRINITY_DN28423_c4_g1_i1	CAPP2_SORBI^CAPP2_SORBI^Q:1-603,H:458-658^68.159%ID^E:1.39e-76^RecName: Full=Phosphoenolpyruvate carboxylase 2;^Eukaryota; Viridiplantae; Streptophyta; Embryophyta; Tracheophyta; Spermatophyta; Magnoliophyta; Liliopsida; Poales; Poaceae; PACMAD clade; Panicoideae; Andropogonodae; Andropogoneae; Sorghinae; Sorghum	.	TRINITY_DN28423_c4_g1_i1.p1	202-516[+]	CAPP3_ARATH^CAPP3_ARATH^Q:1-104,H:533-636^74.038%ID^E:2.7e-45^RecName: Full=Phosphoenolpyruvate carboxylase 3;^Eukaryota; Viridiplantae; Streptophyta; Embryophyta; Tracheophyta; Spermatophyta; Magnoliophyta; eudicotyledons; Gunneridae; Pentapetalae; rosids; malvids; Brassicales; Brassicaceae; Camelineae; Arabidopsis	.	sigP:0.999126^^^	.	COG2352^phosphoenolpyruvate carboxylase activity	KEGG:ath:AT3G14940`KO:K01595	GO:0005829^cellular_component^cytosol`GO:0008964^molecular_function^phosphoenolpyruvate carboxylase activity`GO:0015977^biological_process^carbon fixation`GO:0015979^biological_process^photosynthesis`GO:0006099^biological_process^tricarboxylic acid cycle	.	.	.
TRINITY_DN28423_c12_g1_i1	CAPP1_ARATH^CAPP1_ARATH^Q:353-3,H:495-611^78.632%ID^E:3.96e-58^RecName: Full=Phosphoenolpyruvate carboxylase 1;^Eukaryota; Viridiplantae; Streptophyta; Embryophyta; Tracheophyta; Spermatophyta; Magnoliophyta; eudicotyledons; Gunneridae; Pentapetalae; rosids; malvids; Brassicales; Brassicaceae; Camelineae; Arabidopsis	.	TRINITY_DN28423_c12_g1_i1.p1	3-362[-]	CAPP1_ARATH^CAPP1_ARATH^Q:4-120,H:495-611^78.632%ID^E:3.57e-58^RecName: Full=Phosphoenolpyruvate carboxylase 1;^Eukaryota; Viridiplantae; Streptophyta; Embryophyta; Tracheophyta; Spermatophyta; Magnoliophyta; eudicotyledons; Gunneridae; Pentapetalae; rosids; malvids; Brassicales; Brassicaceae; Camelineae; Arabidopsis	.	sigP:0.998465^^^	.	COG2352^phosphoenolpyruvate carboxylase activity	KEGG:ath:AT1G53310`KO:K01595	GO:0048046^cellular_component^apoplast`GO:0005829^cellular_component^cytosol`GO:0008964^molecular_function^phosphoenolpyruvate carboxylase activity`GO:0015977^biological_process^carbon fixation`GO:0016036^biological_process^cellular response to phosphate starvation`GO:0048366^biological_process^leaf development`GO:0015979^biological_process^photosynthesis`GO:0051262^biological_process^protein tet…	.	.	.
TRINITY_DN28437_c0_g2_i1	DIOX4_ARATH^DIOX4_ARATH^Q:120-353,H:66-143^41.026%ID^E:3.56e-16^.^.	.	TRINITY_DN28437_c0_g2_i1.p1	3-353[+]	DIOX4_ARATH^DIOX4_ARATH^Q:40-117,H:66-143^41.026%ID^E:3.21e-16^.^.	.	sigP:0.99921^^^	.	.	.	.	.	.	.
TRINITY_DN28428_c5_g1_i1	CB4C_ARATH^CB4C_ARATH^Q:164-12,H:62-112^72.549%ID^E:4.21e-19^RecName: Full=Chlorophyll a-b binding protein CP29.3, chloroplastic;^Eukaryota; Viridiplantae; Streptophyta; Embryophyta; Tracheophyta; Spermatophyta; Magnoliophyta; eudicotyledons; Gunneridae; Pentapetalae; rosids; malvids; Brassicales; Brassicaceae; Camelineae; Arabidopsis	.	.	.	.	.	.	.	ENOG410YYUX^Chlorophyll A-B binding protein	.	GO:0009507^cellular_component^chloroplast`GO:0009941^cellular_component^chloroplast envelope`GO:0009534^cellular_component^chloroplast thylakoid`GO:0009535^cellular_component^chloroplast thylakoid membrane`GO:0016021^cellular_component^integral component of membrane`GO:0016020^cellular_component^membrane`GO:0009522^cellular_component^photosystem I`GO:0009523^cellular_component^photosystem II`GO:0…	.	.	.
TRINITY_DN28434_c2_g1_i1	.	.	TRINITY_DN28434_c2_g1_i1.p1	3-416[+]	.	.	sigP:0.985302^^^	.	.	.	.	.	.	.
TRINITY_DN28434_c5_g1_i1	.	.	TRINITY_DN28434_c5_g1_i1.p1	1-327[-]	.	.	sigP:0.99749^^^	ExpAA=44.86^PredHel=2^Topology=o34-56i63-82o	.	.	.	.	.	.
TRINITY_DN28434_c10_g1_i1	.	.	TRINITY_DN28434_c10_g1_i1.p1	2-343[-]	.	.	sigP:0.844749^^^	.	.	.	.	.	.	.
TRINITY_DN28508_c2_g1_i1	.	.	.	.	.	.	.	.	.	.	.	.	.	.
TRINITY_DN28508_c3_g1_i1	ATPB_THEFY^ATPB_THEFY^Q:297-16,H:123-219^30.612%ID^E:9.59e-08^RecName: Full=ATP synthase subunit beta {ECO:0000255|HAMAP-Rule:MF_01347};^Bacteria; Actinobacteria; Streptosporangiales; Nocardiopsaceae; Thermobifida	.	TRINITY_DN28508_c3_g1_i1.p1	1-297[-]	ATPB_CLAM3^ATPB_CLAM3^Q:1-87,H:126-216^31.868%ID^E:7.69e-08^RecName: Full=ATP synthase subunit beta {ECO:0000255|HAMAP-Rule:MF_01347};^Bacteria; Actinobacteria; Micrococcales; Microbacteriaceae; Clavibacter	.	sigP:0.994108^^^	.	COG0055^Produces ATP from ADP in the presence of a proton gradient across the membrane. The catalytic sites are hosted primarily by the beta subunits (By similarity)	KEGG:cmi:CMM_1169`KO:K02112	GO:0005886^cellular_component^plasma membrane`GO:0045261^cellular_component^proton-transporting ATP synthase complex, catalytic core F(1)`GO:0005524^molecular_function^ATP binding`GO:0046933^molecular_function^proton-transporting ATP synthase activity, rotational mechanism`GO:0015991^biological_process^ATP hydrolysis coupled proton transport`GO:0042777^biological_process^plasma membrane ATP synth…	.	.	.
TRINITY_DN28508_c3_g9_i1	.	.	.	.	.	.	.	.	.	.	.	.	.	.
TRINITY_DN28508_c3_g13_i1	.	.	TRINITY_DN28508_c3_g13_i1.p1	47-346[+]	.	.	sigP:0.999412^^^	.	.	.	.	.	.	.
TRINITY_DN28508_c3_g14_i1	.	.	.	.	.	.	.	.	.	.	.	.	.	.
TRINITY_DN28508_c4_g1_i1	.	.	.	.	.	.	.	.	.	.	.	.	.	.
TRINITY_DN28508_c4_g2_i1	.	.	.	.	.	.	.	.	.	.	.	.	.	.
TRINITY_DN28508_c5_g8_i1	.	.	TRINITY_DN28508_c5_g8_i1.p1	73-402[-]	.	.	sigP:0.999786^^^	.	.	.	.	.	.	.
TRINITY_DN28508_c5_g11_i1	FLII_PSEAE^FLII_PSEAE^Q:268-32,H:262-335^36.709%ID^E:2.87e-06^RecName: Full=Flagellum-specific ATP synthase;^Bacteria; Proteobacteria; Gammaproteobacteria; Pseudomonadales; Pseudomonadaceae; Pseudomonas	.	.	.	.	.	.	.	COG1157^flagellum-specific ATP synthase	KEGG:pae:PA1104`KO:K02412	GO:0005737^cellular_component^cytoplasm`GO:0030257^cellular_component^type III protein secretion system complex`GO:0005524^molecular_function^ATP binding`GO:0016887^molecular_function^ATPase activity`GO:0006754^biological_process^ATP biosynthetic process`GO:0044780^biological_process^bacterial-type flagellum assembly`GO:0071973^biological_process^bacterial-type flagellum-dependent cell motility`G…	.	.	.
TRINITY_DN28508_c5_g15_i1	.	.	.	.	.	.	.	.	.	.	.	.	.	.
TRINITY_DN28508_c6_g1_i1	.	.	.	.	.	.	.	.	.	.	.	.	.	.
TRINITY_DN28508_c6_g11_i1	.	.	TRINITY_DN28508_c6_g11_i1.p1	1-321[-]	.	.	sigP:0.998606^^^	.	.	.	.	.	.	.
TRINITY_DN28422_c1_g1_i1	GWD1_SOLTU^GWD1_SOLTU^Q:3-251,H:1382-1464^85.542%ID^E:2.26e-42^RecName: Full=Alpha-glucan water dikinase, chloroplastic;^Eukaryota; Viridiplantae; Streptophyta; Embryophyta; Tracheophyta; Spermatophyta; Magnoliophyta; eudicotyledons; Gunneridae; Pentapetalae; asterids; lamiids; Solanales; Solanaceae; Solanoideae; Solaneae; Solanum	.	.	.	.	.	.	.	ENOG410XUE8^alpha-glucan water dikinase	.	GO:0009507^cellular_component^chloroplast`GO:0050521^molecular_function^alpha-glucan, water dikinase activity`GO:0005524^molecular_function^ATP binding`GO:0046872^molecular_function^metal ion binding`GO:0004673^molecular_function^protein histidine kinase activity`GO:0005975^biological_process^carbohydrate metabolic process	.	.	.
TRINITY_DN28422_c1_g4_i1	.	.	.	.	.	.	.	.	.	.	.	.	.	.
TRINITY_DN28479_c5_g1_i1	MD37C_ARATH^MD37C_ARATH^Q:188-388,H:1-67^95.522%ID^E:8.27e-39^RecName: Full=Probable mediator of RNA polymerase II transcription subunit 37c;^Eukaryota; Viridiplantae; Streptophyta; Embryophyta; Tracheophyta; Spermatophyta; Magnoliophyta; eudicotyledons; Gunneridae; Pentapetalae; rosids; malvids; Brassicales; Brassicaceae; Camelineae; Arabidopsis	.	.	.	.	.	.	.	COG0443^Heat shock protein	KEGG:ath:AT3G12580`KO:K03283	GO:0048046^cellular_component^apoplast`GO:0005618^cellular_component^cell wall`GO:0005829^cellular_component^cytosol`GO:0005794^cellular_component^Golgi apparatus`GO:0005739^cellular_component^mitochondrion`GO:0005634^cellular_component^nucleus`GO:0005886^cellular_component^plasma membrane`GO:0005774^cellular_component^vacuolar membrane`GO:0005524^molecular_function^ATP binding`GO:0031625^molecul…	.	.	.
TRINITY_DN28479_c5_g2_i1	HSP7C_PETHY^HSP7C_PETHY^Q:1-174,H:106-163^93.103%ID^E:3.68e-29^RecName: Full=Heat shock cognate 70 kDa protein;^Eukaryota; Viridiplantae; Streptophyta; Embryophyta; Tracheophyta; Spermatophyta; Magnoliophyta; eudicotyledons; Gunneridae; Pentapetalae; asterids; lamiids; Solanales; Solanaceae; Petunioideae; Petunia	.	.	.	.	.	.	.	.	.	GO:0005524^molecular_function^ATP binding	.	.	.
TRINITY_DN28479_c9_g1_i1	HSP7C_PETHY^HSP7C_PETHY^Q:295-2,H:119-216^86.735%ID^E:7.05e-51^RecName: Full=Heat shock cognate 70 kDa protein;^Eukaryota; Viridiplantae; Streptophyta; Embryophyta; Tracheophyta; Spermatophyta; Magnoliophyta; eudicotyledons; Gunneridae; Pentapetalae; asterids; lamiids; Solanales; Solanaceae; Petunioideae; Petunia	.	.	.	.	.	.	.	.	.	GO:0005524^molecular_function^ATP binding	.	.	.
TRINITY_DN28495_c0_g1_i1	.	.	.	.	.	.	.	.	.	.	.	.	.	.
TRINITY_DN28495_c1_g1_i1	.	.	.	.	.	.	.	.	.	.	.	.	.	.
TRINITY_DN28443_c1_g1_i1	ACCH2_ARATH^ACCH2_ARATH^Q:188-96,H:13-43^74.194%ID^E:2.13e-08^RecName: Full=1-aminocyclopropane-1-carboxylate oxidase homolog 2;^Eukaryota; Viridiplantae; Streptophyta; Embryophyta; Tracheophyta; Spermatophyta; Magnoliophyta; eudicotyledons; Gunneridae; Pentapetalae; rosids; malvids; Brassicales; Brassicaceae; Camelineae; Arabidopsis	.	.	.	.	.	.	.	COG3491^2OGFe(II) oxygenase	.	GO:0046872^molecular_function^metal ion binding`GO:0016491^molecular_function^oxidoreductase activity	.	.	.
TRINITY_DN28443_c1_g2_i1	ACCH1_ARATH^ACCH1_ARATH^Q:620-216,H:231-365^62.222%ID^E:1.8e-57^RecName: Full=1-aminocyclopropane-1-carboxylate oxidase homolog 1;^Eukaryota; Viridiplantae; Streptophyta; Embryophyta; Tracheophyta; Spermatophyta; Magnoliophyta; eudicotyledons; Gunneridae; Pentapetalae; rosids; malvids; Brassicales; Brassicaceae; Camelineae; Arabidopsis	.	TRINITY_DN28443_c1_g2_i1.p1	213-620[-]	ACCH1_ARATH^ACCH1_ARATH^Q:1-135,H:231-365^62.222%ID^E:1.14e-58^RecName: Full=1-aminocyclopropane-1-carboxylate oxidase homolog 1;^Eukaryota; Viridiplantae; Streptophyta; Embryophyta; Tracheophyta; Spermatophyta; Magnoliophyta; eudicotyledons; Gunneridae; Pentapetalae; rosids; malvids; Brassicales; Brassicaceae; Camelineae; Arabidopsis	.	sigP:0.999042^^^	.	COG3491^2OGFe(II) oxygenase	KEGG:ath:AT1G06620	GO:0046872^molecular_function^metal ion binding`GO:0016491^molecular_function^oxidoreductase activity	.	.	.
TRINITY_DN28463_c0_g1_i1	.	.	TRINITY_DN28463_c0_g1_i1.p1	2-313[-]	.	.	sigP:0.69225^^^	ExpAA=44.61^PredHel=2^Topology=i13-35o66-88i	.	.	.	.	.	.
TRINITY_DN28478_c1_g1_i1	CAPP2_MESCR^CAPP2_MESCR^Q:173-54,H:921-960^75%ID^E:8.76e-14^RecName: Full=Phosphoenolpyruvate carboxylase 2;^Eukaryota; Viridiplantae; Streptophyta; Embryophyta; Tracheophyta; Spermatophyta; Magnoliophyta; eudicotyledons; Gunneridae; Pentapetalae; Caryophyllales; Aizoaceae; Mesembryanthemum	.	.	.	.	.	.	.	.	.	GO:0005737^cellular_component^cytoplasm`GO:0008964^molecular_function^phosphoenolpyruvate carboxylase activity`GO:0015977^biological_process^carbon fixation`GO:0015979^biological_process^photosynthesis`GO:0006099^biological_process^tricarboxylic acid cycle	.	.	.
TRINITY_DN28478_c1_g2_i1	CAPP1_MESCR^CAPP1_MESCR^Q:345-7,H:854-966^69.027%ID^E:8.65e-47^RecName: Full=Phosphoenolpyruvate carboxylase 1;^Eukaryota; Viridiplantae; Streptophyta; Embryophyta; Tracheophyta; Spermatophyta; Magnoliophyta; eudicotyledons; Gunneridae; Pentapetalae; Caryophyllales; Aizoaceae; Mesembryanthemum	.	TRINITY_DN28478_c1_g2_i1.p1	4-345[-]	CAPP1_MESCR^CAPP1_MESCR^Q:1-113,H:854-966^69.027%ID^E:7.48e-47^RecName: Full=Phosphoenolpyruvate carboxylase 1;^Eukaryota; Viridiplantae; Streptophyta; Embryophyta; Tracheophyta; Spermatophyta; Magnoliophyta; eudicotyledons; Gunneridae; Pentapetalae; Caryophyllales; Aizoaceae; Mesembryanthemum	.	sigP:0.999407^^^	.	.	.	GO:0005737^cellular_component^cytoplasm`GO:0008964^molecular_function^phosphoenolpyruvate carboxylase activity`GO:0015977^biological_process^carbon fixation`GO:0015979^biological_process^photosynthesis`GO:0006099^biological_process^tricarboxylic acid cycle	.	.	.
TRINITY_DN28478_c1_g3_i1	CAPP3_ARATH^CAPP3_ARATH^Q:326-195,H:925-968^61.364%ID^E:2.03e-10^RecName: Full=Phosphoenolpyruvate carboxylase 3;^Eukaryota; Viridiplantae; Streptophyta; Embryophyta; Tracheophyta; Spermatophyta; Magnoliophyta; eudicotyledons; Gunneridae; Pentapetalae; rosids; malvids; Brassicales; Brassicaceae; Camelineae; Arabidopsis	.	.	.	.	.	.	.	COG2352^phosphoenolpyruvate carboxylase activity	KEGG:ath:AT3G14940`KO:K01595	GO:0005829^cellular_component^cytosol`GO:0008964^molecular_function^phosphoenolpyruvate carboxylase activity`GO:0015977^biological_process^carbon fixation`GO:0015979^biological_process^photosynthesis`GO:0006099^biological_process^tricarboxylic acid cycle	.	.	.
TRINITY_DN28478_c13_g1_i1	CAPP1_MESCR^CAPP1_MESCR^Q:11-481,H:810-966^59.873%ID^E:4.75e-55^RecName: Full=Phosphoenolpyruvate carboxylase 1;^Eukaryota; Viridiplantae; Streptophyta; Embryophyta; Tracheophyta; Spermatophyta; Magnoliophyta; eudicotyledons; Gunneridae; Pentapetalae; Caryophyllales; Aizoaceae; Mesembryanthemum`CAPP1_MESCR^CAPP1_MESCR^Q:732-592,H:920-966^61.702%ID^E:2.51e-10^RecName: Full=Phosphoenolpyruvate carb…	.	TRINITY_DN28478_c13_g1_i1.p1	11-484[+]	CAPP1_MESCR^CAPP1_MESCR^Q:1-157,H:810-966^59.873%ID^E:1.76e-56^RecName: Full=Phosphoenolpyruvate carboxylase 1;^Eukaryota; Viridiplantae; Streptophyta; Embryophyta; Tracheophyta; Spermatophyta; Magnoliophyta; eudicotyledons; Gunneridae; Pentapetalae; Caryophyllales; Aizoaceae; Mesembryanthemum	.	sigP:0.995003^^^	.	.	.	GO:0005737^cellular_component^cytoplasm`GO:0008964^molecular_function^phosphoenolpyruvate carboxylase activity`GO:0015977^biological_process^carbon fixation`GO:0015979^biological_process^photosynthesis`GO:0006099^biological_process^tricarboxylic acid cycle	.	.	.
TRINITY_DN28478_c20_g1_i1	CAPP2_MAIZE^CAPP2_MAIZE^Q:388-161,H:883-966^55.952%ID^E:4.44e-20^RecName: Full=Phosphoenolpyruvate carboxylase 2;^Eukaryota; Viridiplantae; Streptophyta; Embryophyta; Tracheophyta; Spermatophyta; Magnoliophyta; Liliopsida; Poales; Poaceae; PACMAD clade; Panicoideae; Andropogonodae; Andropogoneae; Tripsacinae; Zea	.	.	.	.	.	.	.	COG2352^phosphoenolpyruvate carboxylase activity	KEGG:zma:542393`KO:K01595	GO:0005737^cellular_component^cytoplasm`GO:0008964^molecular_function^phosphoenolpyruvate carboxylase activity`GO:0015977^biological_process^carbon fixation`GO:0015979^biological_process^photosynthesis`GO:0006099^biological_process^tricarboxylic acid cycle	.	.	.
TRINITY_DN28441_c0_g1_i1	CB11_SOLLC^CB11_SOLLC^Q:291-1,H:44-140^78.351%ID^E:8.26e-49^RecName: Full=Chlorophyll a-b binding protein 6A, chloroplastic;^Eukaryota; Viridiplantae; Streptophyta; Embryophyta; Tracheophyta; Spermatophyta; Magnoliophyta; eudicotyledons; Gunneridae; Pentapetalae; asterids; lamiids; Solanales; Solanaceae; Solanoideae; Solaneae; Solanum; Lycopersicon	.	.	.	.	.	.	.	ENOG410XVD6^Chlorophyll A-B binding protein	KEGG:sly:544310`KO:K08907	GO:0009941^cellular_component^chloroplast envelope`GO:0009535^cellular_component^chloroplast thylakoid membrane`GO:0016021^cellular_component^integral component of membrane`GO:0009522^cellular_component^photosystem I`GO:0009523^cellular_component^photosystem II`GO:0010287^cellular_component^plastoglobule`GO:0016168^molecular_function^chlorophyll binding`GO:0046872^molecular_function^metal ion bin…	.	.	.
TRINITY_DN28507_c1_g9_i1	BBD1_ARATH^BBD1_ARATH^Q:1-342,H:173-286^62.281%ID^E:2.56e-46^RecName: Full=Bifunctional nuclease 1;^Eukaryota; Viridiplantae; Streptophyta; Embryophyta; Tracheophyta; Spermatophyta; Magnoliophyta; eudicotyledons; Gunneridae; Pentapetalae; rosids; malvids; Brassicales; Brassicaceae; Camelineae; Arabidopsis	.	.	.	.	.	.	.	ENOG4110AP6^Bifunctional nuclease with both RNase and DNase activites. Involved in basal defense response. Participates in abscisic acid-derived callose deposition following infection by a necrotrophic pathogen	KEGG:ath:AT1G75380	GO:0005634^cellular_component^nucleus`GO:0004518^molecular_function^nuclease activity`GO:0043565^molecular_function^sequence-specific DNA binding`GO:0050832^biological_process^defense response to fungus`GO:0090305^biological_process^nucleic acid phosphodiester bond hydrolysis	.	.	.
TRINITY_DN28507_c1_g13_i1	BBD1_ARATH^BBD1_ARATH^Q:68-382,H:153-257^66.667%ID^E:7.15e-43^RecName: Full=Bifunctional nuclease 1;^Eukaryota; Viridiplantae; Streptophyta; Embryophyta; Tracheophyta; Spermatophyta; Magnoliophyta; eudicotyledons; Gunneridae; Pentapetalae; rosids; malvids; Brassicales; Brassicaceae; Camelineae; Arabidopsis	.	.	.	.	.	.	.	ENOG4110AP6^Bifunctional nuclease with both RNase and DNase activites. Involved in basal defense response. Participates in abscisic acid-derived callose deposition following infection by a necrotrophic pathogen	KEGG:ath:AT1G75380	GO:0005634^cellular_component^nucleus`GO:0004518^molecular_function^nuclease activity`GO:0043565^molecular_function^sequence-specific DNA binding`GO:0050832^biological_process^defense response to fungus`GO:0090305^biological_process^nucleic acid phosphodiester bond hydrolysis	.	.	.
TRINITY_DN28507_c2_g2_i1	BBD2_ARATH^BBD2_ARATH^Q:239-3,H:1-78^37.975%ID^E:8.04e-12^RecName: Full=Bifunctional nuclease 2;^Eukaryota; Viridiplantae; Streptophyta; Embryophyta; Tracheophyta; Spermatophyta; Magnoliophyta; eudicotyledons; Gunneridae; Pentapetalae; rosids; malvids; Brassicales; Brassicaceae; Camelineae; Arabidopsis	.	TRINITY_DN28507_c2_g2_i1.p1	36-347[+]	.	.	sigP:0.998352^^^	.	.	.	.	.	.	.
TRINITY_DN28473_c0_g1_i1	EFGC1_SOYBN^EFGC1_SOYBN^Q:1-453,H:583-733^86.093%ID^E:8.83e-83^RecName: Full=Elongation factor G-1, chloroplastic;^Eukaryota; Viridiplantae; Streptophyta; Embryophyta; Tracheophyta; Spermatophyta; Magnoliophyta; eudicotyledons; Gunneridae; Pentapetalae; rosids; fabids; Fabales; Fabaceae; Papilionoideae; Phaseoleae; Glycine; Soja`EFGC1_SOYBN^EFGC1_SOYBN^Q:1040-1180,H:729-775^82.979%ID^E:2.11e-16^R…	.	TRINITY_DN28473_c0_g1_i1.p1	1-477[+]	EFGC1_SOYBN^EFGC1_SOYBN^Q:1-151,H:583-733^86.093%ID^E:1.96e-86^RecName: Full=Elongation factor G-1, chloroplastic;^Eukaryota; Viridiplantae; Streptophyta; Embryophyta; Tracheophyta; Spermatophyta; Magnoliophyta; eudicotyledons; Gunneridae; Pentapetalae; rosids; fabids; Fabales; Fabaceae; Papilionoideae; Phaseoleae; Glycine; Soja	.	sigP:0.997184^^^	.	COG0480^Catalyzes the GTP-dependent ribosomal translocation step during translation elongation. During this step, the ribosome changes from the pre-translocational (PRE) to the post- translocational (POST) state as the newly formed A-site-bound peptidyl-tRNA and P-site-bound deacylated tRNA move to the P and E sites, respectively. Catalyzes the coordinated movement of the two tRNA molecules, the …	KEGG:gmx:100797377`KO:K02355	GO:0009507^cellular_component^chloroplast`GO:0005622^cellular_component^intracellular`GO:0005525^molecular_function^GTP binding`GO:0003924^molecular_function^GTPase activity`GO:0003746^molecular_function^translation elongation factor activity`GO:0032790^biological_process^ribosome disassembly	.	.	.
TRINITY_DN28481_c0_g1_i1	.	.	.	.	.	.	.	.	.	.	.	.	.	.
TRINITY_DN36355_c1_g3_i1	AAPC_CENCI^AAPC_CENCI^Q:121-2,H:259-298^75%ID^E:1.65e-11^RecName: Full=Putative glucose-6-phosphate 1-epimerase;^Eukaryota; Viridiplantae; Streptophyta; Embryophyta; Tracheophyta; Spermatophyta; Magnoliophyta; Liliopsida; Poales; Poaceae; PACMAD clade; Panicoideae; Panicodae; Paniceae; Cenchrinae; Cenchrus	.	.	.	.	.	.	.	.	.	GO:0030246^molecular_function^carbohydrate binding`GO:0047938^molecular_function^glucose-6-phosphate 1-epimerase activity`GO:0005975^biological_process^carbohydrate metabolic process	.	.	.
TRINITY_DN36410_c0_g1_i1	.	.	.	.	.	.	.	.	.	.	.	.	.	.
TRINITY_DN36361_c2_g3_i1	.	.	.	.	.	.	.	.	.	.	.	.	.	.
TRINITY_DN36378_c1_g3_i1	INT2_ARATH^INT2_ARATH^Q:2058-1615,H:93-238^40.268%ID^E:3.61e-23^RecName: Full=Probable inositol transporter 2;^Eukaryota; Viridiplantae; Streptophyta; Embryophyta; Tracheophyta; Spermatophyta; Magnoliophyta; eudicotyledons; Gunneridae; Pentapetalae; rosids; malvids; Brassicales; Brassicaceae; Camelineae; Arabidopsis	.	TRINITY_DN36378_c1_g3_i1.p1	2-1336[-]	GTR2_CHICK^GTR2_CHICK^Q:312-442,H:313-431^31.298%ID^E:2.74e-12^RecName: Full=Solute carrier family 2, facilitated glucose transporter member 2;^Eukaryota; Metazoa; Chordata; Craniata; Vertebrata; Euteleostomi; Archelosauria; Archosauria; Dinosauria; Saurischia; Theropoda; Coelurosauria; Aves; Neognathae; Galloanserae; Galliformes; Phasianidae; Phasianinae; Gallus	.	sigP:0.979767^^^	ExpAA=81.58^PredHel=4^Topology=o315-337i358-380o390-412i419-441o	COG0477^major facilitator Superfamily	KEGG:gga:396272`KO:K07593	GO:0016021^cellular_component^integral component of membrane`GO:0005886^cellular_component^plasma membrane`GO:0005355^molecular_function^glucose transmembrane transporter activity`GO:0005975^biological_process^carbohydrate metabolic process`GO:0015758^biological_process^glucose transport`GO:0044281^biological_process^small molecule metabolic process	.	.	.
TRINITY_DN36378_c1_g3_i1	INT2_ARATH^INT2_ARATH^Q:2058-1615,H:93-238^40.268%ID^E:3.61e-23^RecName: Full=Probable inositol transporter 2;^Eukaryota; Viridiplantae; Streptophyta; Embryophyta; Tracheophyta; Spermatophyta; Magnoliophyta; eudicotyledons; Gunneridae; Pentapetalae; rosids; malvids; Brassicales; Brassicaceae; Camelineae; Arabidopsis	.	TRINITY_DN36378_c1_g3_i1.p3	1603-2058[-]	INT2_ARATH^INT2_ARATH^Q:1-148,H:93-238^40.268%ID^E:7.95e-27^RecName: Full=Probable inositol transporter 2;^Eukaryota; Viridiplantae; Streptophyta; Embryophyta; Tracheophyta; Spermatophyta; Magnoliophyta; eudicotyledons; Gunneridae; Pentapetalae; rosids; malvids; Brassicales; Brassicaceae; Camelineae; Arabidopsis	.	sigP:0.994931^^^	ExpAA=77.32^PredHel=4^Topology=o10-32i37-54o69-91i96-118o	ENOG410XNQK^Transporter	KEGG:ath:AT1G30220`KO:K08150	GO:0005887^cellular_component^integral component of plasma membrane`GO:0005886^cellular_component^plasma membrane`GO:0090406^cellular_component^pollen tube`GO:0005355^molecular_function^glucose transmembrane transporter activity`GO:0005366^molecular_function^myo-inositol:proton symporter activity`GO:0005351^molecular_function^sugar:proton symporter activity`GO:0046323^biological_process^glucose i…	.	.	.
TRINITY_DN36394_c4_g2_i1	.	.	.	.	.	.	.	.	.	.	.	.	.	.
TRINITY_DN36321_c1_g5_i1	.	.	.	.	.	.	.	.	.	.	.	.	.	.
TRINITY_DN36316_c0_g1_i1	.	.	.	.	.	.	.	.	.	.	.	.	.	.
TRINITY_DN36325_c0_g1_i1	.	.	.	.	.	.	.	.	.	.	.	.	.	.
TRINITY_DN36325_c0_g2_i1	.	.	.	.	.	.	.	.	.	.	.	.	.	.
TRINITY_DN36313_c0_g1_i1	.	.	.	.	.	.	.	.	.	.	.	.	.	.
TRINITY_DN36351_c0_g3_i1	.	.	TRINITY_DN36351_c0_g3_i1.p2	678-1196[-]	.	.	sigP:0.996741^^^	.	.	.	.	.	.	.
TRINITY_DN36351_c0_g3_i1	.	.	TRINITY_DN36351_c0_g3_i1.p1	1436-1957[-]	.	.	sigP:0.998771^^^	ExpAA=43.40^PredHel=2^Topology=i57-79o94-115i	.	.	.	.	.	.
TRINITY_DN36386_c4_g14_i1	.	.	.	.	.	.	.	.	.	.	.	.	.	.
TRINITY_DN36386_c5_g7_i1	.	.	.	.	.	.	.	.	.	.	.	.	.	.
TRINITY_DN36386_c5_g10_i1	.	.	TRINITY_DN36386_c5_g10_i1.p1	3-512[-]	.	.	sigP:0.998631^^^	.	.	.	.	.	.	.
TRINITY_DN36407_c2_g2_i1	GWD1_CITRE^GWD1_CITRE^Q:2-1018,H:1047-1317^55.718%ID^E:4e-114^RecName: Full=Alpha-glucan water dikinase, chloroplastic;^Eukaryota; Viridiplantae; Streptophyta; Embryophyta; Tracheophyta; Spermatophyta; Magnoliophyta; eudicotyledons; Gunneridae; Pentapetalae; rosids; malvids; Sapindales; Rutaceae; Aurantioideae; Citrus	.	TRINITY_DN36407_c2_g2_i1.p1	470-811[+]	GWD1_CITRE^GWD1_CITRE^Q:1-113,H:1168-1281^71.053%ID^E:3.16e-48^RecName: Full=Alpha-glucan water dikinase, chloroplastic;^Eukaryota; Viridiplantae; Streptophyta; Embryophyta; Tracheophyta; Spermatophyta; Magnoliophyta; eudicotyledons; Gunneridae; Pentapetalae; rosids; malvids; Sapindales; Rutaceae; Aurantioideae; Citrus	.	sigP:0.996691^^^	.	.	.	GO:0009507^cellular_component^chloroplast`GO:0050521^molecular_function^alpha-glucan, water dikinase activity`GO:0005524^molecular_function^ATP binding`GO:0046872^molecular_function^metal ion binding`GO:0005975^biological_process^carbohydrate metabolic process	.	.	.
TRINITY_DN20076_c1_g2_i1	.	.	TRINITY_DN20076_c1_g2_i1.p1	2-415[+]	.	.	sigP:0.99778^^^	ExpAA=22.48^PredHel=1^Topology=o113-130i	.	.	.	.	.	.
TRINITY_DN29665_c0_g1_i1	CAPP1_SACHY^CAPP1_SACHY^Q:165-1,H:668-722^76.364%ID^E:2.13e-25^RecName: Full=Phosphoenolpyruvate carboxylase, housekeeping isozyme;^Eukaryota; Viridiplantae; Streptophyta; Embryophyta; Tracheophyta; Spermatophyta; Magnoliophyta; Liliopsida; Poales; Poaceae; PACMAD clade; Panicoideae; Andropogonodae; Andropogoneae; Saccharinae; Saccharum	.	.	.	.	.	.	.	.	.	GO:0005737^cellular_component^cytoplasm`GO:0008964^molecular_function^phosphoenolpyruvate carboxylase activity`GO:0015977^biological_process^carbon fixation`GO:0015979^biological_process^photosynthesis`GO:0006099^biological_process^tricarboxylic acid cycle	.	.	.
TRINITY_DN29665_c7_g1_i1	CAPP1_ARATH^CAPP1_ARATH^Q:3-332,H:654-763^67.273%ID^E:3.83e-42^RecName: Full=Phosphoenolpyruvate carboxylase 1;^Eukaryota; Viridiplantae; Streptophyta; Embryophyta; Tracheophyta; Spermatophyta; Magnoliophyta; eudicotyledons; Gunneridae; Pentapetalae; rosids; malvids; Brassicales; Brassicaceae; Camelineae; Arabidopsis	.	.	.	.	.	.	.	COG2352^phosphoenolpyruvate carboxylase activity	KEGG:ath:AT1G53310`KO:K01595	GO:0048046^cellular_component^apoplast`GO:0005829^cellular_component^cytosol`GO:0008964^molecular_function^phosphoenolpyruvate carboxylase activity`GO:0015977^biological_process^carbon fixation`GO:0016036^biological_process^cellular response to phosphate starvation`GO:0048366^biological_process^leaf development`GO:0015979^biological_process^photosynthesis`GO:0051262^biological_process^protein tet…	.	.	.
TRINITY_DN29693_c1_g1_i1	GLGS1_VICFA^GLGS1_VICFA^Q:2-331,H:304-413^90%ID^E:1.39e-68^RecName: Full=Glucose-1-phosphate adenylyltransferase small subunit 1, chloroplastic;^Eukaryota; Viridiplantae; Streptophyta; Embryophyta; Tracheophyta; Spermatophyta; Magnoliophyta; eudicotyledons; Gunneridae; Pentapetalae; rosids; fabids; Fabales; Fabaceae; Papilionoideae; Fabeae; Vicia	.	TRINITY_DN29693_c1_g1_i1.p1	2-334[+]	GLGS1_VICFA^GLGS1_VICFA^Q:1-110,H:304-413^90%ID^E:1.25e-68^RecName: Full=Glucose-1-phosphate adenylyltransferase small subunit 1, chloroplastic;^Eukaryota; Viridiplantae; Streptophyta; Embryophyta; Tracheophyta; Spermatophyta; Magnoliophyta; eudicotyledons; Gunneridae; Pentapetalae; rosids; fabids; Fabales; Fabaceae; Papilionoideae; Fabeae; Vicia	.	sigP:0.994054^^^	.	.	.	GO:0009507^cellular_component^chloroplast`GO:0005524^molecular_function^ATP binding`GO:0008878^molecular_function^glucose-1-phosphate adenylyltransferase activity`GO:0005978^biological_process^glycogen biosynthetic process`GO:0019252^biological_process^starch biosynthetic process	.	.	.
TRINITY_DN29621_c1_g2_i1	.	.	.	.	.	.	.	.	.	.	.	.	.	.
TRINITY_DN29712_c3_g3_i1	.	.	.	.	.	.	.	.	.	.	.	.	.	.
TRINITY_DN29651_c1_g3_i1	.	.	.	.	.	.	.	.	.	.	.	.	.	.
TRINITY_DN29624_c1_g1_i1	.	.	.	.	.	.	.	.	.	.	.	.	.	.
TRINITY_DN29634_c4_g2_i1	.	.	.	.	.	.	.	.	.	.	.	.	.	.
TRINITY_DN29634_c5_g1_i1	ATPB_THEFY^ATPB_THEFY^Q:6-269,H:123-214^30.435%ID^E:1.31e-06^RecName: Full=ATP synthase subunit beta {ECO:0000255|HAMAP-Rule:MF_01347};^Bacteria; Actinobacteria; Streptosporangiales; Nocardiopsaceae; Thermobifida	.	TRINITY_DN29634_c5_g1_i1.p1	3-302[+]	ATPB_THEFY^ATPB_THEFY^Q:2-89,H:123-214^30.435%ID^E:1.18e-06^RecName: Full=ATP synthase subunit beta {ECO:0000255|HAMAP-Rule:MF_01347};^Bacteria; Actinobacteria; Streptosporangiales; Nocardiopsaceae; Thermobifida	.	sigP:0.995887^^^	.	COG0055^Produces ATP from ADP in the presence of a proton gradient across the membrane. The catalytic sites are hosted primarily by the beta subunits (By similarity)	KEGG:tfu:Tfu_2407`KO:K02112	GO:0005886^cellular_component^plasma membrane`GO:0045261^cellular_component^proton-transporting ATP synthase complex, catalytic core F(1)`GO:0005524^molecular_function^ATP binding`GO:0046933^molecular_function^proton-transporting ATP synthase activity, rotational mechanism`GO:0015991^biological_process^ATP hydrolysis coupled proton transport`GO:0042777^biological_process^plasma membrane ATP synth…	.	.	.
TRINITY_DN29634_c8_g1_i1	.	.	.	.	.	.	.	.	.	.	.	.	.	.
TRINITY_DN29634_c12_g1_i1	.	.	.	.	.	.	.	.	.	.	.	.	.	.
TRINITY_DN29691_c1_g1_i1	.	.	.	.	.	.	.	.	.	.	.	.	.	.
TRINITY_DN29652_c1_g4_i1	EXLB1_ARATH^EXLB1_ARATH^Q:56-304,H:3-90^53.409%ID^E:1.31e-18^RecName: Full=Expansin-like B1;^Eukaryota; Viridiplantae; Streptophyta; Embryophyta; Tracheophyta; Spermatophyta; Magnoliophyta; eudicotyledons; Gunneridae; Pentapetalae; rosids; malvids; Brassicales; Brassicaceae; Camelineae; Arabidopsis	.	.	.	.	.	.	.	ENOG41115SZ^expansin-like	KEGG:ath:AT4G17030	GO:0005576^cellular_component^extracellular region`GO:0019953^biological_process^sexual reproduction	.	.	.
TRINITY_DN29687_c2_g1_i1	.	.	.	.	.	.	.	.	.	.	.	.	.	.
TRINITY_DN29668_c0_g1_i1	G3PC_PEA^G3PC_PEA^Q:207-43,H:282-336^85.455%ID^E:6.47e-27^RecName: Full=Glyceraldehyde-3-phosphate dehydrogenase, cytosolic;^Eukaryota; Viridiplantae; Streptophyta; Embryophyta; Tracheophyta; Spermatophyta; Magnoliophyta; eudicotyledons; Gunneridae; Pentapetalae; rosids; fabids; Fabales; Fabaceae; Papilionoideae; Fabeae; Pisum	.	.	.	.	.	.	.	.	.	GO:0005737^cellular_component^cytoplasm`GO:0004365^molecular_function^glyceraldehyde-3-phosphate dehydrogenase (NAD+) (phosphorylating) activity`GO:0051287^molecular_function^NAD binding`GO:0050661^molecular_function^NADP binding`GO:0006006^biological_process^glucose metabolic process`GO:0006096^biological_process^glycolytic process	.	.	.
TRINITY_DN29668_c8_g1_i1	G3PC_RANAC^G3PC_RANAC^Q:364-224,H:291-337^70.213%ID^E:3.55e-15^RecName: Full=Glyceraldehyde-3-phosphate dehydrogenase, cytosolic;^Eukaryota; Viridiplantae; Streptophyta; Embryophyta; Tracheophyta; Spermatophyta; Magnoliophyta; eudicotyledons; Ranunculales; Ranunculaceae; Ranunculoideae; Ranunculeae; Ranunculus	.	.	.	.	.	.	.	.	.	GO:0005737^cellular_component^cytoplasm`GO:0004365^molecular_function^glyceraldehyde-3-phosphate dehydrogenase (NAD+) (phosphorylating) activity`GO:0051287^molecular_function^NAD binding`GO:0050661^molecular_function^NADP binding`GO:0006006^biological_process^glucose metabolic process`GO:0006096^biological_process^glycolytic process	.	.	.
TRINITY_DN29629_c0_g2_i1	.	.	.	.	.	.	.	.	.	.	.	.	.	.
TRINITY_DN29641_c0_g1_i1	.	.	.	.	.	.	.	.	.	.	.	.	.	.
TRINITY_DN29641_c2_g2_i1	.	.	.	.	.	.	.	.	.	.	.	.	.	.
TRINITY_DN29641_c11_g1_i1	.	.	.	.	.	.	.	.	.	.	.	.	.	.
TRINITY_DN29702_c4_g6_i1	.	.	.	.	.	.	.	.	.	.	.	.	.	.
TRINITY_DN29667_c0_g1_i1	MDHP1_SORBI^MDHP1_SORBI^Q:385-8,H:178-303^75.397%ID^E:8.11e-59^RecName: Full=Malate dehydrogenase [NADP] 1, chloroplastic;^Eukaryota; Viridiplantae; Streptophyta; Embryophyta; Tracheophyta; Spermatophyta; Magnoliophyta; Liliopsida; Poales; Poaceae; PACMAD clade; Panicoideae; Andropogonodae; Andropogoneae; Sorghinae; Sorghum	.	TRINITY_DN29667_c0_g1_i1.p1	32-388[-]	MDHP_MAIZE^MDHP_MAIZE^Q:2-117,H:181-296^79.31%ID^E:1.3e-58^RecName: Full=Malate dehydrogenase [NADP], chloroplastic;^Eukaryota; Viridiplantae; Streptophyta; Embryophyta; Tracheophyta; Spermatophyta; Magnoliophyta; Liliopsida; Poales; Poaceae; PACMAD clade; Panicoideae; Andropogonodae; Andropogoneae; Tripsacinae; Zea	.	sigP:0.997501^^^	.	COG0039^Catalyzes the reversible oxidation of malate to oxaloacetate (By similarity)	KEGG:zma:542374`KO:K00051	GO:0009507^cellular_component^chloroplast`GO:0046554^molecular_function^malate dehydrogenase (NADP+) activity`GO:0005975^biological_process^carbohydrate metabolic process`GO:0006108^biological_process^malate metabolic process	.	.	.
TRINITY_DN29667_c1_g1_i1	MDHP_MEDSA^MDHP_MEDSA^Q:3-332,H:234-343^80.909%ID^E:4.54e-49^RecName: Full=Malate dehydrogenase [NADP], chloroplastic;^Eukaryota; Viridiplantae; Streptophyta; Embryophyta; Tracheophyta; Spermatophyta; Magnoliophyta; eudicotyledons; Gunneridae; Pentapetalae; rosids; fabids; Fabales; Fabaceae; Papilionoideae; Trifolieae; Medicago	.	TRINITY_DN29667_c1_g1_i1.p1	3-332[+]	MDHP_MEDSA^MDHP_MEDSA^Q:1-110,H:234-343^80.909%ID^E:9.25e-55^RecName: Full=Malate dehydrogenase [NADP], chloroplastic;^Eukaryota; Viridiplantae; Streptophyta; Embryophyta; Tracheophyta; Spermatophyta; Magnoliophyta; eudicotyledons; Gunneridae; Pentapetalae; rosids; fabids; Fabales; Fabaceae; Papilionoideae; Trifolieae; Medicago	.	sigP:0.998612^^^	.	.	.	GO:0009507^cellular_component^chloroplast`GO:0046554^molecular_function^malate dehydrogenase (NADP+) activity`GO:0005975^biological_process^carbohydrate metabolic process`GO:0006108^biological_process^malate metabolic process	.	.	.
TRINITY_DN29667_c2_g1_i1	MDHP_FLABI^MDHP_FLABI^Q:3-227,H:201-275^89.333%ID^E:5.63e-42^RecName: Full=Malate dehydrogenase [NADP], chloroplastic;^Eukaryota; Viridiplantae; Streptophyta; Embryophyta; Tracheophyta; Spermatophyta; Magnoliophyta; eudicotyledons; Gunneridae; Pentapetalae; asterids; campanulids; Asterales; Asteraceae; Asteroideae; Heliantheae alliance; Tageteae; Flaveria	.	.	.	.	.	.	.	.	.	GO:0009507^cellular_component^chloroplast`GO:0046554^molecular_function^malate dehydrogenase (NADP+) activity`GO:0005975^biological_process^carbohydrate metabolic process`GO:0006108^biological_process^malate metabolic process	.	.	.
TRINITY_DN29667_c3_g1_i1	MDHP2_SORBI^MDHP2_SORBI^Q:3-371,H:151-273^78.049%ID^E:3.83e-65^RecName: Full=Malate dehydrogenase [NADP] 2, chloroplastic;^Eukaryota; Viridiplantae; Streptophyta; Embryophyta; Tracheophyta; Spermatophyta; Magnoliophyta; Liliopsida; Poales; Poaceae; PACMAD clade; Panicoideae; Andropogonodae; Andropogoneae; Sorghinae; Sorghum	.	.	.	.	.	.	.	COG0039^Catalyzes the reversible oxidation of malate to oxaloacetate (By similarity)	.	GO:0009507^cellular_component^chloroplast`GO:0046554^molecular_function^malate dehydrogenase (NADP+) activity`GO:0005975^biological_process^carbohydrate metabolic process`GO:0006108^biological_process^malate metabolic process	.	.	.
TRINITY_DN29648_c5_g1_i1	ADF1_ARATH^ADF1_ARATH^Q:198-4,H:1-65^72.308%ID^E:2.8e-21^RecName: Full=Actin-depolymerizing factor 1;^Eukaryota; Viridiplantae; Streptophyta; Embryophyta; Tracheophyta; Spermatophyta; Magnoliophyta; eudicotyledons; Gunneridae; Pentapetalae; rosids; malvids; Brassicales; Brassicaceae; Camelineae; Arabidopsis	.	.	.	.	.	.	.	ENOG41122P5^actin-depolymerizing factor	.	GO:0015629^cellular_component^actin cytoskeleton`GO:0030042^biological_process^actin filament depolymerization	.	.	.
TRINITY_DN29614_c0_g1_i1	.	.	TRINITY_DN29614_c0_g1_i1.p1	1-378[+]	.	.	sigP:0.999363^^^	.	.	.	.	.	.	.
TRINITY_DN39767_c5_g2_i1	AB10C_ARATH^AB10C_ARATH^Q:2031-1,H:1-651^53.431%ID^E:0^RecName: Full=ABC transporter C family member 10;^Eukaryota; Viridiplantae; Streptophyta; Embryophyta; Tracheophyta; Spermatophyta; Magnoliophyta; eudicotyledons; Gunneridae; Pentapetalae; rosids; malvids; Brassicales; Brassicaceae; Camelineae; Arabidopsis	.	TRINITY_DN39767_c5_g2_i1.p1	1-2031[-]	AB10C_ARATH^AB10C_ARATH^Q:1-677,H:1-651^53.431%ID^E:0^RecName: Full=ABC transporter C family member 10;^Eukaryota; Viridiplantae; Streptophyta; Embryophyta; Tracheophyta; Spermatophyta; Magnoliophyta; eudicotyledons; Gunneridae; Pentapetalae; rosids; malvids; Brassicales; Brassicaceae; Camelineae; Arabidopsis	.	sigP:0.998894^^^	ExpAA=193.36^PredHel=9^Topology=o40-62i75-97o112-134i146-168o178-195i313-335o345-367i440-462o538-560i	COG1132^(ABC) transporter	KEGG:ath:AT3G59140	GO:0016021^cellular_component^integral component of membrane`GO:0005774^cellular_component^vacuolar membrane`GO:0005524^molecular_function^ATP binding`GO:0042626^molecular_function^ATPase activity, coupled to transmembrane movement of substances`GO:0008559^molecular_function^xenobiotic-transporting ATPase activity	.	.	.
TRINITY_DN39806_c3_g1_i1	IMB1_ARATH^IMB1_ARATH^Q:155-538,H:1-128^80.469%ID^E:9.3e-66^RecName: Full=Importin subunit beta-1 {ECO:0000305};^Eukaryota; Viridiplantae; Streptophyta; Embryophyta; Tracheophyta; Spermatophyta; Magnoliophyta; eudicotyledons; Gunneridae; Pentapetalae; rosids; malvids; Brassicales; Brassicaceae; Camelineae; Arabidopsis	.	TRINITY_DN39806_c3_g1_i1.p1	155-538[+]	IMB1_ARATH^IMB1_ARATH^Q:1-128,H:1-128^80.469%ID^E:1.11e-66^RecName: Full=Importin subunit beta-1 {ECO:0000305};^Eukaryota; Viridiplantae; Streptophyta; Embryophyta; Tracheophyta; Spermatophyta; Magnoliophyta; eudicotyledons; Gunneridae; Pentapetalae; rosids; malvids; Brassicales; Brassicaceae; Camelineae; Arabidopsis	.	sigP:0.997946^^^	.	COG5215^Importin	KEGG:ath:AT5G53480`KO:K14293	GO:0009507^cellular_component^chloroplast`GO:0005737^cellular_component^cytoplasm`GO:0031965^cellular_component^nuclear membrane`GO:0034399^cellular_component^nuclear periphery`GO:0005634^cellular_component^nucleus`GO:0008139^molecular_function^nuclear localization sequence binding`GO:0008565^molecular_function^protein transporter activity`GO:0006607^biological_process^NLS-bearing protein import …	.	.	.
TRINITY_DN39806_c3_g3_i1	IMB1_ARATH^IMB1_ARATH^Q:3-1043,H:243-591^83.095%ID^E:0^RecName: Full=Importin subunit beta-1 {ECO:0000305};^Eukaryota; Viridiplantae; Streptophyta; Embryophyta; Tracheophyta; Spermatophyta; Magnoliophyta; eudicotyledons; Gunneridae; Pentapetalae; rosids; malvids; Brassicales; Brassicaceae; Camelineae; Arabidopsis	.	TRINITY_DN39806_c3_g3_i1.p1	3-1043[+]	IMB1_ARATH^IMB1_ARATH^Q:1-347,H:243-591^83.095%ID^E:0^RecName: Full=Importin subunit beta-1 {ECO:0000305};^Eukaryota; Viridiplantae; Streptophyta; Embryophyta; Tracheophyta; Spermatophyta; Magnoliophyta; eudicotyledons; Gunneridae; Pentapetalae; rosids; malvids; Brassicales; Brassicaceae; Camelineae; Arabidopsis	.	sigP:0.997534^^^	.	COG5215^Importin	KEGG:ath:AT5G53480`KO:K14293	GO:0009507^cellular_component^chloroplast`GO:0005737^cellular_component^cytoplasm`GO:0031965^cellular_component^nuclear membrane`GO:0034399^cellular_component^nuclear periphery`GO:0005634^cellular_component^nucleus`GO:0008139^molecular_function^nuclear localization sequence binding`GO:0008565^molecular_function^protein transporter activity`GO:0006607^biological_process^NLS-bearing protein import …	.	.	.
TRINITY_DN39748_c2_g3_i1	DSP1_ARATH^DSP1_ARATH^Q:3-176,H:158-215^82.759%ID^E:1.95e-27^.^.	.	.	.	.	.	.	.	.	.	.	.	.	.
TRINITY_DN39732_c0_g1_i1	CB12_PETHY^CB12_PETHY^Q:296-3,H:1-99^60.396%ID^E:5.57e-31^RecName: Full=Chlorophyll a-b binding protein, chloroplastic;^Eukaryota; Viridiplantae; Streptophyta; Embryophyta; Tracheophyta; Spermatophyta; Magnoliophyta; eudicotyledons; Gunneridae; Pentapetalae; asterids; lamiids; Solanales; Solanaceae; Petunioideae; Petunia	.	TRINITY_DN39732_c0_g1_i1.p2	3-296[-]	CB12_PETHY^CB12_PETHY^Q:1-98,H:1-99^64.356%ID^E:4.55e-35^RecName: Full=Chlorophyll a-b binding protein, chloroplastic;^Eukaryota; Viridiplantae; Streptophyta; Embryophyta; Tracheophyta; Spermatophyta; Magnoliophyta; eudicotyledons; Gunneridae; Pentapetalae; asterids; lamiids; Solanales; Solanaceae; Petunioideae; Petunia	.	sigP:0.999394^^^	.	.	.	GO:0009535^cellular_component^chloroplast thylakoid membrane`GO:0016021^cellular_component^integral component of membrane`GO:0009522^cellular_component^photosystem I`GO:0009523^cellular_component^photosystem II`GO:0016168^molecular_function^chlorophyll binding`GO:0046872^molecular_function^metal ion binding`GO:0009765^biological_process^photosynthesis, light harvesting`GO:0018298^biological_proce…	.	.	.
TRINITY_DN39805_c2_g4_i1	.	.	TRINITY_DN39805_c2_g4_i1.p1	138-476[-]	.	.	sigP:0.999612^^^	.	.	.	.	.	.	.
TRINITY_DN39798_c1_g1_i1	COMT1_CAPAN^COMT1_CAPAN^Q:191-6,H:43-102^62.903%ID^E:1.23e-18^RecName: Full=Caffeic acid 3-O-methyltransferase;^Eukaryota; Viridiplantae; Streptophyta; Embryophyta; Tracheophyta; Spermatophyta; Magnoliophyta; eudicotyledons; Gunneridae; Pentapetalae; asterids; lamiids; Solanales; Solanaceae; Solanoideae; Capsiceae; Capsicum	.	.	.	.	.	.	.	.	.	GO:0047763^molecular_function^caffeate O-methyltransferase activity`GO:0009809^biological_process^lignin biosynthetic process	.	.	.
TRINITY_DN39787_c4_g1_i1	.	.	.	.	.	.	.	.	.	.	.	.	.	.
TRINITY_DN39773_c6_g1_i1	.	.	TRINITY_DN39773_c6_g1_i1.p1	3-470[-]	.	.	sigP:0.99924^^^	.	.	.	.	.	.	.
TRINITY_DN39765_c0_g1_i1	.	.	.	.	.	.	.	.	.	.	.	.	.	.
TRINITY_DN39794_c1_g5_i1	.	.	.	.	.	.	.	.	.	.	.	.	.	.
TRINITY_DN39809_c2_g1_i1	.	.	TRINITY_DN39809_c2_g1_i1.p1	140-487[+]	.	.	sigP:0.988784^^^	.	.	.	.	.	.	.
TRINITY_DN39725_c1_g3_i1	CIPKP_ARATH^CIPKP_ARATH^Q:209-1495,H:37-465^51.034%ID^E:1.97e-135^RecName: Full=CBL-interacting serine/threonine-protein kinase 25;^Eukaryota; Viridiplantae; Streptophyta; Embryophyta; Tracheophyta; Spermatophyta; Magnoliophyta; eudicotyledons; Gunneridae; Pentapetalae; rosids; malvids; Brassicales; Brassicaceae; Camelineae; Arabidopsis	.	TRINITY_DN39725_c1_g3_i1.p1	200-1561[+]	CIPKP_ARATH^CIPKP_ARATH^Q:4-450,H:37-488^49.782%ID^E:3.89e-148^RecName: Full=CBL-interacting serine/threonine-protein kinase 25;^Eukaryota; Viridiplantae; Streptophyta; Embryophyta; Tracheophyta; Spermatophyta; Magnoliophyta; eudicotyledons; Gunneridae; Pentapetalae; rosids; malvids; Brassicales; Brassicaceae; Camelineae; Arabidopsis	.	sigP:0.999301^^^	.	COG0515^Serine Threonine protein kinase	KEGG:ath:AT5G25110	GO:0005524^molecular_function^ATP binding`GO:0004674^molecular_function^protein serine/threonine kinase activity`GO:0050832^biological_process^defense response to fungus`GO:0007165^biological_process^signal transduction	.	.	.
TRINITY_DN39717_c3_g6_i1	.	.	.	.	.	.	.	.	.	.	.	.	.	.
TRINITY_DN39768_c2_g1_i1	CB60C_ARATH^CB60C_ARATH^Q:448-1431,H:60-380^36.826%ID^E:1.51e-55^RecName: Full=Calmodulin-binding protein 60 C {ECO:0000303|PubMed:11782485};^Eukaryota; Viridiplantae; Streptophyta; Embryophyta; Tracheophyta; Spermatophyta; Magnoliophyta; eudicotyledons; Gunneridae; Pentapetalae; rosids; malvids; Brassicales; Brassicaceae; Camelineae; Arabidopsis	.	TRINITY_DN39768_c2_g1_i1.p4	1635-1952[+]	.	.	sigP:0.99478^^^	.	.	.	.	.	.	.
TRINITY_DN39768_c2_g1_i1	CB60C_ARATH^CB60C_ARATH^Q:448-1431,H:60-380^36.826%ID^E:1.51e-55^RecName: Full=Calmodulin-binding protein 60 C {ECO:0000303|PubMed:11782485};^Eukaryota; Viridiplantae; Streptophyta; Embryophyta; Tracheophyta; Spermatophyta; Magnoliophyta; eudicotyledons; Gunneridae; Pentapetalae; rosids; malvids; Brassicales; Brassicaceae; Camelineae; Arabidopsis	.	TRINITY_DN39768_c2_g1_i1.p1	313-1620[+]	CB60C_ARATH^CB60C_ARATH^Q:46-373,H:60-380^36.826%ID^E:2.05e-58^RecName: Full=Calmodulin-binding protein 60 C {ECO:0000303|PubMed:11782485};^Eukaryota; Viridiplantae; Streptophyta; Embryophyta; Tracheophyta; Spermatophyta; Magnoliophyta; eudicotyledons; Gunneridae; Pentapetalae; rosids; malvids; Brassicales; Brassicaceae; Camelineae; Arabidopsis	.	sigP:0.998777^^^	.	ENOG4111EYI^calmodulin binding protein	KEGG:ath:AT2G18750	GO:0005634^cellular_component^nucleus`GO:0003677^molecular_function^DNA binding`GO:0006355^biological_process^regulation of transcription, DNA-templated`GO:0006950^biological_process^response to stress`GO:0006351^biological_process^transcription, DNA-templated	.	.	.
TRINITY_DN39739_c5_g14_i1	.	.	TRINITY_DN39739_c5_g14_i1.p1	3-446[+]	.	.	sigP:0.998869^^^	.	.	.	.	.	.	.
TRINITY_DN39739_c6_g1_i1	.	.	TRINITY_DN39739_c6_g1_i1.p2	3-371[+]	.	.	sigP:0.998866^^^	.	.	.	.	.	.	.
TRINITY_DN39739_c7_g3_i1	.	.	TRINITY_DN39739_c7_g3_i1.p1	3-329[-]	.	.	sigP:0.99956^^^	.	.	.	.	.	.	.
TRINITY_DN39739_c7_g10_i1	.	.	.	.	.	.	.	.	.	.	.	.	.	.
TRINITY_DN39739_c7_g13_i1	.	.	TRINITY_DN39739_c7_g13_i1.p1	3-380[+]	.	.	sigP:0.998186^^^	.	.	.	.	.	.	.
TRINITY_DN39739_c8_g2_i1	.	.	.	.	.	.	.	.	.	.	.	.	.	.
TRINITY_DN39731_c126_g4_i1	CAPP1_MESCR^CAPP1_MESCR^Q:178-5,H:898-963^57.576%ID^E:2.12e-15^RecName: Full=Phosphoenolpyruvate carboxylase 1;^Eukaryota; Viridiplantae; Streptophyta; Embryophyta; Tracheophyta; Spermatophyta; Magnoliophyta; eudicotyledons; Gunneridae; Pentapetalae; Caryophyllales; Aizoaceae; Mesembryanthemum	.	.	.	.	.	.	.	.	.	GO:0005737^cellular_component^cytoplasm`GO:0008964^molecular_function^phosphoenolpyruvate carboxylase activity`GO:0015977^biological_process^carbon fixation`GO:0015979^biological_process^photosynthesis`GO:0006099^biological_process^tricarboxylic acid cycle	.	.	.
TRINITY_DN39731_c127_g2_i1	CAPPC_FLATR^CAPPC_FLATR^Q:1-189,H:734-796^92.063%ID^E:3.51e-38^RecName: Full=Phosphoenolpyruvate carboxylase 2;^Eukaryota; Viridiplantae; Streptophyta; Embryophyta; Tracheophyta; Spermatophyta; Magnoliophyta; eudicotyledons; Gunneridae; Pentapetalae; asterids; campanulids; Asterales; Asteraceae; Asteroideae; Heliantheae alliance; Tageteae; Flaveria	.	.	.	.	.	.	.	.	.	GO:0005737^cellular_component^cytoplasm`GO:0008964^molecular_function^phosphoenolpyruvate carboxylase activity`GO:0015977^biological_process^carbon fixation`GO:0006099^biological_process^tricarboxylic acid cycle	.	.	.
TRINITY_DN39731_c127_g4_i1	CAPP2_SORBI^CAPP2_SORBI^Q:2-166,H:467-521^74.545%ID^E:5.51e-24^RecName: Full=Phosphoenolpyruvate carboxylase 2;^Eukaryota; Viridiplantae; Streptophyta; Embryophyta; Tracheophyta; Spermatophyta; Magnoliophyta; Liliopsida; Poales; Poaceae; PACMAD clade; Panicoideae; Andropogonodae; Andropogoneae; Sorghinae; Sorghum	.	.	.	.	.	.	.	COG2352^phosphoenolpyruvate carboxylase activity	.	GO:0005737^cellular_component^cytoplasm`GO:0008964^molecular_function^phosphoenolpyruvate carboxylase activity`GO:0015977^biological_process^carbon fixation`GO:0015979^biological_process^photosynthesis`GO:0006099^biological_process^tricarboxylic acid cycle	.	.	.
TRINITY_DN39731_c127_g8_i1	CAPP2_SOYBN^CAPP2_SOYBN^Q:1-237,H:633-711^82.278%ID^E:1.61e-32^RecName: Full=Phosphoenolpyruvate carboxylase;^Eukaryota; Viridiplantae; Streptophyta; Embryophyta; Tracheophyta; Spermatophyta; Magnoliophyta; eudicotyledons; Gunneridae; Pentapetalae; rosids; fabids; Fabales; Fabaceae; Papilionoideae; Phaseoleae; Glycine; Soja	.	.	.	.	.	.	.	COG2352^phosphoenolpyruvate carboxylase activity	KEGG:gmx:100805069`KO:K01595	GO:0005737^cellular_component^cytoplasm`GO:0008964^molecular_function^phosphoenolpyruvate carboxylase activity`GO:0015977^biological_process^carbon fixation`GO:0015979^biological_process^photosynthesis`GO:0006099^biological_process^tricarboxylic acid cycle	.	.	.
TRINITY_DN39731_c129_g4_i1	CAPP_MEDSA^CAPP_MEDSA^Q:1-153,H:453-503^80.392%ID^E:4.8e-22^RecName: Full=Phosphoenolpyruvate carboxylase;^Eukaryota; Viridiplantae; Streptophyta; Embryophyta; Tracheophyta; Spermatophyta; Magnoliophyta; eudicotyledons; Gunneridae; Pentapetalae; rosids; fabids; Fabales; Fabaceae; Papilionoideae; Trifolieae; Medicago	.	.	.	.	.	.	.	.	.	GO:0005737^cellular_component^cytoplasm`GO:0008964^molecular_function^phosphoenolpyruvate carboxylase activity`GO:0015977^biological_process^carbon fixation`GO:0015979^biological_process^photosynthesis`GO:0006099^biological_process^tricarboxylic acid cycle	.	.	.
TRINITY_DN39731_c130_g8_i1	.	.	.	.	.	.	.	.	.	.	.	.	.	.
TRINITY_DN39731_c130_g15_i1	CAPP3_ARATH^CAPP3_ARATH^Q:350-141,H:890-967^57.692%ID^E:1.99e-21^RecName: Full=Phosphoenolpyruvate carboxylase 3;^Eukaryota; Viridiplantae; Streptophyta; Embryophyta; Tracheophyta; Spermatophyta; Magnoliophyta; eudicotyledons; Gunneridae; Pentapetalae; rosids; malvids; Brassicales; Brassicaceae; Camelineae; Arabidopsis	.	.	.	.	.	.	.	COG2352^phosphoenolpyruvate carboxylase activity	KEGG:ath:AT3G14940`KO:K01595	GO:0005829^cellular_component^cytosol`GO:0008964^molecular_function^phosphoenolpyruvate carboxylase activity`GO:0015977^biological_process^carbon fixation`GO:0015979^biological_process^photosynthesis`GO:0006099^biological_process^tricarboxylic acid cycle	.	.	.
TRINITY_DN39731_c130_g20_i1	CAPPA_FLATR^CAPPA_FLATR^Q:2-421,H:795-943^59.732%ID^E:2.71e-49^RecName: Full=C4 phosphoenolpyruvate carboxylase;^Eukaryota; Viridiplantae; Streptophyta; Embryophyta; Tracheophyta; Spermatophyta; Magnoliophyta; eudicotyledons; Gunneridae; Pentapetalae; asterids; campanulids; Asterales; Asteraceae; Asteroideae; Heliantheae alliance; Tageteae; Flaveria	.	.	.	.	.	.	.	.	.	GO:0005737^cellular_component^cytoplasm`GO:0008964^molecular_function^phosphoenolpyruvate carboxylase activity`GO:0009760^biological_process^C4 photosynthesis`GO:0015977^biological_process^carbon fixation`GO:0006099^biological_process^tricarboxylic acid cycle	.	.	.
TRINITY_DN39731_c131_g2_i1	CAPP1_ARATH^CAPP1_ARATH^Q:1-246,H:586-667^68.293%ID^E:3.91e-28^RecName: Full=Phosphoenolpyruvate carboxylase 1;^Eukaryota; Viridiplantae; Streptophyta; Embryophyta; Tracheophyta; Spermatophyta; Magnoliophyta; eudicotyledons; Gunneridae; Pentapetalae; rosids; malvids; Brassicales; Brassicaceae; Camelineae; Arabidopsis	.	.	.	.	.	.	.	COG2352^phosphoenolpyruvate carboxylase activity	KEGG:ath:AT1G53310`KO:K01595	GO:0048046^cellular_component^apoplast`GO:0005829^cellular_component^cytosol`GO:0008964^molecular_function^phosphoenolpyruvate carboxylase activity`GO:0015977^biological_process^carbon fixation`GO:0016036^biological_process^cellular response to phosphate starvation`GO:0048366^biological_process^leaf development`GO:0015979^biological_process^photosynthesis`GO:0051262^biological_process^protein tet…	.	.	.
TRINITY_DN39731_c131_g3_i1	CAPP2_SOYBN^CAPP2_SOYBN^Q:1-321,H:565-671^78.505%ID^E:3.24e-43^RecName: Full=Phosphoenolpyruvate carboxylase;^Eukaryota; Viridiplantae; Streptophyta; Embryophyta; Tracheophyta; Spermatophyta; Magnoliophyta; eudicotyledons; Gunneridae; Pentapetalae; rosids; fabids; Fabales; Fabaceae; Papilionoideae; Phaseoleae; Glycine; Soja	.	.	.	.	.	.	.	COG2352^phosphoenolpyruvate carboxylase activity	KEGG:gmx:100805069`KO:K01595	GO:0005737^cellular_component^cytoplasm`GO:0008964^molecular_function^phosphoenolpyruvate carboxylase activity`GO:0015977^biological_process^carbon fixation`GO:0015979^biological_process^photosynthesis`GO:0006099^biological_process^tricarboxylic acid cycle	.	.	.
TRINITY_DN39731_c131_g4_i1	CAPP2_ARATH^CAPP2_ARATH^Q:1-498,H:504-669^78.313%ID^E:1.74e-74^RecName: Full=Phosphoenolpyruvate carboxylase 2;^Eukaryota; Viridiplantae; Streptophyta; Embryophyta; Tracheophyta; Spermatophyta; Magnoliophyta; eudicotyledons; Gunneridae; Pentapetalae; rosids; malvids; Brassicales; Brassicaceae; Camelineae; Arabidopsis	.	.	.	.	.	.	.	COG2352^phosphoenolpyruvate carboxylase activity	KEGG:ath:AT2G42600`KO:K01595	GO:0048046^cellular_component^apoplast`GO:0009507^cellular_component^chloroplast`GO:0005829^cellular_component^cytosol`GO:0005886^cellular_component^plasma membrane`GO:0009506^cellular_component^plasmodesma`GO:0008964^molecular_function^phosphoenolpyruvate carboxylase activity`GO:0015977^biological_process^carbon fixation`GO:0048366^biological_process^leaf development`GO:0015979^biological_proces…	.	.	.
TRINITY_DN39731_c132_g6_i1	CAPP2_MAIZE^CAPP2_MAIZE^Q:3-299,H:671-769^74.747%ID^E:1.56e-47^RecName: Full=Phosphoenolpyruvate carboxylase 2;^Eukaryota; Viridiplantae; Streptophyta; Embryophyta; Tracheophyta; Spermatophyta; Magnoliophyta; Liliopsida; Poales; Poaceae; PACMAD clade; Panicoideae; Andropogonodae; Andropogoneae; Tripsacinae; Zea	.	TRINITY_DN39731_c132_g6_i1.p1	3-299[+]	CAPP2_MAIZE^CAPP2_MAIZE^Q:1-99,H:671-769^74.747%ID^E:1.4e-47^RecName: Full=Phosphoenolpyruvate carboxylase 2;^Eukaryota; Viridiplantae; Streptophyta; Embryophyta; Tracheophyta; Spermatophyta; Magnoliophyta; Liliopsida; Poales; Poaceae; PACMAD clade; Panicoideae; Andropogonodae; Andropogoneae; Tripsacinae; Zea	.	sigP:0.999127^^^	.	COG2352^phosphoenolpyruvate carboxylase activity	KEGG:zma:542393`KO:K01595	GO:0005737^cellular_component^cytoplasm`GO:0008964^molecular_function^phosphoenolpyruvate carboxylase activity`GO:0015977^biological_process^carbon fixation`GO:0015979^biological_process^photosynthesis`GO:0006099^biological_process^tricarboxylic acid cycle	.	.	.
TRINITY_DN39731_c134_g14_i1	CAPP_MEDSA^CAPP_MEDSA^Q:2-172,H:290-346^59.649%ID^E:2.51e-17^RecName: Full=Phosphoenolpyruvate carboxylase;^Eukaryota; Viridiplantae; Streptophyta; Embryophyta; Tracheophyta; Spermatophyta; Magnoliophyta; eudicotyledons; Gunneridae; Pentapetalae; rosids; fabids; Fabales; Fabaceae; Papilionoideae; Trifolieae; Medicago	.	.	.	.	.	.	.	.	.	GO:0005737^cellular_component^cytoplasm`GO:0008964^molecular_function^phosphoenolpyruvate carboxylase activity`GO:0015977^biological_process^carbon fixation`GO:0015979^biological_process^photosynthesis`GO:0006099^biological_process^tricarboxylic acid cycle	.	.	.
TRINITY_DN39731_c135_g13_i1	CAPP2_MAIZE^CAPP2_MAIZE^Q:3-647,H:543-757^74.419%ID^E:2.01e-98^RecName: Full=Phosphoenolpyruvate carboxylase 2;^Eukaryota; Viridiplantae; Streptophyta; Embryophyta; Tracheophyta; Spermatophyta; Magnoliophyta; Liliopsida; Poales; Poaceae; PACMAD clade; Panicoideae; Andropogonodae; Andropogoneae; Tripsacinae; Zea	.	.	.	.	.	.	.	COG2352^phosphoenolpyruvate carboxylase activity	KEGG:zma:542393`KO:K01595	GO:0005737^cellular_component^cytoplasm`GO:0008964^molecular_function^phosphoenolpyruvate carboxylase activity`GO:0015977^biological_process^carbon fixation`GO:0015979^biological_process^photosynthesis`GO:0006099^biological_process^tricarboxylic acid cycle	.	.	.
TRINITY_DN39731_c138_g12_i1	CAPP_AMAHP^CAPP_AMAHP^Q:97-2,H:57-88^87.5%ID^E:8.26e-11^RecName: Full=Phosphoenolpyruvate carboxylase;^Eukaryota; Viridiplantae; Streptophyta; Embryophyta; Tracheophyta; Spermatophyta; Magnoliophyta; eudicotyledons; Gunneridae; Pentapetalae; Caryophyllales; Amaranthaceae; Amaranthus	.	.	.	.	.	.	.	.	.	GO:0005737^cellular_component^cytoplasm`GO:0008964^molecular_function^phosphoenolpyruvate carboxylase activity`GO:0015977^biological_process^carbon fixation`GO:0015979^biological_process^photosynthesis`GO:0006099^biological_process^tricarboxylic acid cycle	.	.	.
TRINITY_DN39731_c139_g3_i1	ACR3_ARATH^ACR3_ARATH^Q:293-3,H:277-373^78.351%ID^E:5.15e-48^RecName: Full=ACT domain-containing protein ACR3 {ECO:0000305};^Eukaryota; Viridiplantae; Streptophyta; Embryophyta; Tracheophyta; Spermatophyta; Magnoliophyta; eudicotyledons; Gunneridae; Pentapetalae; rosids; malvids; Brassicales; Brassicaceae; Camelineae; Arabidopsis	.	.	.	.	.	.	.	ENOG410ZR0Z^ACT domain	KEGG:ath:AT1G76990	GO:0005829^cellular_component^cytosol`GO:0016597^molecular_function^amino acid binding`GO:0008152^biological_process^metabolic process	.	.	.
TRINITY_DN39731_c143_g1_i1	CAPP1_SACHY^CAPP1_SACHY^Q:647-3,H:687-901^70.698%ID^E:7.87e-103^RecName: Full=Phosphoenolpyruvate carboxylase, housekeeping isozyme;^Eukaryota; Viridiplantae; Streptophyta; Embryophyta; Tracheophyta; Spermatophyta; Magnoliophyta; Liliopsida; Poales; Poaceae; PACMAD clade; Panicoideae; Andropogonodae; Andropogoneae; Saccharinae; Saccharum	.	TRINITY_DN39731_c143_g1_i1.p1	123-647[-]	CAPP1_SACHY^CAPP1_SACHY^Q:1-174,H:687-860^72.414%ID^E:2.02e-84^RecName: Full=Phosphoenolpyruvate carboxylase, housekeeping isozyme;^Eukaryota; Viridiplantae; Streptophyta; Embryophyta; Tracheophyta; Spermatophyta; Magnoliophyta; Liliopsida; Poales; Poaceae; PACMAD clade; Panicoideae; Andropogonodae; Andropogoneae; Saccharinae; Saccharum	.	sigP:0.997107^^^	.	.	.	GO:0005737^cellular_component^cytoplasm`GO:0008964^molecular_function^phosphoenolpyruvate carboxylase activity`GO:0015977^biological_process^carbon fixation`GO:0015979^biological_process^photosynthesis`GO:0006099^biological_process^tricarboxylic acid cycle	.	.	.
TRINITY_DN39731_c144_g1_i1	CAPP1_ARATH^CAPP1_ARATH^Q:28-414,H:648-776^73.643%ID^E:7.26e-62^RecName: Full=Phosphoenolpyruvate carboxylase 1;^Eukaryota; Viridiplantae; Streptophyta; Embryophyta; Tracheophyta; Spermatophyta; Magnoliophyta; eudicotyledons; Gunneridae; Pentapetalae; rosids; malvids; Brassicales; Brassicaceae; Camelineae; Arabidopsis	.	.	.	.	.	.	.	COG2352^phosphoenolpyruvate carboxylase activity	KEGG:ath:AT1G53310`KO:K01595	GO:0048046^cellular_component^apoplast`GO:0005829^cellular_component^cytosol`GO:0008964^molecular_function^phosphoenolpyruvate carboxylase activity`GO:0015977^biological_process^carbon fixation`GO:0016036^biological_process^cellular response to phosphate starvation`GO:0048366^biological_process^leaf development`GO:0015979^biological_process^photosynthesis`GO:0051262^biological_process^protein tet…	.	.	.
TRINITY_DN23672_c0_g1_i1	.	.	TRINITY_DN23672_c0_g1_i1.p1	2-337[-]	.	.	sigP:0.998454^^^	.	.	.	.	.	.	.
TRINITY_DN78974_c0_g1_i1	.	.	.	.	.	.	.	.	.	.	.	.	.	.
TRINITY_DN40495_c1_g1_i1	.	.	.	.	.	.	.	.	.	.	.	.	.	.
TRINITY_DN40495_c1_g3_i1	.	.	.	.	.	.	.	.	.	.	.	.	.	.
TRINITY_DN40496_c1_g2_i1	.	.	.	.	.	.	.	.	.	.	.	.	.	.
TRINITY_DN40496_c1_g3_i1	.	.	.	.	.	.	.	.	.	.	.	.	.	.
TRINITY_DN40496_c1_g5_i1	.	.	.	.	.	.	.	.	.	.	.	.	.	.
TRINITY_DN40471_c6_g5_i1	HMGL_SOYBN^HMGL_SOYBN^Q:3-164,H:71-124^59.259%ID^E:2.71e-12^RecName: Full=HMG1/2-like protein;^Eukaryota; Viridiplantae; Streptophyta; Embryophyta; Tracheophyta; Spermatophyta; Magnoliophyta; eudicotyledons; Gunneridae; Pentapetalae; rosids; fabids; Fabales; Fabaceae; Papilionoideae; Phaseoleae; Glycine; Soja	.	.	.	.	.	.	.	COG5648^high mobility group	KEGG:gmx:547975	GO:0005634^cellular_component^nucleus`GO:0003677^molecular_function^DNA binding	.	.	.
TRINITY_DN40477_c2_g8_i1	.	.	.	.	.	.	.	.	.	.	.	.	.	.
TRINITY_DN40497_c19_g8_i1	ATPX_SPIOL^ATPX_SPIOL^Q:125-3,H:74-114^80.488%ID^E:4.66e-15^RecName: Full=ATP synthase subunit b', chloroplastic;^Eukaryota; Viridiplantae; Streptophyta; Embryophyta; Tracheophyta; Spermatophyta; Magnoliophyta; eudicotyledons; Gunneridae; Pentapetalae; Caryophyllales; Amaranthaceae; Chenopodioideae; Anserineae; Spinacia	.	TRINITY_DN40497_c19_g8_i1.p1	1-339[-]	.	.	sigP:0.99857^^^	.	.	.	.	.	.	.
TRINITY_DN40497_c21_g1_i1	.	.	.	.	.	.	.	.	.	.	.	.	.	.
TRINITY_DN40466_c2_g1_i1	.	.	.	.	.	.	.	.	.	.	.	.	.	.
TRINITY_DN40498_c11_g1_i1	BIOC_LEGPH^BIOC_LEGPH^Q:295-17,H:37-122^35.484%ID^E:7.25e-07^RecName: Full=Malonyl-[acyl-carrier protein] O-methyltransferase {ECO:0000255|HAMAP-Rule:MF_00835};^Bacteria; Proteobacteria; Gammaproteobacteria; Legionellales; Legionellaceae; Legionella	.	TRINITY_DN40498_c11_g1_i1.p1	2-388[-]	BIOC_LEGPH^BIOC_LEGPH^Q:32-124,H:37-122^35.484%ID^E:6.52e-07^RecName: Full=Malonyl-[acyl-carrier protein] O-methyltransferase {ECO:0000255|HAMAP-Rule:MF_00835};^Bacteria; Proteobacteria; Gammaproteobacteria; Legionellales; Legionellaceae; Legionella	.	sigP:0.997742^^^	.	COG0500^Methyltransferase	KEGG:lpn:lpg2331`KO:K02169	GO:0010340^molecular_function^carboxyl-O-methyltransferase activity`GO:0009102^biological_process^biotin biosynthetic process	.	.	.
TRINITY_DN40498_c11_g3_i1	.	.	TRINITY_DN40498_c11_g3_i1.p1	133-672[-]	.	.	sigP:0.999871^^^	.	.	.	.	.	.	.
TRINITY_DN40503_c7_g2_i1	.	.	.	.	.	.	.	.	.	.	.	.	.	.
TRINITY_DN40499_c8_g16_i1	.	.	.	.	.	.	.	.	.	.	.	.	.	.
TRINITY_DN40499_c9_g1_i1	H1_SOLPN^H1_SOLPN^Q:3-221,H:48-120^86.301%ID^E:6.12e-41^RecName: Full=Histone H1;^Eukaryota; Viridiplantae; Streptophyta; Embryophyta; Tracheophyta; Spermatophyta; Magnoliophyta; eudicotyledons; Gunneridae; Pentapetalae; asterids; lamiids; Solanales; Solanaceae; Solanoideae; Solaneae; Solanum; Lycopersicon	.	.	.	.	.	.	.	.	.	GO:0000786^cellular_component^nucleosome`GO:0005634^cellular_component^nucleus`GO:0003677^molecular_function^DNA binding`GO:0006334^biological_process^nucleosome assembly	.	.	.
TRINITY_DN40499_c10_g1_i1	.	.	.	.	.	.	.	.	.	.	.	.	.	.
TRINITY_DN40499_c16_g1_i1	H1_SOLPN^H1_SOLPN^Q:8-235,H:45-120^77.632%ID^E:1.79e-35^RecName: Full=Histone H1;^Eukaryota; Viridiplantae; Streptophyta; Embryophyta; Tracheophyta; Spermatophyta; Magnoliophyta; eudicotyledons; Gunneridae; Pentapetalae; asterids; lamiids; Solanales; Solanaceae; Solanoideae; Solaneae; Solanum; Lycopersicon	.	TRINITY_DN40499_c16_g1_i1.p1	2-355[+]	H1_SOLPN^H1_SOLPN^Q:3-78,H:45-120^77.632%ID^E:2.31e-36^RecName: Full=Histone H1;^Eukaryota; Viridiplantae; Streptophyta; Embryophyta; Tracheophyta; Spermatophyta; Magnoliophyta; eudicotyledons; Gunneridae; Pentapetalae; asterids; lamiids; Solanales; Solanaceae; Solanoideae; Solaneae; Solanum; Lycopersicon	.	sigP:0.999353^^^	.	.	.	GO:0000786^cellular_component^nucleosome`GO:0005634^cellular_component^nucleus`GO:0003677^molecular_function^DNA binding`GO:0006334^biological_process^nucleosome assembly	.	.	.
TRINITY_DN40436_c3_g2_i1	.	.	.	.	.	.	.	.	.	.	.	.	.	.
TRINITY_DN40436_c3_g4_i1	DHMA_MYCPA^DHMA_MYCPA^Q:327-19,H:49-147^42.308%ID^E:4.99e-12^RecName: Full=Haloalkane dehalogenase {ECO:0000255|HAMAP-Rule:MF_01230};^Bacteria; Actinobacteria; Corynebacteriales; Mycobacteriaceae; Mycobacterium; Mycobacterium avium complex (MAC)	.	.	.	.	.	.	.	ENOG410XQGI^Alpha beta hydrolase	KEGG:mpa:MAP2057`KO:K01563	GO:0018786^molecular_function^haloalkane dehalogenase activity	.	.	.
TRINITY_DN40429_c4_g1_i1	.	.	.	.	.	.	.	.	.	.	.	.	.	.
TRINITY_DN40457_c4_g1_i1	.	.	.	.	.	.	.	.	.	.	.	.	.	.
TRINITY_DN40432_c8_g1_i1	.	.	TRINITY_DN40432_c8_g1_i1.p1	2-541[-]	.	.	sigP:0.98511^^^	.	.	.	.	.	.	.
TRINITY_DN40433_c5_g1_i1	CYT24_CATRO^CYT24_CATRO^Q:163-2,H:422-475^62.963%ID^E:3.67e-19^.^.	.	.	.	.	.	.	.	.	.	.	.	.	.
TRINITY_DN40433_c5_g3_i1	C76C4_ARATH^C76C4_ARATH^Q:169-2,H:314-367^62.5%ID^E:4.65e-17^RecName: Full=Cytochrome P450 76C4;^Eukaryota; Viridiplantae; Streptophyta; Embryophyta; Tracheophyta; Spermatophyta; Magnoliophyta; eudicotyledons; Gunneridae; Pentapetalae; rosids; malvids; Brassicales; Brassicaceae; Camelineae; Arabidopsis	.	.	.	.	.	.	.	COG2124^Cytochrome p450	KEGG:ath:AT2G45550	GO:0016021^cellular_component^integral component of membrane`GO:0016020^cellular_component^membrane`GO:0020037^molecular_function^heme binding`GO:0005506^molecular_function^iron ion binding`GO:0016709^molecular_function^oxidoreductase activity, acting on paired donors, with incorporation or reduction of molecular oxygen, NAD(P)H as one donor, and incorporation of one atom of oxygen`GO:0044550^bio…	.	.	.
TRINITY_DN40433_c5_g4_i1	C76AN_BETVU^C76AN_BETVU^Q:653-3,H:39-255^56.682%ID^E:3.72e-73^RecName: Full=Inactive cytochrome P450 76AD1 {ECO:0000303|PubMed:22660548};^Eukaryota; Viridiplantae; Streptophyta; Embryophyta; Tracheophyta; Spermatophyta; Magnoliophyta; eudicotyledons; Gunneridae; Pentapetalae; Caryophyllales; Amaranthaceae; Beta	.	TRINITY_DN40433_c5_g4_i1.p1	3-704[-]	C76AN_BETVU^C76AN_BETVU^Q:18-234,H:39-255^56.682%ID^E:1.24e-83^RecName: Full=Inactive cytochrome P450 76AD1 {ECO:0000303|PubMed:22660548};^Eukaryota; Viridiplantae; Streptophyta; Embryophyta; Tracheophyta; Spermatophyta; Magnoliophyta; eudicotyledons; Gunneridae; Pentapetalae; Caryophyllales; Amaranthaceae; Beta	.	sigP:0.99865^^^	.	.	.	GO:0016021^cellular_component^integral component of membrane`GO:0020037^molecular_function^heme binding`GO:0005506^molecular_function^iron ion binding`GO:0016705^molecular_function^oxidoreductase activity, acting on paired donors, with incorporation or reduction of molecular oxygen	.	.	.
TRINITY_DN40487_c2_g1_i1	HPSE3_ARATH^HPSE3_ARATH^Q:2-190,H:245-307^61.905%ID^E:1.12e-21^RecName: Full=Heparanase-like protein 3;^Eukaryota; Viridiplantae; Streptophyta; Embryophyta; Tracheophyta; Spermatophyta; Magnoliophyta; eudicotyledons; Gunneridae; Pentapetalae; rosids; malvids; Brassicales; Brassicaceae; Camelineae; Arabidopsis	.	.	.	.	.	.	.	ENOG410YDJW^Heparanase	.	GO:0005576^cellular_component^extracellular region`GO:0005765^cellular_component^lysosomal membrane`GO:0009505^cellular_component^plant-type cell wall`GO:0004566^molecular_function^beta-glucuronidase activity	.	.	.
TRINITY_DN40487_c2_g2_i1	HPSE3_ARATH^HPSE3_ARATH^Q:363-635,H:10-101^63.441%ID^E:1.54e-25^RecName: Full=Heparanase-like protein 3;^Eukaryota; Viridiplantae; Streptophyta; Embryophyta; Tracheophyta; Spermatophyta; Magnoliophyta; eudicotyledons; Gunneridae; Pentapetalae; rosids; malvids; Brassicales; Brassicaceae; Camelineae; Arabidopsis	.	TRINITY_DN40487_c2_g2_i1.p1	324-635[+]	HPSE3_ARATH^HPSE3_ARATH^Q:14-104,H:10-101^63.441%ID^E:8.65e-35^RecName: Full=Heparanase-like protein 3;^Eukaryota; Viridiplantae; Streptophyta; Embryophyta; Tracheophyta; Spermatophyta; Magnoliophyta; eudicotyledons; Gunneridae; Pentapetalae; rosids; malvids; Brassicales; Brassicaceae; Camelineae; Arabidopsis	.	sigP:0.026121^CS^pos:^Pr:	ExpAA=21.78^PredHel=1^Topology=o10-32i	ENOG410YDJW^Heparanase	.	GO:0005576^cellular_component^extracellular region`GO:0005765^cellular_component^lysosomal membrane`GO:0009505^cellular_component^plant-type cell wall`GO:0004566^molecular_function^beta-glucuronidase activity	.	.	.
TRINITY_DN1145_c0_g1_i1	.	.	.	.	.	.	.	.	.	.	.	.	.	.
TRINITY_DN22443_c0_g1_i1	CBP23_HORVU^CBP23_HORVU^Q:1-237,H:427-510^41.667%ID^E:3.23e-09^RecName: Full=Serine carboxypeptidase II-3;^Eukaryota; Viridiplantae; Streptophyta; Embryophyta; Tracheophyta; Spermatophyta; Magnoliophyta; Liliopsida; Poales; Poaceae; BOP clade; Pooideae; Triticodae; Triticeae; Hordeinae; Hordeum	.	.	.	.	.	.	.	COG2939^carboxy-peptidase	.	GO:0004185^molecular_function^serine-type carboxypeptidase activity	.	.	.
TRINITY_DN22510_c0_g1_i1	.	.	TRINITY_DN22510_c0_g1_i1.p1	27-398[-]	.	.	sigP:0.997992^^^	.	.	.	.	.	.	.
TRINITY_DN20180_c0_g1_i1	.	.	.	.	.	.	.	.	.	.	.	.	.	.
TRINITY_DN33124_c2_g1_i1	AKR2B_ARATH^AKR2B_ARATH^Q:268-2,H:24-114^58.065%ID^E:1.11e-23^RecName: Full=Ankyrin repeat domain-containing protein 2B {ECO:0000303|PubMed:20215589};^Eukaryota; Viridiplantae; Streptophyta; Embryophyta; Tracheophyta; Spermatophyta; Magnoliophyta; eudicotyledons; Gunneridae; Pentapetalae; rosids; malvids; Brassicales; Brassicaceae; Camelineae; Arabidopsis	.	.	.	.	.	.	.	COG0666^Ankyrin Repeat	KEGG:ath:AT2G17390	GO:0009707^cellular_component^chloroplast outer membrane`GO:0005634^cellular_component^nucleus`GO:0005886^cellular_component^plasma membrane`GO:0008289^molecular_function^lipid binding`GO:0006355^biological_process^regulation of transcription, DNA-templated	.	.	.
TRINITY_DN33196_c0_g3_i1	.	.	TRINITY_DN33196_c0_g3_i1.p1	1-372[-]	.	.	sigP:0.998105^^^	.	.	.	.	.	.	.
TRINITY_DN33166_c0_g1_i1	ANT1_ASHGO^ANT1_ASHGO^Q:714-235,H:194-340^30%ID^E:9.11e-11^RecName: Full=Peroxisomal adenine nucleotide transporter 1;^Eukaryota; Fungi; Dikarya; Ascomycota; Saccharomycotina; Saccharomycetes; Saccharomycetales; Saccharomycetaceae; Eremothecium	.	TRINITY_DN33166_c0_g1_i1.p1	229-720[-]	ANT1_ASHGO^ANT1_ASHGO^Q:3-162,H:194-340^30%ID^E:1.63e-11^RecName: Full=Peroxisomal adenine nucleotide transporter 1;^Eukaryota; Fungi; Dikarya; Ascomycota; Saccharomycotina; Saccharomycetes; Saccharomycetales; Saccharomycetaceae; Eremothecium	.	sigP:0.971156^^^	.	.	KEGG:ago:AGOS_ADR036C	GO:0016021^cellular_component^integral component of membrane`GO:0005778^cellular_component^peroxisomal membrane`GO:0003735^molecular_function^structural constituent of ribosome`GO:0015992^biological_process^proton transport`GO:0006412^biological_process^translation	.	.	.
TRINITY_DN33162_c1_g1_i1	G3PB_SPIOL^G3PB_SPIOL^Q:38-406,H:291-413^77.236%ID^E:2.44e-56^RecName: Full=Glyceraldehyde-3-phosphate dehydrogenase B, chloroplastic;^Eukaryota; Viridiplantae; Streptophyta; Embryophyta; Tracheophyta; Spermatophyta; Magnoliophyta; eudicotyledons; Gunneridae; Pentapetalae; Caryophyllales; Amaranthaceae; Chenopodioideae; Anserineae; Spinacia	.	TRINITY_DN33162_c1_g1_i1.p1	7-333[-]	.	.	sigP:0.998299^^^	.	.	.	.	.	.	.
TRINITY_DN33207_c3_g1_i1	DLHH_AQUAE^DLHH_AQUAE^Q:454-29,H:26-175^30.667%ID^E:8.32e-13^RecName: Full=Putative carboxymethylenebutenolidase;^Bacteria; Aquificae; Aquificales; Aquificaceae; Aquifex	.	TRINITY_DN33207_c3_g1_i1.p1	2-544[-]	DLHH_AQUAE^DLHH_AQUAE^Q:31-172,H:26-175^30.667%ID^E:7.49e-13^RecName: Full=Putative carboxymethylenebutenolidase;^Bacteria; Aquificae; Aquificales; Aquificaceae; Aquifex	.	sigP:0.99935^^^	.	COG0412^dienelactone hydrolase	KEGG:aae:aq_1997`KO:K01061	GO:0008806^molecular_function^carboxymethylenebutenolidase activity	.	.	.
TRINITY_DN33129_c2_g1_i1	.	.	TRINITY_DN33129_c2_g1_i1.p1	57-392[-]	.	.	sigP:0.999397^^^	ExpAA=42.36^PredHel=2^Topology=i29-51o56-78i	.	.	.	.	.	.
TRINITY_DN33188_c3_g15_i1	GLYM_SOLTU^GLYM_SOLTU^Q:46-297,H:1-85^75.294%ID^E:1.2e-37^RecName: Full=Serine hydroxymethyltransferase, mitochondrial;^Eukaryota; Viridiplantae; Streptophyta; Embryophyta; Tracheophyta; Spermatophyta; Magnoliophyta; eudicotyledons; Gunneridae; Pentapetalae; asterids; lamiids; Solanales; Solanaceae; Solanoideae; Solaneae; Solanum	.	TRINITY_DN33188_c3_g15_i1.p1	1-297[+]	GLYM_SOLTU^GLYM_SOLTU^Q:16-99,H:1-85^75.294%ID^E:1.08e-37^RecName: Full=Serine hydroxymethyltransferase, mitochondrial;^Eukaryota; Viridiplantae; Streptophyta; Embryophyta; Tracheophyta; Spermatophyta; Magnoliophyta; eudicotyledons; Gunneridae; Pentapetalae; asterids; lamiids; Solanales; Solanaceae; Solanoideae; Solaneae; Solanum	.	sigP:0.998096^^^	.	COG0112^Catalyzes the reversible interconversion of serine and glycine with tetrahydrofolate (THF) serving as the one-carbon carrier. This reaction serves as the major source of one-carbon groups required for the biosynthesis of purines, thymidylate, methionine, and other important biomolecules. Also exhibits THF- independent aldolase activity toward beta-hydroxyamino acids, producing glycine and…	KEGG:sot:102591486`KO:K00600	GO:0048046^cellular_component^apoplast`GO:0009570^cellular_component^chloroplast stroma`GO:0009534^cellular_component^chloroplast thylakoid`GO:0022626^cellular_component^cytosolic ribosome`GO:0005759^cellular_component^mitochondrial matrix`GO:0005634^cellular_component^nucleus`GO:0005886^cellular_component^plasma membrane`GO:0010319^cellular_component^stromule`GO:0004372^molecular_function^glycin…	.	.	.
TRINITY_DN33188_c5_g1_i1	GLYM_SOLTU^GLYM_SOLTU^Q:596-3,H:7-205^89.447%ID^E:1.85e-130^RecName: Full=Serine hydroxymethyltransferase, mitochondrial;^Eukaryota; Viridiplantae; Streptophyta; Embryophyta; Tracheophyta; Spermatophyta; Magnoliophyta; eudicotyledons; Gunneridae; Pentapetalae; asterids; lamiids; Solanales; Solanaceae; Solanoideae; Solaneae; Solanum	.	TRINITY_DN33188_c5_g1_i1.p1	3-614[-]	GLYM_SOLTU^GLYM_SOLTU^Q:1-204,H:1-205^89.268%ID^E:4.66e-136^RecName: Full=Serine hydroxymethyltransferase, mitochondrial;^Eukaryota; Viridiplantae; Streptophyta; Embryophyta; Tracheophyta; Spermatophyta; Magnoliophyta; eudicotyledons; Gunneridae; Pentapetalae; asterids; lamiids; Solanales; Solanaceae; Solanoideae; Solaneae; Solanum	.	sigP:0.999692^^^	.	COG0112^Catalyzes the reversible interconversion of serine and glycine with tetrahydrofolate (THF) serving as the one-carbon carrier. This reaction serves as the major source of one-carbon groups required for the biosynthesis of purines, thymidylate, methionine, and other important biomolecules. Also exhibits THF- independent aldolase activity toward beta-hydroxyamino acids, producing glycine and…	KEGG:sot:102591486`KO:K00600	GO:0048046^cellular_component^apoplast`GO:0009570^cellular_component^chloroplast stroma`GO:0009534^cellular_component^chloroplast thylakoid`GO:0022626^cellular_component^cytosolic ribosome`GO:0005759^cellular_component^mitochondrial matrix`GO:0005634^cellular_component^nucleus`GO:0005886^cellular_component^plasma membrane`GO:0010319^cellular_component^stromule`GO:0004372^molecular_function^glycin…	.	.	.
TRINITY_DN33197_c1_g2_i1	.	.	.	.	.	.	.	.	.	.	.	.	.	.
TRINITY_DN33175_c0_g1_i1	.	.	.	.	.	.	.	.	.	.	.	.	.	.
TRINITY_DN33158_c3_g1_i1	.	.	.	.	.	.	.	.	.	.	.	.	.	.
TRINITY_DN33158_c8_g1_i1	.	.	.	.	.	.	.	.	.	.	.	.	.	.
TRINITY_DN33168_c3_g5_i1	.	.	.	.	.	.	.	.	.	.	.	.	.	.
TRINITY_DN33168_c3_g14_i1	ERYH_RHIEC^ERYH_RHIEC^Q:1-471,H:74-230^40.373%ID^E:5.66e-25^.^.	.	.	.	.	.	.	.	.	.	.	.	.	.
TRINITY_DN33168_c3_g16_i1	ERYH_RHIEC^ERYH_RHIEC^Q:309-58,H:102-189^36.364%ID^E:2.55e-07^.^.	.	TRINITY_DN33168_c3_g16_i1.p2	1-312[-]	ERYH_RHIEC^ERYH_RHIEC^Q:2-85,H:102-189^36.364%ID^E:2.29e-07^.^.	.	sigP:0.997962^^^	.	.	.	.	.	.	.
TRINITY_DN33168_c5_g1_i1	ERYH_RHIEC^ERYH_RHIEC^Q:374-3,H:106-229^39.85%ID^E:3.12e-16^.^.	.	TRINITY_DN33168_c5_g1_i1.p1	3-326[-]	ERYH_RHIEC^ERYH_RHIEC^Q:3-108,H:124-229^40.87%ID^E:1.54e-14^.^.	.	sigP:0.995954^^^	.	.	.	.	.	.	.
TRINITY_DN33168_c8_g1_i1	ERYH_BRUME^ERYH_BRUME^Q:3-371,H:103-225^33.858%ID^E:3.57e-10^.^.	.	TRINITY_DN33168_c8_g1_i1.p1	3-350[+]	ERYH_BRUME^ERYH_BRUME^Q:1-115,H:103-217^32.773%ID^E:2.22e-08^.^.	.	sigP:0.998585^^^	.	.	.	.	.	.	.
TRINITY_DN33176_c0_g1_i1	F16PA_GEOBB^F16PA_GEOBB^Q:36-596,H:27-210^35.638%ID^E:9.19e-27^RecName: Full=Fructose-1,6-bisphosphatase class 1 {ECO:0000255|HAMAP-Rule:MF_01855};^Bacteria; Proteobacteria; Deltaproteobacteria; Desulfuromonadales; Geobacteraceae; Geobacter	.	TRINITY_DN33176_c0_g1_i1.p1	57-491[+]	F16PA_GEOSL^F16PA_GEOSL^Q:1-141,H:35-172^38.298%ID^E:3.89e-23^RecName: Full=Fructose-1,6-bisphosphatase class 1 {ECO:0000255|HAMAP-Rule:MF_01855};^Bacteria; Proteobacteria; Deltaproteobacteria; Desulfuromonadales; Geobacteraceae; Geobacter	.	sigP:0.997849^^^	.	COG0158^D-fructose-1,6-bisphosphate 1-phosphohydrolase class 1	KEGG:gsu:GSU1651`KO:K03841	GO:0005737^cellular_component^cytoplasm`GO:0042132^molecular_function^fructose 1,6-bisphosphate 1-phosphatase activity`GO:0000287^molecular_function^magnesium ion binding`GO:0006094^biological_process^gluconeogenesis	.	.	.
TRINITY_DN33176_c5_g1_i1	.	.	.	.	.	.	.	.	.	.	.	.	.	.
TRINITY_DN33191_c3_g1_i1	CBP23_HORVU^CBP23_HORVU^Q:251-493,H:79-161^62.651%ID^E:2.29e-18^RecName: Full=Serine carboxypeptidase II-3;^Eukaryota; Viridiplantae; Streptophyta; Embryophyta; Tracheophyta; Spermatophyta; Magnoliophyta; Liliopsida; Poales; Poaceae; BOP clade; Pooideae; Triticodae; Triticeae; Hordeinae; Hordeum	.	TRINITY_DN33191_c3_g1_i1.p1	26-493[+]	CBP23_HORVU^CBP23_HORVU^Q:76-156,H:79-161^62.651%ID^E:1.45e-28^RecName: Full=Serine carboxypeptidase II-3;^Eukaryota; Viridiplantae; Streptophyta; Embryophyta; Tracheophyta; Spermatophyta; Magnoliophyta; Liliopsida; Poales; Poaceae; BOP clade; Pooideae; Triticodae; Triticeae; Hordeinae; Hordeum	.	sigP:0.654071^^^	.	COG2939^carboxy-peptidase	.	GO:0004185^molecular_function^serine-type carboxypeptidase activity	.	.	.
TRINITY_DN33191_c3_g2_i1	CBP23_HORVU^CBP23_HORVU^Q:3-290,H:281-379^50%ID^E:5.05e-24^RecName: Full=Serine carboxypeptidase II-3;^Eukaryota; Viridiplantae; Streptophyta; Embryophyta; Tracheophyta; Spermatophyta; Magnoliophyta; Liliopsida; Poales; Poaceae; BOP clade; Pooideae; Triticodae; Triticeae; Hordeinae; Hordeum	.	.	.	.	.	.	.	COG2939^carboxy-peptidase	.	GO:0004185^molecular_function^serine-type carboxypeptidase activity	.	.	.
TRINITY_DN33191_c4_g6_i1	.	.	.	.	.	.	.	.	.	.	.	.	.	.
TRINITY_DN33131_c0_g1_i1	.	.	.	.	.	.	.	.	.	.	.	.	.	.
TRINITY_DN33131_c6_g1_i1	.	.	.	.	.	.	.	.	.	.	.	.	.	.
TRINITY_DN33179_c1_g1_i1	CATB3_ARATH^CATB3_ARATH^Q:324-1,H:42-149^56.481%ID^E:6.91e-37^.^.	.	TRINITY_DN33179_c1_g1_i1.p1	1-306[-]	CATB3_ARATH^CATB3_ARATH^Q:1-102,H:48-149^57.843%ID^E:2.94e-35^.^.	.	sigP:0.998705^^^	.	.	.	.	.	.	.
TRINITY_DN33172_c0_g1_i1	.	.	.	.	.	.	.	.	.	.	.	.	.	.
TRINITY_DN33172_c0_g2_i1	.	.	.	.	.	.	.	.	.	.	.	.	.	.
TRINITY_DN33172_c1_g1_i1	.	.	TRINITY_DN33172_c1_g1_i1.p1	3-332[+]	.	.	sigP:0.999507^^^	.	.	.	.	.	.	.
TRINITY_DN33115_c2_g1_i1	GOX_SPIOL^GOX_SPIOL^Q:172-29,H:43-90^95.833%ID^E:9.49e-27^RecName: Full=Peroxisomal (S)-2-hydroxy-acid oxidase;^Eukaryota; Viridiplantae; Streptophyta; Embryophyta; Tracheophyta; Spermatophyta; Magnoliophyta; eudicotyledons; Gunneridae; Pentapetalae; Caryophyllales; Amaranthaceae; Chenopodioideae; Anserineae; Spinacia	.	.	.	.	.	.	.	.	.	GO:0005777^cellular_component^peroxisome`GO:0010181^molecular_function^FMN binding`GO:0052853^molecular_function^long-chain-(S)-2-hydroxy-long-chain-acid oxidase activity`GO:0052854^molecular_function^medium-chain-(S)-2-hydroxy-acid oxidase activity`GO:0052852^molecular_function^very-long-chain-(S)-2-hydroxy-acid oxidase activity`GO:0009854^biological_process^oxidative photosynthetic carbon pathw…	.	.	.
TRINITY_DN33115_c2_g4_i1	GOX_SPIOL^GOX_SPIOL^Q:172-2,H:118-174^92.982%ID^E:7.87e-30^RecName: Full=Peroxisomal (S)-2-hydroxy-acid oxidase;^Eukaryota; Viridiplantae; Streptophyta; Embryophyta; Tracheophyta; Spermatophyta; Magnoliophyta; eudicotyledons; Gunneridae; Pentapetalae; Caryophyllales; Amaranthaceae; Chenopodioideae; Anserineae; Spinacia	.	.	.	.	.	.	.	.	.	GO:0005777^cellular_component^peroxisome`GO:0010181^molecular_function^FMN binding`GO:0052853^molecular_function^long-chain-(S)-2-hydroxy-long-chain-acid oxidase activity`GO:0052854^molecular_function^medium-chain-(S)-2-hydroxy-acid oxidase activity`GO:0052852^molecular_function^very-long-chain-(S)-2-hydroxy-acid oxidase activity`GO:0009854^biological_process^oxidative photosynthetic carbon pathw…	.	.	.
TRINITY_DN33128_c1_g21_i1	LGUL_CICAR^LGUL_CICAR^Q:431-3,H:34-176^81.119%ID^E:5.33e-82^RecName: Full=Lactoylglutathione lyase;^Eukaryota; Viridiplantae; Streptophyta; Embryophyta; Tracheophyta; Spermatophyta; Magnoliophyta; eudicotyledons; Gunneridae; Pentapetalae; rosids; fabids; Fabales; Fabaceae; Papilionoideae; Cicereae; Cicer	.	TRINITY_DN33128_c1_g21_i1.p1	3-431[-]	LGUL_CICAR^LGUL_CICAR^Q:1-143,H:34-176^81.119%ID^E:4.79e-82^RecName: Full=Lactoylglutathione lyase;^Eukaryota; Viridiplantae; Streptophyta; Embryophyta; Tracheophyta; Spermatophyta; Magnoliophyta; eudicotyledons; Gunneridae; Pentapetalae; rosids; fabids; Fabales; Fabaceae; Papilionoideae; Cicereae; Cicer	.	sigP:0.997975^^^	.	.	.	GO:0004462^molecular_function^lactoylglutathione lyase activity`GO:0046872^molecular_function^metal ion binding	.	.	.
TRINITY_DN33150_c7_g16_i1	.	.	.	.	.	.	.	.	.	.	.	.	.	.
TRINITY_DN33150_c7_g23_i1	.	.	.	.	.	.	.	.	.	.	.	.	.	.
TRINITY_DN33150_c9_g1_i1	.	.	.	.	.	.	.	.	.	.	.	.	.	.
TRINITY_DN33150_c9_g9_i1	.	.	TRINITY_DN33150_c9_g9_i1.p1	1-516[+]	.	.	sigP:0.994378^^^	.	.	.	.	.	.	.
TRINITY_DN33199_c3_g1_i1	.	.	.	.	.	.	.	.	.	.	.	.	.	.
TRINITY_DN33199_c11_g1_i1	.	.	.	.	.	.	.	.	.	.	.	.	.	.
TRINITY_DN33205_c0_g1_i1	.	.	.	.	.	.	.	.	.	.	.	.	.	.
TRINITY_DN33209_c3_g9_i1	CSCL2_ARATH^CSCL2_ARATH^Q:2-1147,H:239-620^69.895%ID^E:0^RecName: Full=CSC1-like protein At4g02900;^Eukaryota; Viridiplantae; Streptophyta; Embryophyta; Tracheophyta; Spermatophyta; Magnoliophyta; eudicotyledons; Gunneridae; Pentapetalae; rosids; malvids; Brassicales; Brassicaceae; Camelineae; Arabidopsis	.	TRINITY_DN33209_c3_g9_i1.p1	2-1147[+]	CSCL2_ARATH^CSCL2_ARATH^Q:1-382,H:239-620^69.895%ID^E:0^RecName: Full=CSC1-like protein At4g02900;^Eukaryota; Viridiplantae; Streptophyta; Embryophyta; Tracheophyta; Spermatophyta; Magnoliophyta; eudicotyledons; Gunneridae; Pentapetalae; rosids; malvids; Brassicales; Brassicaceae; Camelineae; Arabidopsis	.	sigP:0.99973^^^	ExpAA=111.38^PredHel=4^Topology=i135-157o184-206i227-246o332-364i	COG5594^transmembrane protein 63C	KEGG:ath:AT4G02900	GO:0016021^cellular_component^integral component of membrane`GO:0006811^biological_process^ion transport	.	.	.
TRINITY_DN33209_c3_g10_i1	CSCL7_ARATH^CSCL7_ARATH^Q:452-625,H:1-63^61.905%ID^E:5.39e-16^RecName: Full=CSC1-like protein At1g11960;^Eukaryota; Viridiplantae; Streptophyta; Embryophyta; Tracheophyta; Spermatophyta; Magnoliophyta; eudicotyledons; Gunneridae; Pentapetalae; rosids; malvids; Brassicales; Brassicaceae; Camelineae; Arabidopsis	.	.	.	.	.	.	.	COG5594^transmembrane protein 63C	KEGG:ath:AT1G11960	GO:0016021^cellular_component^integral component of membrane`GO:0005886^cellular_component^plasma membrane`GO:0006811^biological_process^ion transport	.	.	.
TRINITY_DN32213_c0_g1_i1	.	.	.	.	.	.	.	.	.	.	.	.	.	.
TRINITY_DN32213_c4_g1_i1	.	.	.	.	.	.	.	.	.	.	.	.	.	.
TRINITY_DN32213_c12_g1_i1	.	.	.	.	.	.	.	.	.	.	.	.	.	.
TRINITY_DN32265_c2_g1_i1	ENOXE_FRAAN^ENOXE_FRAAN^Q:20-289,H:18-107^40.659%ID^E:1.73e-08^RecName: Full=2-methylene-furan-3-one reductase;^Eukaryota; Viridiplantae; Streptophyta; Embryophyta; Tracheophyta; Spermatophyta; Magnoliophyta; eudicotyledons; Gunneridae; Pentapetalae; rosids; fabids; Rosales; Rosaceae; Rosoideae; Potentilleae; Fragariinae; Fragaria	.	TRINITY_DN32265_c2_g1_i1.p1	2-436[+]	AOR_ARATH^AOR_ARATH^Q:7-95,H:83-170^38.202%ID^E:5.44e-10^.^.	.	sigP:0.997528^^^	ExpAA=30.29^PredHel=1^Topology=i92-114o	.	.	.	.	.	.
TRINITY_DN32265_c15_g1_i1	.	.	.	.	.	.	.	.	.	.	.	.	.	.
TRINITY_DN32218_c2_g2_i1	.	.	TRINITY_DN32218_c2_g2_i1.p1	1-330[+]	.	.	sigP:0.998715^^^	ExpAA=48.12^PredHel=2^Topology=o28-50i57-79o	.	.	.	.	.	.
TRINITY_DN32264_c1_g1_i1	G3PA_SINAL^G3PA_SINAL^Q:201-1,H:61-127^91.045%ID^E:6.88e-27^RecName: Full=Glyceraldehyde-3-phosphate dehydrogenase A, chloroplastic;^Eukaryota; Viridiplantae; Streptophyta; Embryophyta; Tracheophyta; Spermatophyta; Magnoliophyta; eudicotyledons; Gunneridae; Pentapetalae; rosids; malvids; Brassicales; Brassicaceae; Brassiceae; Sinapis	.	.	.	.	.	.	.	.	.	GO:0009507^cellular_component^chloroplast`GO:0047100^molecular_function^glyceraldehyde-3-phosphate dehydrogenase (NADP+) (phosphorylating) activity`GO:0019253^biological_process^reductive pentose-phosphate cycle	.	.	.
TRINITY_DN32280_c0_g2_i1	.	.	.	.	.	.	.	.	.	.	.	.	.	.
TRINITY_DN32278_c0_g1_i1	FLZ1_ARATH^FLZ1_ARATH^Q:268-80,H:83-145^66.667%ID^E:1.94e-23^.^.	.	TRINITY_DN32278_c0_g1_i1.p1	2-358[-]	FLZ1_ARATH^FLZ1_ARATH^Q:31-116,H:83-173^54.945%ID^E:4.98e-27^.^.	.	sigP:0.998698^^^	.	.	.	.	.	.	.
TRINITY_DN32292_c1_g1_i1	ALFP_ORYSJ^ALFP_ORYSJ^Q:2-163,H:212-265^87.037%ID^E:1.16e-27^.^.	.	.	.	.	.	.	.	.	.	.	.	.	.
TRINITY_DN32293_c0_g1_i1	CBP23_HORVU^CBP23_HORVU^Q:3-272,H:333-426^47.368%ID^E:7.18e-16^RecName: Full=Serine carboxypeptidase II-3;^Eukaryota; Viridiplantae; Streptophyta; Embryophyta; Tracheophyta; Spermatophyta; Magnoliophyta; Liliopsida; Poales; Poaceae; BOP clade; Pooideae; Triticodae; Triticeae; Hordeinae; Hordeum	.	.	.	.	.	.	.	COG2939^carboxy-peptidase	.	GO:0004185^molecular_function^serine-type carboxypeptidase activity	.	.	.
TRINITY_DN32310_c0_g1_i1	BT2_ARATH^BT2_ARATH^Q:1-192,H:133-196^60.938%ID^E:1.05e-21^RecName: Full=BTB/POZ and TAZ domain-containing protein 2;^Eukaryota; Viridiplantae; Streptophyta; Embryophyta; Tracheophyta; Spermatophyta; Magnoliophyta; eudicotyledons; Gunneridae; Pentapetalae; rosids; malvids; Brassicales; Brassicaceae; Camelineae; Arabidopsis	.	.	.	.	.	.	.	COG5076^bromodomain	KEGG:ath:AT3G48360`KO:K00517	GO:0005737^cellular_component^cytoplasm`GO:0005634^cellular_component^nucleus`GO:0005516^molecular_function^calmodulin binding`GO:0004402^molecular_function^histone acetyltransferase activity`GO:0003712^molecular_function^transcription cofactor activity`GO:0008270^molecular_function^zinc ion binding`GO:0009738^biological_process^abscisic acid-activated signaling pathway`GO:0009734^biological_proc…	.	.	.
TRINITY_DN32248_c2_g1_i1	CATB2_ARATH^CATB2_ARATH^Q:362-24,H:236-348^72.566%ID^E:5.4e-56^.^.	.	.	.	.	.	.	.	.	.	.	.	.	.
TRINITY_DN32248_c2_g12_i1	CATB2_ARATH^CATB2_ARATH^Q:1-231,H:271-347^76.623%ID^E:2.3e-34^.^.	.	.	.	.	.	.	.	.	.	.	.	.	.
TRINITY_DN32248_c3_g1_i1	CATB3_ARATH^CATB3_ARATH^Q:147-1,H:28-76^59.184%ID^E:3.11e-14^.^.	.	.	.	.	.	.	.	.	.	.	.	.	.
TRINITY_DN32239_c0_g1_i1	FPOB_METMA^FPOB_METMA^Q:8-247,H:69-148^47.5%ID^E:5.08e-13^RecName: Full=F(420)H(2) dehydrogenase subunit B;^Archaea; Euryarchaeota; Methanomicrobia; Methanosarcinales; Methanosarcinaceae; Methanosarcina	.	.	.	.	.	.	.	COG0377^NDH-1 shuttles electrons from NADH, via FMN and iron- sulfur (Fe-S) centers, to quinones in the respiratory chain. The immediate electron acceptor for the enzyme in this species is believed to be ubiquinone. Couples the redox reaction to proton translocation (for every two electrons transferred, four hydrogen ions are translocated across the cytoplasmic membrane), and thus conserves the r…	KEGG:mma:MM_2490`KO:K00331	GO:0005886^cellular_component^plasma membrane`GO:0051539^molecular_function^4 iron, 4 sulfur cluster binding`GO:0046872^molecular_function^metal ion binding`GO:0051911^molecular_function^Methanosarcina-phenazine hydrogenase activity`GO:0008137^molecular_function^NADH dehydrogenase (ubiquinone) activity`GO:0048038^molecular_function^quinone binding`GO:0015948^biological_process^methanogenesis`GO:0…	.	.	.
TRINITY_DN32275_c8_g4_i1	AMT13_ALTAL^AMT13_ALTAL^Q:338-93,H:27-107^45.122%ID^E:5.18e-18^.^.	.	.	.	.	.	.	.	.	.	.	.	.	.
TRINITY_DN32217_c0_g1_i1	.	.	.	.	.	.	.	.	.	.	.	.	.	.
TRINITY_DN32291_c0_g1_i1	DAS_PICAN^DAS_PICAN^Q:2-208,H:188-256^44.928%ID^E:4.01e-12^RecName: Full=Dihydroxyacetone synthase;^Eukaryota; Fungi; Dikarya; Ascomycota; Saccharomycotina; Saccharomycetes; Saccharomycetales; Pichiaceae; Ogataea	.	.	.	.	.	.	.	.	.	GO:0005777^cellular_component^peroxisome`GO:0047896^molecular_function^formaldehyde transketolase activity`GO:0046872^molecular_function^metal ion binding`GO:0015945^biological_process^methanol metabolic process	.	.	.
TRINITY_DN32297_c2_g1_i1	HD1_ORYSJ^HD1_ORYSJ^Q:1-204,H:305-370^47.059%ID^E:2.11e-08^RecName: Full=Zinc finger protein HD1;^Eukaryota; Viridiplantae; Streptophyta; Embryophyta; Tracheophyta; Spermatophyta; Magnoliophyta; Liliopsida; Poales; Poaceae; BOP clade; Oryzoideae; Oryzeae; Oryzinae; Oryza	.	.	.	.	.	.	.	COG5641^Transcription factor	KEGG:osa:4340746	GO:0005634^cellular_component^nucleus`GO:0003677^molecular_function^DNA binding`GO:0003700^molecular_function^transcription factor activity, sequence-specific DNA binding`GO:0008270^molecular_function^zinc ion binding`GO:0030154^biological_process^cell differentiation`GO:0009908^biological_process^flower development`GO:0048571^biological_process^long-day photoperiodism`GO:0048579^biological_proce…	.	.	.
TRINITY_DN32306_c2_g1_i1	C71A8_MENPI^C71A8_MENPI^Q:1356-601,H:133-376^50.196%ID^E:9.91e-106^RecName: Full=Cytochrome P450 71A8;^Eukaryota; Viridiplantae; Streptophyta; Embryophyta; Tracheophyta; Spermatophyta; Magnoliophyta; eudicotyledons; Gunneridae; Pentapetalae; asterids; lamiids; Lamiales; Lamiaceae; Nepetoideae; Mentheae; Mentha`C71A8_MENPI^C71A8_MENPI^Q:608-219,H:373-500^52.308%ID^E:9.91e-106^RecName: Full=Cytochr…	.	TRINITY_DN32306_c2_g1_i1.p1	553-1356[-]	C71A8_MENPI^C71A8_MENPI^Q:1-253,H:133-377^50%ID^E:3.93e-84^RecName: Full=Cytochrome P450 71A8;^Eukaryota; Viridiplantae; Streptophyta; Embryophyta; Tracheophyta; Spermatophyta; Magnoliophyta; eudicotyledons; Gunneridae; Pentapetalae; asterids; lamiids; Lamiales; Lamiaceae; Nepetoideae; Mentheae; Mentha	.	sigP:0.938088^^^	.	.	.	GO:0016021^cellular_component^integral component of membrane`GO:0020037^molecular_function^heme binding`GO:0005506^molecular_function^iron ion binding`GO:0004497^molecular_function^monooxygenase activity`GO:0016705^molecular_function^oxidoreductase activity, acting on paired donors, with incorporation or reduction of molecular oxygen	.	.	.
TRINITY_DN32246_c0_g6_i1	GSH1_SOLLC^GSH1_SOLLC^Q:1-141,H:477-523^87.234%ID^E:1.11e-20^RecName: Full=Glutamate--cysteine ligase, chloroplastic;^Eukaryota; Viridiplantae; Streptophyta; Embryophyta; Tracheophyta; Spermatophyta; Magnoliophyta; eudicotyledons; Gunneridae; Pentapetalae; asterids; lamiids; Solanales; Solanaceae; Solanoideae; Solaneae; Solanum; Lycopersicon	.	.	.	.	.	.	.	COG3572^glutamate--cysteine ligase	KO:K01919	GO:0009507^cellular_component^chloroplast`GO:0005524^molecular_function^ATP binding`GO:0004357^molecular_function^glutamate-cysteine ligase activity`GO:0006750^biological_process^glutathione biosynthetic process	.	.	.
TRINITY_DN32294_c2_g1_i1	COP10_ARATH^COP10_ARATH^Q:3-164,H:126-179^40.741%ID^E:2.5e-07^RecName: Full=Constitutive photomorphogenesis protein 10;^Eukaryota; Viridiplantae; Streptophyta; Embryophyta; Tracheophyta; Spermatophyta; Magnoliophyta; eudicotyledons; Gunneridae; Pentapetalae; rosids; malvids; Brassicales; Brassicaceae; Camelineae; Arabidopsis	.	.	.	.	.	.	.	COG5078^ubiquitin-conjugating enzyme	.	GO:0005634^cellular_component^nucleus`GO:0004842^molecular_function^ubiquitin-protein transferase activity`GO:0016567^biological_process^protein ubiquitination`GO:0009585^biological_process^red, far-red light phototransduction`GO:0010099^biological_process^regulation of photomorphogenesis	.	.	.
TRINITY_DN32219_c0_g25_i1	.	.	TRINITY_DN32219_c0_g25_i1.p1	3-395[+]	.	.	sigP:0.998827^^^	.	.	.	.	.	.	.
TRINITY_DN32253_c3_g1_i1	AVP_VIGRR^AVP_VIGRR^Q:168-1,H:77-132^83.929%ID^E:1.88e-26^RecName: Full=Pyrophosphate-energized vacuolar membrane proton pump;^Eukaryota; Viridiplantae; Streptophyta; Embryophyta; Tracheophyta; Spermatophyta; Magnoliophyta; eudicotyledons; Gunneridae; Pentapetalae; rosids; fabids; Fabales; Fabaceae; Papilionoideae; Phaseoleae; Vigna	.	.	.	.	.	.	.	.	.	GO:0016021^cellular_component^integral component of membrane`GO:0005774^cellular_component^vacuolar membrane`GO:0009678^molecular_function^hydrogen-translocating pyrophosphatase activity`GO:0004427^molecular_function^inorganic diphosphatase activity`GO:0046872^molecular_function^metal ion binding`GO:0015992^biological_process^proton transport	.	.	.
TRINITY_DN32253_c4_g1_i1	AVP_VIGRR^AVP_VIGRR^Q:409-2,H:60-195^83.088%ID^E:1.63e-71^RecName: Full=Pyrophosphate-energized vacuolar membrane proton pump;^Eukaryota; Viridiplantae; Streptophyta; Embryophyta; Tracheophyta; Spermatophyta; Magnoliophyta; eudicotyledons; Gunneridae; Pentapetalae; rosids; fabids; Fabales; Fabaceae; Papilionoideae; Phaseoleae; Vigna	.	TRINITY_DN32253_c4_g1_i1.p1	3-356[+]	.	.	sigP:0.957152^^^	ExpAA=26.73^PredHel=2^Topology=i19-36o56-78i	.	.	.	.	.	.
TRINITY_DN32289_c4_g1_i1	.	.	TRINITY_DN32289_c4_g1_i1.p1	3-347[-]	.	.	sigP:0.888738^^^	.	.	.	.	.	.	.
TRINITY_DN32222_c4_g4_i1	AFSY1_CUCME^AFSY1_CUCME^Q:168-1,H:411-467^50.877%ID^E:5.74e-14^RecName: Full=Alpha-farnesene synthase;^Eukaryota; Viridiplantae; Streptophyta; Embryophyta; Tracheophyta; Spermatophyta; Magnoliophyta; eudicotyledons; Gunneridae; Pentapetalae; rosids; fabids; Cucurbitales; Cucurbitaceae; Benincaseae; Cucumis	.	.	.	.	.	.	.	.	KEGG:cmo:103493391	GO:0005737^cellular_component^cytoplasm`GO:0000287^molecular_function^magnesium ion binding`GO:0010334^molecular_function^sesquiterpene synthase activity`GO:0045338^biological_process^farnesyl diphosphate metabolic process`GO:0051762^biological_process^sesquiterpene biosynthetic process`GO:0016114^biological_process^terpenoid biosynthetic process	.	.	.
TRINITY_DN32222_c4_g5_i1	.	.	.	.	.	.	.	.	.	.	.	.	.	.
TRINITY_DN32312_c0_g1_i1	CB11_SOLLC^CB11_SOLLC^Q:34-201,H:1-56^60.345%ID^E:3.76e-11^RecName: Full=Chlorophyll a-b binding protein 6A, chloroplastic;^Eukaryota; Viridiplantae; Streptophyta; Embryophyta; Tracheophyta; Spermatophyta; Magnoliophyta; eudicotyledons; Gunneridae; Pentapetalae; asterids; lamiids; Solanales; Solanaceae; Solanoideae; Solaneae; Solanum; Lycopersicon	.	.	.	.	.	.	.	ENOG410XVD6^Chlorophyll A-B binding protein	KEGG:sly:544310`KO:K08907	GO:0009941^cellular_component^chloroplast envelope`GO:0009535^cellular_component^chloroplast thylakoid membrane`GO:0016021^cellular_component^integral component of membrane`GO:0009522^cellular_component^photosystem I`GO:0009523^cellular_component^photosystem II`GO:0010287^cellular_component^plastoglobule`GO:0016168^molecular_function^chlorophyll binding`GO:0046872^molecular_function^metal ion bin…	.	.	.
TRINITY_DN32238_c0_g1_i1	.	.	.	.	.	.	.	.	.	.	.	.	.	.
TRINITY_DN37350_c1_g2_i1	.	.	.	.	.	.	.	.	.	.	.	.	.	.
TRINITY_DN37333_c0_g1_i1	.	.	.	.	.	.	.	.	.	.	.	.	.	.
TRINITY_DN37321_c12_g1_i1	.	.	.	.	.	.	.	.	.	.	.	.	.	.
TRINITY_DN37393_c2_g1_i1	.	.	.	.	.	.	.	.	.	.	.	.	.	.
TRINITY_DN37352_c0_g2_i1	.	.	TRINITY_DN37352_c0_g2_i1.p1	248-1681[+]	.	.	sigP:0.998985^^^	.	.	.	.	.	.	.
TRINITY_DN37401_c7_g4_i1	.	.	TRINITY_DN37401_c7_g4_i1.p1	2-430[-]	.	.	sigP:0.997547^^^	.	.	.	.	.	.	.
TRINITY_DN37348_c0_g4_i1	.	.	.	.	.	.	.	.	.	.	.	.	.	.
TRINITY_DN37348_c1_g2_i1	CRP1_ORYSJ^CRP1_ORYSJ^Q:664-918,H:429-548^28.333%ID^E:1e-13^.^.`CRP1_ORYSJ^CRP1_ORYSJ^Q:482-631,H:357-406^30%ID^E:1e-13^.^.`CRP1_ORYSJ^CRP1_ORYSJ^Q:685-882,H:576-641^30.303%ID^E:3.94e-08^.^.`CRP1_ORYSJ^CRP1_ORYSJ^Q:476-646,H:495-551^28.07%ID^E:3.94e-08^.^.`CRP1_ORYSJ^CRP1_ORYSJ^Q:670-909,H:396-475^26.25%ID^E:4.42e-07^.^.`CRP1_ORYSJ^CRP1_ORYSJ^Q:476-625,H:320-369^28%ID^E:4.42e-07^.^.`CRP1_ORYSJ^CR…	.	TRINITY_DN37348_c1_g2_i1.p1	754-1053[-]	.	.	sigP:0.999105^^^	.	.	.	.	.	.	.
TRINITY_DN37355_c3_g4_i1	APA1_ARATH^APA1_ARATH^Q:4-420,H:124-262^76.978%ID^E:7.7e-78^RecName: Full=Aspartic proteinase A1;^Eukaryota; Viridiplantae; Streptophyta; Embryophyta; Tracheophyta; Spermatophyta; Magnoliophyta; eudicotyledons; Gunneridae; Pentapetalae; rosids; malvids; Brassicales; Brassicaceae; Camelineae; Arabidopsis	.	TRINITY_DN37355_c3_g4_i1.p1	1-420[+]	APA1_ARATH^APA1_ARATH^Q:2-140,H:124-262^76.978%ID^E:6.93e-78^RecName: Full=Aspartic proteinase A1;^Eukaryota; Viridiplantae; Streptophyta; Embryophyta; Tracheophyta; Spermatophyta; Magnoliophyta; eudicotyledons; Gunneridae; Pentapetalae; rosids; malvids; Brassicales; Brassicaceae; Camelineae; Arabidopsis	.	sigP:0.99822^^^	.	ENOG410XNV7^aspartic	KEGG:ath:AT1G11910`KO:K08245	GO:0005829^cellular_component^cytosol`GO:0009506^cellular_component^plasmodesma`GO:0005773^cellular_component^vacuole`GO:0004190^molecular_function^aspartic-type endopeptidase activity`GO:0004175^molecular_function^endopeptidase activity`GO:0006629^biological_process^lipid metabolic process`GO:0030163^biological_process^protein catabolic process`GO:0006508^biological_process^proteolysis`GO:000973…	.	.	.
TRINITY_DN37355_c10_g1_i1	APA1_ARATH^APA1_ARATH^Q:389-3,H:116-244^67.442%ID^E:1.32e-45^RecName: Full=Aspartic proteinase A1;^Eukaryota; Viridiplantae; Streptophyta; Embryophyta; Tracheophyta; Spermatophyta; Magnoliophyta; eudicotyledons; Gunneridae; Pentapetalae; rosids; malvids; Brassicales; Brassicaceae; Camelineae; Arabidopsis	.	TRINITY_DN37355_c10_g1_i1.p1	3-389[-]	APA1_ARATH^APA1_ARATH^Q:1-129,H:116-244^67.442%ID^E:3.02e-55^RecName: Full=Aspartic proteinase A1;^Eukaryota; Viridiplantae; Streptophyta; Embryophyta; Tracheophyta; Spermatophyta; Magnoliophyta; eudicotyledons; Gunneridae; Pentapetalae; rosids; malvids; Brassicales; Brassicaceae; Camelineae; Arabidopsis	.	sigP:0.997837^^^	.	ENOG410XNV7^aspartic	KEGG:ath:AT1G11910`KO:K08245	GO:0005829^cellular_component^cytosol`GO:0009506^cellular_component^plasmodesma`GO:0005773^cellular_component^vacuole`GO:0004190^molecular_function^aspartic-type endopeptidase activity`GO:0004175^molecular_function^endopeptidase activity`GO:0006629^biological_process^lipid metabolic process`GO:0030163^biological_process^protein catabolic process`GO:0006508^biological_process^proteolysis`GO:000973…	.	.	.
TRINITY_DN37356_c3_g1_i1	LGUL_ORYSJ^LGUL_ORYSJ^Q:184-2,H:138-198^80.328%ID^E:1.64e-29^RecName: Full=Lactoylglutathione lyase;^Eukaryota; Viridiplantae; Streptophyta; Embryophyta; Tracheophyta; Spermatophyta; Magnoliophyta; Liliopsida; Poales; Poaceae; BOP clade; Oryzoideae; Oryzeae; Oryzinae; Oryza`LGUL_ORYSJ^LGUL_ORYSJ^Q:130-2,H:25-67^53.488%ID^E:2.09e-08^RecName: Full=Lactoylglutathione lyase;^Eukaryota; Viridiplantae;…	.	.	.	.	.	.	.	COG0346^glyoxalase bleomycin resistance protein dioxygenase	KEGG:osa:4344858`KO:K01759	GO:0004462^molecular_function^lactoylglutathione lyase activity`GO:0046872^molecular_function^metal ion binding	.	.	.
TRINITY_DN37313_c1_g3_i1	BZP18_ARATH^BZP18_ARATH^Q:185-3,H:123-183^67.213%ID^E:5.28e-17^.^.	.	TRINITY_DN37313_c1_g3_i1.p1	3-722[-]	BZP18_ARATH^BZP18_ARATH^Q:180-240,H:123-183^67.213%ID^E:4.75e-17^.^.	.	sigP:0.999281^^^	.	.	.	.	.	.	.
TRINITY_DN37385_c0_g1_i1	.	.	.	.	.	.	.	.	.	.	.	.	.	.
TRINITY_DN37385_c2_g1_i1	.	.	TRINITY_DN37385_c2_g1_i1.p1	1-558[+]	.	.	sigP:0.9985^^^	.	.	.	.	.	.	.
TRINITY_DN37385_c6_g1_i1	.	.	.	.	.	.	.	.	.	.	.	.	.	.
TRINITY_DN37385_c13_g1_i1	.	.	.	.	.	.	.	.	.	.	.	.	.	.
TRINITY_DN37363_c1_g1_i1	GSP2_YEAST^GSP2_YEAST^Q:94-261,H:1-56^51.786%ID^E:9.6e-11^RecName: Full=GTP-binding nuclear protein GSP2/CNR2;^Eukaryota; Fungi; Dikarya; Ascomycota; Saccharomycotina; Saccharomycetes; Saccharomycetales; Saccharomycetaceae; Saccharomyces	.	.	.	.	.	.	.	.	KEGG:sce:YOR185C`KO:K07936	GO:0005737^cellular_component^cytoplasm`GO:0005634^cellular_component^nucleus`GO:0005525^molecular_function^GTP binding`GO:0003924^molecular_function^GTPase activity`GO:0006997^biological_process^nucleus organization`GO:0006606^biological_process^protein import into nucleus`GO:0000054^biological_process^ribosomal subunit export from nucleus`GO:0007264^biological_process^small GTPase mediated sign…	.	.	.
TRINITY_DN37384_c0_g3_i1	.	.	.	.	.	.	.	.	.	.	.	.	.	.
TRINITY_DN37403_c2_g2_i1	.	.	.	.	.	.	.	.	.	.	.	.	.	.
TRINITY_DN37365_c0_g1_i1	.	.	TRINITY_DN37365_c0_g1_i1.p1	217-708[+]	.	.	sigP:0.998065^^^	.	.	.	.	.	.	.
TRINITY_DN37377_c3_g2_i1	.	.	.	.	.	.	.	.	.	.	.	.	.	.
TRINITY_DN37319_c1_g2_i1	LAF3_ARATH^LAF3_ARATH^Q:105-512,H:48-183^57.353%ID^E:1.87e-56^.^.`LAF3_ARATH^LAF3_ARATH^Q:520-732,H:183-253^70.423%ID^E:1.87e-56^.^.	.	TRINITY_DN37319_c1_g2_i1.p1	78-560[+]	LAF3_ARATH^LAF3_ARATH^Q:10-145,H:48-183^57.353%ID^E:2.4e-50^.^.	.	sigP:0.995855^^^	.	.	.	.	.	.	.
TRINITY_DN37319_c1_g6_i1	LAF3_ARATH^LAF3_ARATH^Q:8-622,H:379-583^71.22%ID^E:3.36e-92^.^.	.	TRINITY_DN37319_c1_g6_i1.p1	2-640[+]	LAF3_ARATH^LAF3_ARATH^Q:3-207,H:379-583^71.22%ID^E:6.72e-94^.^.	.	sigP:0.998373^^^	.	.	.	.	.	.	.
TRINITY_DN37399_c3_g2_i1	.	.	.	.	.	.	.	.	.	.	.	.	.	.
TRINITY_DN37399_c3_g4_i1	.	.	TRINITY_DN37399_c3_g4_i1.p1	1-420[+]	.	.	sigP:0.999301^^^	ExpAA=21.84^PredHel=1^Topology=i89-111o	.	.	.	.	.	.
TRINITY_DN37328_c2_g1_i1	.	.	.	.	.	.	.	.	.	.	.	.	.	.
TRINITY_DN37328_c2_g2_i1	AAPC_CENCI^AAPC_CENCI^Q:196-2,H:182-246^61.538%ID^E:1.92e-23^RecName: Full=Putative glucose-6-phosphate 1-epimerase;^Eukaryota; Viridiplantae; Streptophyta; Embryophyta; Tracheophyta; Spermatophyta; Magnoliophyta; Liliopsida; Poales; Poaceae; PACMAD clade; Panicoideae; Panicodae; Paniceae; Cenchrinae; Cenchrus	.	.	.	.	.	.	.	.	.	GO:0030246^molecular_function^carbohydrate binding`GO:0047938^molecular_function^glucose-6-phosphate 1-epimerase activity`GO:0005975^biological_process^carbohydrate metabolic process	.	.	.
TRINITY_DN37328_c3_g1_i1	AAPC_CENCI^AAPC_CENCI^Q:357-1,H:72-191^45.455%ID^E:7.38e-28^RecName: Full=Putative glucose-6-phosphate 1-epimerase;^Eukaryota; Viridiplantae; Streptophyta; Embryophyta; Tracheophyta; Spermatophyta; Magnoliophyta; Liliopsida; Poales; Poaceae; PACMAD clade; Panicoideae; Panicodae; Paniceae; Cenchrinae; Cenchrus	.	TRINITY_DN37328_c3_g1_i1.p1	1-351[-]	AAPC_CENCI^AAPC_CENCI^Q:1-117,H:74-191^46.218%ID^E:7.9e-30^RecName: Full=Putative glucose-6-phosphate 1-epimerase;^Eukaryota; Viridiplantae; Streptophyta; Embryophyta; Tracheophyta; Spermatophyta; Magnoliophyta; Liliopsida; Poales; Poaceae; PACMAD clade; Panicoideae; Panicodae; Paniceae; Cenchrinae; Cenchrus	.	sigP:0.993942^^^	.	.	.	GO:0030246^molecular_function^carbohydrate binding`GO:0047938^molecular_function^glucose-6-phosphate 1-epimerase activity`GO:0005975^biological_process^carbohydrate metabolic process	.	.	.
TRINITY_DN37335_c2_g6_i1	FKB62_ARATH^FKB62_ARATH^Q:2018-450,H:28-550^77.481%ID^E:0^RecName: Full=Peptidyl-prolyl cis-trans isomerase FKBP62;^Eukaryota; Viridiplantae; Streptophyta; Embryophyta; Tracheophyta; Spermatophyta; Magnoliophyta; eudicotyledons; Gunneridae; Pentapetalae; rosids; malvids; Brassicales; Brassicaceae; Camelineae; Arabidopsis	.	TRINITY_DN37335_c2_g6_i1.p1	375-2126[-]	FKB62_ARATH^FKB62_ARATH^Q:37-559,H:28-550^77.481%ID^E:0^RecName: Full=Peptidyl-prolyl cis-trans isomerase FKBP62;^Eukaryota; Viridiplantae; Streptophyta; Embryophyta; Tracheophyta; Spermatophyta; Magnoliophyta; eudicotyledons; Gunneridae; Pentapetalae; rosids; malvids; Brassicales; Brassicaceae; Camelineae; Arabidopsis	.	sigP:0.999783^^^	.	COG0545^Peptidyl-prolyl cis-trans isomerase	.	GO:0005737^cellular_component^cytoplasm`GO:0005634^cellular_component^nucleus`GO:0003755^molecular_function^peptidyl-prolyl cis-trans isomerase activity`GO:0070370^biological_process^cellular heat acclimation`GO:0006457^biological_process^protein folding	.	.	.
TRINITY_DN37344_c1_g1_i1	M2OM_DICDI^M2OM_DICDI^Q:189-10,H:192-251^56.667%ID^E:8.11e-10^RecName: Full=Probable mitochondrial 2-oxoglutarate/malate carrier protein;^Eukaryota; Amoebozoa; Mycetozoa; Dictyosteliida; Dictyostelium	.	.	.	.	.	.	.	ENOG410XQHU^Mitochondrial	KEGG:ddi:DDB_G0284225`KO:K15104	GO:0016021^cellular_component^integral component of membrane`GO:0005743^cellular_component^mitochondrial inner membrane`GO:0005739^cellular_component^mitochondrion`GO:0005310^molecular_function^dicarboxylic acid transmembrane transporter activity`GO:0003735^molecular_function^structural constituent of ribosome`GO:0006835^biological_process^dicarboxylic acid transport`GO:0006412^biological_process…	.	.	.
TRINITY_DN37326_c3_g2_i1	GTO2_YEAST^GTO2_YEAST^Q:190-5,H:1-65^44.615%ID^E:7.88e-09^RecName: Full=Glutathione S-transferase omega-like 2;^Eukaryota; Fungi; Dikarya; Ascomycota; Saccharomycotina; Saccharomycetes; Saccharomycetales; Saccharomycetaceae; Saccharomyces	.	.	.	.	.	.	.	.	KEGG:sce:YKR076W`KO:K07393	GO:0005737^cellular_component^cytoplasm`GO:0045174^molecular_function^glutathione dehydrogenase (ascorbate) activity`GO:0004364^molecular_function^glutathione transferase activity`GO:0071555^biological_process^cell wall organization`GO:0006749^biological_process^glutathione metabolic process	.	.	.
TRINITY_DN25910_c0_g1_i1	.	.	TRINITY_DN25910_c0_g1_i1.p1	1-345[+]	.	.	sigP:0.997901^^^	.	.	.	.	.	.	.
TRINITY_DN25842_c0_g1_i1	.	.	.	.	.	.	.	.	.	.	.	.	.	.
TRINITY_DN25863_c1_g1_i1	G3PC_MESCR^G3PC_MESCR^Q:1-249,H:253-335^75.904%ID^E:5.18e-37^RecName: Full=Glyceraldehyde-3-phosphate dehydrogenase, cytosolic;^Eukaryota; Viridiplantae; Streptophyta; Embryophyta; Tracheophyta; Spermatophyta; Magnoliophyta; eudicotyledons; Gunneridae; Pentapetalae; Caryophyllales; Aizoaceae; Mesembryanthemum	.	.	.	.	.	.	.	.	.	GO:0005737^cellular_component^cytoplasm`GO:0004365^molecular_function^glyceraldehyde-3-phosphate dehydrogenase (NAD+) (phosphorylating) activity`GO:0051287^molecular_function^NAD binding`GO:0050661^molecular_function^NADP binding`GO:0006006^biological_process^glucose metabolic process`GO:0006096^biological_process^glycolytic process	.	.	.
TRINITY_DN25868_c2_g1_i1	G3PC_MESCR^G3PC_MESCR^Q:126-1,H:1-42^85.714%ID^E:5.62e-17^RecName: Full=Glyceraldehyde-3-phosphate dehydrogenase, cytosolic;^Eukaryota; Viridiplantae; Streptophyta; Embryophyta; Tracheophyta; Spermatophyta; Magnoliophyta; eudicotyledons; Gunneridae; Pentapetalae; Caryophyllales; Aizoaceae; Mesembryanthemum	.	.	.	.	.	.	.	.	.	GO:0005737^cellular_component^cytoplasm`GO:0004365^molecular_function^glyceraldehyde-3-phosphate dehydrogenase (NAD+) (phosphorylating) activity`GO:0051287^molecular_function^NAD binding`GO:0050661^molecular_function^NADP binding`GO:0006006^biological_process^glucose metabolic process`GO:0006096^biological_process^glycolytic process	.	.	.
TRINITY_DN25883_c1_g1_i1	.	.	.	.	.	.	.	.	.	.	.	.	.	.
TRINITY_DN25845_c0_g1_i1	AVP_VIGRR^AVP_VIGRR^Q:253-86,H:711-766^92.857%ID^E:5.58e-28^RecName: Full=Pyrophosphate-energized vacuolar membrane proton pump;^Eukaryota; Viridiplantae; Streptophyta; Embryophyta; Tracheophyta; Spermatophyta; Magnoliophyta; eudicotyledons; Gunneridae; Pentapetalae; rosids; fabids; Fabales; Fabaceae; Papilionoideae; Phaseoleae; Vigna	.	.	.	.	.	.	.	.	.	GO:0016021^cellular_component^integral component of membrane`GO:0005774^cellular_component^vacuolar membrane`GO:0009678^molecular_function^hydrogen-translocating pyrophosphatase activity`GO:0004427^molecular_function^inorganic diphosphatase activity`GO:0046872^molecular_function^metal ion binding`GO:0015992^biological_process^proton transport	.	.	.
TRINITY_DN25845_c11_g1_i1	AVP_VIGRR^AVP_VIGRR^Q:564-268,H:668-766^81.818%ID^E:4.27e-46^RecName: Full=Pyrophosphate-energized vacuolar membrane proton pump;^Eukaryota; Viridiplantae; Streptophyta; Embryophyta; Tracheophyta; Spermatophyta; Magnoliophyta; eudicotyledons; Gunneridae; Pentapetalae; rosids; fabids; Fabales; Fabaceae; Papilionoideae; Phaseoleae; Vigna	.	TRINITY_DN25845_c11_g1_i1.p2	265-564[-]	AVP_VIGRR^AVP_VIGRR^Q:1-99,H:668-766^81.818%ID^E:1.3e-47^RecName: Full=Pyrophosphate-energized vacuolar membrane proton pump;^Eukaryota; Viridiplantae; Streptophyta; Embryophyta; Tracheophyta; Spermatophyta; Magnoliophyta; eudicotyledons; Gunneridae; Pentapetalae; rosids; fabids; Fabales; Fabaceae; Papilionoideae; Phaseoleae; Vigna	.	sigP:0.994598^^^	ExpAA=20.56^PredHel=1^Topology=o74-96i	.	.	GO:0016021^cellular_component^integral component of membrane`GO:0005774^cellular_component^vacuolar membrane`GO:0009678^molecular_function^hydrogen-translocating pyrophosphatase activity`GO:0004427^molecular_function^inorganic diphosphatase activity`GO:0046872^molecular_function^metal ion binding`GO:0015992^biological_process^proton transport	.	.	.
TRINITY_DN25848_c0_g2_i1	DEF_NELNU^DEF_NELNU^Q:175-2,H:5-62^55.172%ID^E:1.34e-11^RecName: Full=Defensin-like protein;^Eukaryota; Viridiplantae; Streptophyta; Embryophyta; Tracheophyta; Spermatophyta; Magnoliophyta; eudicotyledons; Proteales; Nelumbonaceae; Nelumbo	.	.	.	.	.	.	.	.	.	GO:0005576^cellular_component^extracellular region`GO:0050832^biological_process^defense response to fungus`GO:0031640^biological_process^killing of cells of other organism	.	.	.
TRINITY_DN19299_c0_g1_i1	.	.	.	.	.	.	.	.	.	.	.	.	.	.
TRINITY_DN25634_c1_g1_i1	.	.	.	.	.	.	.	.	.	.	.	.	.	.
TRINITY_DN25649_c0_g1_i1	FOLD2_ARATH^FOLD2_ARATH^Q:443-255,H:28-90^76.19%ID^E:4.77e-24^RecName: Full=Bifunctional protein FolD 2;^Eukaryota; Viridiplantae; Streptophyta; Embryophyta; Tracheophyta; Spermatophyta; Magnoliophyta; eudicotyledons; Gunneridae; Pentapetalae; rosids; malvids; Brassicales; Brassicaceae; Camelineae; Arabidopsis	.	.	.	.	.	.	.	COG0190^Catalyzes the oxidation of 5,10- methylenetetrahydrofolate to 5,10-methenyltetrahydrofolate and then the hydrolysis of 5,10-methenyltetrahydrofolate to 10- formyltetrahydrofolate (By similarity)	KEGG:ath:AT3G12290	GO:0009507^cellular_component^chloroplast`GO:0005829^cellular_component^cytosol`GO:0004477^molecular_function^methenyltetrahydrofolate cyclohydrolase activity`GO:0004488^molecular_function^methylenetetrahydrofolate dehydrogenase (NADP+) activity`GO:0009396^biological_process^folic acid-containing compound biosynthetic process`GO:0009853^biological_process^photorespiration`GO:0035999^biological_pr…	.	.	.
TRINITY_DN25641_c1_g1_i1	ENO_MESCR^ENO_MESCR^Q:2-349,H:146-261^87.931%ID^E:3e-66^RecName: Full=Enolase;^Eukaryota; Viridiplantae; Streptophyta; Embryophyta; Tracheophyta; Spermatophyta; Magnoliophyta; eudicotyledons; Gunneridae; Pentapetalae; Caryophyllales; Aizoaceae; Mesembryanthemum	.	.	.	.	.	.	.	.	.	GO:0000015^cellular_component^phosphopyruvate hydratase complex`GO:0000287^molecular_function^magnesium ion binding`GO:0004634^molecular_function^phosphopyruvate hydratase activity`GO:0006096^biological_process^glycolytic process	.	.	.
TRINITY_DN25699_c1_g1_i1	.	.	.	.	.	.	.	.	.	.	.	.	.	.
TRINITY_DN25614_c0_g1_i1	.	.	.	.	.	.	.	.	.	.	.	.	.	.
TRINITY_DN25661_c0_g1_i1	IPMKB_ARATH^IPMKB_ARATH^Q:388-837,H:63-212^53.333%ID^E:3.72e-64^RecName: Full=Inositol polyphosphate multikinase beta;^Eukaryota; Viridiplantae; Streptophyta; Embryophyta; Tracheophyta; Spermatophyta; Magnoliophyta; eudicotyledons; Gunneridae; Pentapetalae; rosids; malvids; Brassicales; Brassicaceae; Camelineae; Arabidopsis`IPMKB_ARATH^IPMKB_ARATH^Q:206-394,H:2-64^61.905%ID^E:3.72e-64^RecName: Fu…	.	TRINITY_DN25661_c0_g1_i1.p1	496-849[+]	IPMKB_ARATH^IPMKB_ARATH^Q:1-114,H:99-212^52.632%ID^E:5.02e-38^RecName: Full=Inositol polyphosphate multikinase beta;^Eukaryota; Viridiplantae; Streptophyta; Embryophyta; Tracheophyta; Spermatophyta; Magnoliophyta; eudicotyledons; Gunneridae; Pentapetalae; rosids; malvids; Brassicales; Brassicaceae; Camelineae; Arabidopsis	.	sigP:0.999344^^^	.	ENOG4111RTX^inositol polyphosphate multikinase	KEGG:ath:AT5G61760`KO:K00915	GO:0005634^cellular_component^nucleus`GO:0090406^cellular_component^pollen tube`GO:0005524^molecular_function^ATP binding`GO:0000824^molecular_function^inositol tetrakisphosphate 3-kinase activity`GO:0047326^molecular_function^inositol tetrakisphosphate 5-kinase activity`GO:0051765^molecular_function^inositol tetrakisphosphate kinase activity`GO:0051766^molecular_function^inositol trisphosphate k…	.	.	.
TRINITY_DN25636_c0_g2_i1	FB145_ARATH^FB145_ARATH^Q:397-1056,H:71-265^24.123%ID^E:3.11e-12^RecName: Full=Putative F-box protein At3g16210;^Eukaryota; Viridiplantae; Streptophyta; Embryophyta; Tracheophyta; Spermatophyta; Magnoliophyta; eudicotyledons; Gunneridae; Pentapetalae; rosids; malvids; Brassicales; Brassicaceae; Camelineae; Arabidopsis`FB145_ARATH^FB145_ARATH^Q:164-280,H:4-42^51.282%ID^E:3.11e-12^RecName: Full=Put…	.	TRINITY_DN25636_c0_g2_i1.p1	838-1185[+]	.	.	sigP:0.998162^^^	.	.	.	.	.	.	.
TRINITY_DN25706_c1_g1_i1	CRK10_ARATH^CRK10_ARATH^Q:118-327,H:364-433^65.714%ID^E:1.13e-21^RecName: Full=Cysteine-rich receptor-like protein kinase 10;^Eukaryota; Viridiplantae; Streptophyta; Embryophyta; Tracheophyta; Spermatophyta; Magnoliophyta; eudicotyledons; Gunneridae; Pentapetalae; rosids; malvids; Brassicales; Brassicaceae; Camelineae; Arabidopsis	.	.	.	.	.	.	.	COG0515^Serine Threonine protein kinase	KEGG:ath:AT4G23180	GO:0016021^cellular_component^integral component of membrane`GO:0005886^cellular_component^plasma membrane`GO:0009506^cellular_component^plasmodesma`GO:0005524^molecular_function^ATP binding`GO:0004674^molecular_function^protein serine/threonine kinase activity`GO:0042742^biological_process^defense response to bacterium`GO:0006468^biological_process^protein phosphorylation	.	.	.
TRINITY_DN25680_c0_g1_i1	CAPP2_MAIZE^CAPP2_MAIZE^Q:3-503,H:123-289^74.251%ID^E:2.8e-80^RecName: Full=Phosphoenolpyruvate carboxylase 2;^Eukaryota; Viridiplantae; Streptophyta; Embryophyta; Tracheophyta; Spermatophyta; Magnoliophyta; Liliopsida; Poales; Poaceae; PACMAD clade; Panicoideae; Andropogonodae; Andropogoneae; Tripsacinae; Zea	.	TRINITY_DN25680_c0_g1_i1.p1	3-503[+]	CAPP2_MAIZE^CAPP2_MAIZE^Q:1-167,H:123-289^74.251%ID^E:2.52e-80^RecName: Full=Phosphoenolpyruvate carboxylase 2;^Eukaryota; Viridiplantae; Streptophyta; Embryophyta; Tracheophyta; Spermatophyta; Magnoliophyta; Liliopsida; Poales; Poaceae; PACMAD clade; Panicoideae; Andropogonodae; Andropogoneae; Tripsacinae; Zea	.	sigP:0.999359^^^	.	COG2352^phosphoenolpyruvate carboxylase activity	KEGG:zma:542393`KO:K01595	GO:0005737^cellular_component^cytoplasm`GO:0008964^molecular_function^phosphoenolpyruvate carboxylase activity`GO:0015977^biological_process^carbon fixation`GO:0015979^biological_process^photosynthesis`GO:0006099^biological_process^tricarboxylic acid cycle	.	.	.
TRINITY_DN25667_c0_g4_i1	.	.	TRINITY_DN25667_c0_g4_i1.p1	921-1400[-]	.	.	sigP:0.994025^^^	.	.	.	.	.	.	.
TRINITY_DN25705_c0_g1_i1	ATL2_ARATH^ATL2_ARATH^Q:168-377,H:103-162^45.714%ID^E:9.56e-11^RecName: Full=RING-H2 finger protein ATL2;^Eukaryota; Viridiplantae; Streptophyta; Embryophyta; Tracheophyta; Spermatophyta; Magnoliophyta; eudicotyledons; Gunneridae; Pentapetalae; rosids; malvids; Brassicales; Brassicaceae; Camelineae; Arabidopsis	.	TRINITY_DN25705_c0_g1_i1.p1	3-491[+]	ATL4_ARATH^ATL4_ARATH^Q:50-131,H:91-166^43.902%ID^E:6.47e-13^RecName: Full=E3 ubiquitin-protein ligase ATL4;^Eukaryota; Viridiplantae; Streptophyta; Embryophyta; Tracheophyta; Spermatophyta; Magnoliophyta; eudicotyledons; Gunneridae; Pentapetalae; rosids; malvids; Brassicales; Brassicaceae; Camelineae; Arabidopsis	.	sigP:0.89674^^^	.	ENOG41121N2^zinc ion binding	KEGG:ath:AT3G60220`KO:K10663	GO:0016021^cellular_component^integral component of membrane`GO:0016874^molecular_function^ligase activity`GO:0004842^molecular_function^ubiquitin-protein transferase activity`GO:0008270^molecular_function^zinc ion binding`GO:0016567^biological_process^protein ubiquitination	.	.	.
TRINITY_DN31975_c6_g1_i1	CAPP_AMAHP^CAPP_AMAHP^Q:334-1071,H:1-245^82.52%ID^E:1.84e-132^RecName: Full=Phosphoenolpyruvate carboxylase;^Eukaryota; Viridiplantae; Streptophyta; Embryophyta; Tracheophyta; Spermatophyta; Magnoliophyta; eudicotyledons; Gunneridae; Pentapetalae; Caryophyllales; Amaranthaceae; Amaranthus	.	TRINITY_DN31975_c6_g1_i1.p1	334-1071[+]	CAPP_AMAHP^CAPP_AMAHP^Q:1-246,H:1-245^82.52%ID^E:2.04e-134^RecName: Full=Phosphoenolpyruvate carboxylase;^Eukaryota; Viridiplantae; Streptophyta; Embryophyta; Tracheophyta; Spermatophyta; Magnoliophyta; eudicotyledons; Gunneridae; Pentapetalae; Caryophyllales; Amaranthaceae; Amaranthus	.	sigP:0.99963^^^	.	.	.	GO:0005737^cellular_component^cytoplasm`GO:0008964^molecular_function^phosphoenolpyruvate carboxylase activity`GO:0015977^biological_process^carbon fixation`GO:0015979^biological_process^photosynthesis`GO:0006099^biological_process^tricarboxylic acid cycle	.	.	.
TRINITY_DN31975_c7_g1_i1	.	.	.	.	.	.	.	.	.	.	.	.	.	.
TRINITY_DN31971_c0_g1_i1	.	.	.	.	.	.	.	.	.	.	.	.	.	.
TRINITY_DN31971_c4_g1_i1	.	.	.	.	.	.	.	.	.	.	.	.	.	.
TRINITY_DN31971_c11_g1_i1	.	.	.	.	.	.	.	.	.	.	.	.	.	.
TRINITY_DN31922_c8_g1_i1	FER1_PHYAM^FER1_PHYAM^Q:164-268,H:1-35^80%ID^E:1.49e-11^RecName: Full=Ferredoxin-1;^Eukaryota; Viridiplantae; Streptophyta; Embryophyta; Tracheophyta; Spermatophyta; Magnoliophyta; eudicotyledons; Gunneridae; Pentapetalae; Caryophyllales; Phytolaccaceae; Phytolacca	.	.	.	.	.	.	.	.	.	GO:0009507^cellular_component^chloroplast`GO:0051537^molecular_function^2 iron, 2 sulfur cluster binding`GO:0009055^molecular_function^electron carrier activity`GO:0046872^molecular_function^metal ion binding`GO:0022900^biological_process^electron transport chain	.	.	.
TRINITY_DN31954_c1_g1_i1	.	.	.	.	.	.	.	.	.	.	.	.	.	.
TRINITY_DN31916_c3_g1_i1	LGUC_ARATH^LGUC_ARATH^Q:196-2,H:228-292^75.385%ID^E:5.02e-27^RecName: Full=Probable lactoylglutathione lyase, chloroplastic;^Eukaryota; Viridiplantae; Streptophyta; Embryophyta; Tracheophyta; Spermatophyta; Magnoliophyta; eudicotyledons; Gunneridae; Pentapetalae; rosids; malvids; Brassicales; Brassicaceae; Camelineae; Arabidopsis`LGUC_ARATH^LGUC_ARATH^Q:196-8,H:98-160^57.143%ID^E:9.93e-18^RecName…	.	.	.	.	.	.	.	COG0346^glyoxalase bleomycin resistance protein dioxygenase	KEGG:ath:AT1G67280`KO:K01759	GO:0009507^cellular_component^chloroplast`GO:0009570^cellular_component^chloroplast stroma`GO:0010319^cellular_component^stromule`GO:0009579^cellular_component^thylakoid`GO:0031977^cellular_component^thylakoid lumen`GO:0004462^molecular_function^lactoylglutathione lyase activity`GO:0046872^molecular_function^metal ion binding`GO:0009409^biological_process^response to cold	.	.	.
TRINITY_DN31986_c3_g2_i1	HSPR2_ARATH^HSPR2_ARATH^Q:192-13,H:374-433^63.333%ID^E:6.47e-20^RecName: Full=Nematode resistance protein-like HSPRO2;^Eukaryota; Viridiplantae; Streptophyta; Embryophyta; Tracheophyta; Spermatophyta; Magnoliophyta; eudicotyledons; Gunneridae; Pentapetalae; rosids; malvids; Brassicales; Brassicaceae; Camelineae; Arabidopsis	.	.	.	.	.	.	.	ENOG410YA6B^arabidopsis ortholog of sugar beet hs1 pro-1 2	KEGG:ath:AT2G40000	GO:0005737^cellular_component^cytoplasm`GO:0009816^biological_process^defense response to bacterium, incompatible interaction`GO:0006979^biological_process^response to oxidative stress`GO:0009751^biological_process^response to salicylic acid	.	.	.
TRINITY_DN31950_c1_g1_i1	.	.	.	.	.	.	.	.	.	.	.	.	.	.
TRINITY_DN31950_c3_g1_i1	.	.	.	.	.	.	.	.	.	.	.	.	.	.
TRINITY_DN31974_c3_g3_i1	.	.	.	.	.	.	.	.	.	.	.	.	.	.
TRINITY_DN31929_c0_g1_i1	.	.	.	.	.	.	.	.	.	.	.	.	.	.
TRINITY_DN31921_c1_g1_i1	GOX_SPIOL^GOX_SPIOL^Q:2-157,H:241-292^84.615%ID^E:1.61e-21^RecName: Full=Peroxisomal (S)-2-hydroxy-acid oxidase;^Eukaryota; Viridiplantae; Streptophyta; Embryophyta; Tracheophyta; Spermatophyta; Magnoliophyta; eudicotyledons; Gunneridae; Pentapetalae; Caryophyllales; Amaranthaceae; Chenopodioideae; Anserineae; Spinacia	.	.	.	.	.	.	.	.	.	GO:0005777^cellular_component^peroxisome`GO:0010181^molecular_function^FMN binding`GO:0052853^molecular_function^long-chain-(S)-2-hydroxy-long-chain-acid oxidase activity`GO:0052854^molecular_function^medium-chain-(S)-2-hydroxy-acid oxidase activity`GO:0052852^molecular_function^very-long-chain-(S)-2-hydroxy-acid oxidase activity`GO:0009854^biological_process^oxidative photosynthetic carbon pathw…	.	.	.
TRINITY_DN31921_c2_g1_i1	GOX_SPIOL^GOX_SPIOL^Q:5-442,H:177-322^75.342%ID^E:3.28e-66^RecName: Full=Peroxisomal (S)-2-hydroxy-acid oxidase;^Eukaryota; Viridiplantae; Streptophyta; Embryophyta; Tracheophyta; Spermatophyta; Magnoliophyta; eudicotyledons; Gunneridae; Pentapetalae; Caryophyllales; Amaranthaceae; Chenopodioideae; Anserineae; Spinacia	.	.	.	.	.	.	.	.	.	GO:0005777^cellular_component^peroxisome`GO:0010181^molecular_function^FMN binding`GO:0052853^molecular_function^long-chain-(S)-2-hydroxy-long-chain-acid oxidase activity`GO:0052854^molecular_function^medium-chain-(S)-2-hydroxy-acid oxidase activity`GO:0052852^molecular_function^very-long-chain-(S)-2-hydroxy-acid oxidase activity`GO:0009854^biological_process^oxidative photosynthetic carbon pathw…	.	.	.
TRINITY_DN31973_c0_g1_i1	COP10_ARATH^COP10_ARATH^Q:329-6,H:34-141^50%ID^E:3.93e-37^RecName: Full=Constitutive photomorphogenesis protein 10;^Eukaryota; Viridiplantae; Streptophyta; Embryophyta; Tracheophyta; Spermatophyta; Magnoliophyta; eudicotyledons; Gunneridae; Pentapetalae; rosids; malvids; Brassicales; Brassicaceae; Camelineae; Arabidopsis	.	TRINITY_DN31973_c0_g1_i1.p1	3-320[+]	.	.	sigP:0.99787^^^	.	.	.	.	.	.	.
TRINITY_DN31973_c1_g1_i1	COP10_ARATH^COP10_ARATH^Q:185-406,H:34-107^51.351%ID^E:3.45e-21^RecName: Full=Constitutive photomorphogenesis protein 10;^Eukaryota; Viridiplantae; Streptophyta; Embryophyta; Tracheophyta; Spermatophyta; Magnoliophyta; eudicotyledons; Gunneridae; Pentapetalae; rosids; malvids; Brassicales; Brassicaceae; Camelineae; Arabidopsis	.	.	.	.	.	.	.	COG5078^ubiquitin-conjugating enzyme	.	GO:0005634^cellular_component^nucleus`GO:0004842^molecular_function^ubiquitin-protein transferase activity`GO:0016567^biological_process^protein ubiquitination`GO:0009585^biological_process^red, far-red light phototransduction`GO:0010099^biological_process^regulation of photomorphogenesis	.	.	.
TRINITY_DN31980_c1_g1_i1	.	.	.	.	.	.	.	.	.	.	.	.	.	.
TRINITY_DN31980_c4_g1_i1	.	.	.	.	.	.	.	.	.	.	.	.	.	.
TRINITY_DN31948_c4_g1_i1	ADHX_ARATH^ADHX_ARATH^Q:377-3,H:92-216^94.4%ID^E:1.25e-82^RecName: Full=Alcohol dehydrogenase class-3;^Eukaryota; Viridiplantae; Streptophyta; Embryophyta; Tracheophyta; Spermatophyta; Magnoliophyta; eudicotyledons; Gunneridae; Pentapetalae; rosids; malvids; Brassicales; Brassicaceae; Camelineae; Arabidopsis	.	TRINITY_DN31948_c4_g1_i1.p1	3-377[-]	ADHX_ARATH^ADHX_ARATH^Q:1-125,H:92-216^94.4%ID^E:1.13e-82^RecName: Full=Alcohol dehydrogenase class-3;^Eukaryota; Viridiplantae; Streptophyta; Embryophyta; Tracheophyta; Spermatophyta; Magnoliophyta; eudicotyledons; Gunneridae; Pentapetalae; rosids; malvids; Brassicales; Brassicaceae; Camelineae; Arabidopsis	.	sigP:0.998959^^^	.	COG1062^alcohol dehydrogenase	.	GO:0005737^cellular_component^cytoplasm`GO:0004022^molecular_function^alcohol dehydrogenase (NAD) activity`GO:0051903^molecular_function^S-(hydroxymethyl)glutathione dehydrogenase activity`GO:0008270^molecular_function^zinc ion binding`GO:0006069^biological_process^ethanol oxidation	.	.	.
TRINITY_DN31919_c1_g1_i1	.	.	.	.	.	.	.	.	.	.	.	.	.	.
TRINITY_DN31919_c4_g1_i1	.	.	.	.	.	.	.	.	.	.	.	.	.	.
TRINITY_DN31977_c0_g1_i1	.	.	.	.	.	.	.	.	.	.	.	.	.	.
TRINITY_DN31982_c0_g1_i1	.	.	TRINITY_DN31982_c0_g1_i1.p1	60-434[-]	.	.	sigP:0.463891^CS^pos:^Pr:	.	.	.	.	.	.	.
TRINITY_DN32012_c0_g1_i1	COPIA_DROME^COPIA_DROME^Q:140-268,H:977-1019^44.186%ID^E:8.79e-12^RecName: Full=Copia protein;^Eukaryota; Metazoa; Ecdysozoa; Arthropoda; Hexapoda; Insecta; Pterygota; Neoptera; Endopterygota; Diptera; Brachycera; Muscomorpha; Ephydroidea; Drosophilidae; Drosophila; Sophophora`COPIA_DROME^COPIA_DROME^Q:307-384,H:1031-1056^50%ID^E:8.79e-12^RecName: Full=Copia protein;^Eukaryota; Metazoa; Ecdysozoa…	.	.	.	.	.	.	.	.	.	GO:0004190^molecular_function^aspartic-type endopeptidase activity`GO:0005524^molecular_function^ATP binding`GO:0003676^molecular_function^nucleic acid binding`GO:0008270^molecular_function^zinc ion binding`GO:0015074^biological_process^DNA integration	.	.	.
TRINITY_DN31932_c5_g16_i1	G6PIP_ARATH^G6PIP_ARATH^Q:137-382,H:70-151^62.195%ID^E:1.31e-27^RecName: Full=Glucose-6-phosphate isomerase 1, chloroplastic;^Eukaryota; Viridiplantae; Streptophyta; Embryophyta; Tracheophyta; Spermatophyta; Magnoliophyta; eudicotyledons; Gunneridae; Pentapetalae; rosids; malvids; Brassicales; Brassicaceae; Camelineae; Arabidopsis	.	.	.	.	.	.	.	COG0166^glucose-6-phosphate isomerase activity	KEGG:ath:AT4G24620`KO:K01810	GO:0009507^cellular_component^chloroplast`GO:0009941^cellular_component^chloroplast envelope`GO:0009570^cellular_component^chloroplast stroma`GO:0005829^cellular_component^cytosol`GO:0009536^cellular_component^plastid`GO:0004347^molecular_function^glucose-6-phosphate isomerase activity`GO:0006094^biological_process^gluconeogenesis`GO:0006096^biological_process^glycolytic process`GO:0009911^biolog…	.	.	.
TRINITY_DN31932_c6_g1_i1	G6PIP_ARATH^G6PIP_ARATH^Q:205-20,H:491-552^82.258%ID^E:1.45e-27^RecName: Full=Glucose-6-phosphate isomerase 1, chloroplastic;^Eukaryota; Viridiplantae; Streptophyta; Embryophyta; Tracheophyta; Spermatophyta; Magnoliophyta; eudicotyledons; Gunneridae; Pentapetalae; rosids; malvids; Brassicales; Brassicaceae; Camelineae; Arabidopsis	.	.	.	.	.	.	.	COG0166^glucose-6-phosphate isomerase activity	KEGG:ath:AT4G24620`KO:K01810	GO:0009507^cellular_component^chloroplast`GO:0009941^cellular_component^chloroplast envelope`GO:0009570^cellular_component^chloroplast stroma`GO:0005829^cellular_component^cytosol`GO:0009536^cellular_component^plastid`GO:0004347^molecular_function^glucose-6-phosphate isomerase activity`GO:0006094^biological_process^gluconeogenesis`GO:0006096^biological_process^glycolytic process`GO:0009911^biolog…	.	.	.
TRINITY_DN31932_c6_g3_i1	G6PIP_ARATH^G6PIP_ARATH^Q:876-1,H:64-357^79.252%ID^E:3.6e-160^RecName: Full=Glucose-6-phosphate isomerase 1, chloroplastic;^Eukaryota; Viridiplantae; Streptophyta; Embryophyta; Tracheophyta; Spermatophyta; Magnoliophyta; eudicotyledons; Gunneridae; Pentapetalae; rosids; malvids; Brassicales; Brassicaceae; Camelineae; Arabidopsis	.	TRINITY_DN31932_c6_g3_i1.p1	1-924[-]	G6PIP_ARATH^G6PIP_ARATH^Q:17-308,H:64-357^79.252%ID^E:6.61e-171^RecName: Full=Glucose-6-phosphate isomerase 1, chloroplastic;^Eukaryota; Viridiplantae; Streptophyta; Embryophyta; Tracheophyta; Spermatophyta; Magnoliophyta; eudicotyledons; Gunneridae; Pentapetalae; rosids; malvids; Brassicales; Brassicaceae; Camelineae; Arabidopsis	.	sigP:0.998963^^^	.	COG0166^glucose-6-phosphate isomerase activity	KEGG:ath:AT4G24620`KO:K01810	GO:0009507^cellular_component^chloroplast`GO:0009941^cellular_component^chloroplast envelope`GO:0009570^cellular_component^chloroplast stroma`GO:0005829^cellular_component^cytosol`GO:0009536^cellular_component^plastid`GO:0004347^molecular_function^glucose-6-phosphate isomerase activity`GO:0006094^biological_process^gluconeogenesis`GO:0006096^biological_process^glycolytic process`GO:0009911^biolog…	.	.	.
TRINITY_DN31932_c6_g4_i1	.	.	.	.	.	.	.	.	.	.	.	.	.	.
TRINITY_DN32002_c0_g1_i1	CRH11_CANAL^CRH11_CANAL^Q:1-264,H:110-193^35.556%ID^E:3.44e-07^RecName: Full=Extracellular glycosidase CRH11 {ECO:0000305};^Eukaryota; Fungi; Dikarya; Ascomycota; Saccharomycotina; Saccharomycetes; Saccharomycetales; Debaryomycetaceae; Candida/Lodderomyces clade; Candida	.	.	.	.	.	.	.	.	KEGG:cal:CaO19.10221`KEGG:cal:CaO19.2706	GO:0046658^cellular_component^anchored component of plasma membrane`GO:0009986^cellular_component^cell surface`GO:0005576^cellular_component^extracellular region`GO:0009277^cellular_component^fungal-type cell wall`GO:0030446^cellular_component^hyphal cell wall`GO:0030445^cellular_component^yeast-form cell wall`GO:0004553^molecular_function^hydrolase activity, hydrolyzing O-glycosyl compounds`GO:0…	.	.	.
TRINITY_DN32002_c1_g1_i1	CRH11_CANAL^CRH11_CANAL^Q:399-16,H:90-208^33.077%ID^E:9.37e-11^RecName: Full=Extracellular glycosidase CRH11 {ECO:0000305};^Eukaryota; Fungi; Dikarya; Ascomycota; Saccharomycotina; Saccharomycetes; Saccharomycetales; Debaryomycetaceae; Candida/Lodderomyces clade; Candida	.	TRINITY_DN32002_c1_g1_i1.p1	1-411[-]	CRH11_CANAL^CRH11_CANAL^Q:5-132,H:90-208^33.077%ID^E:8.44e-11^RecName: Full=Extracellular glycosidase CRH11 {ECO:0000305};^Eukaryota; Fungi; Dikarya; Ascomycota; Saccharomycotina; Saccharomycetes; Saccharomycetales; Debaryomycetaceae; Candida/Lodderomyces clade; Candida	.	sigP:0.997126^^^	.	.	KEGG:cal:CaO19.10221`KEGG:cal:CaO19.2706	GO:0046658^cellular_component^anchored component of plasma membrane`GO:0009986^cellular_component^cell surface`GO:0005576^cellular_component^extracellular region`GO:0009277^cellular_component^fungal-type cell wall`GO:0030446^cellular_component^hyphal cell wall`GO:0030445^cellular_component^yeast-form cell wall`GO:0004553^molecular_function^hydrolase activity, hydrolyzing O-glycosyl compounds`GO:0…	.	.	.
TRINITY_DN32002_c3_g1_i1	.	.	.	.	.	.	.	.	.	.	.	.	.	.
TRINITY_DN32002_c5_g1_i1	.	.	.	.	.	.	.	.	.	.	.	.	.	.
TRINITY_DN32002_c6_g1_i1	.	.	.	.	.	.	.	.	.	.	.	.	.	.
TRINITY_DN32002_c8_g1_i1	GUB_BACSU^GUB_BACSU^Q:410-150,H:104-189^38.202%ID^E:7.7e-11^RecName: Full=Beta-glucanase;^Bacteria; Firmicutes; Bacilli; Bacillales; Bacillaceae; Bacillus	.	.	.	.	.	.	.	COG2273^hydrolase family 16	KEGG:bsu:BSU39070	GO:0005576^cellular_component^extracellular region`GO:0042972^molecular_function^licheninase activity`GO:0005975^biological_process^carbohydrate metabolic process	.	.	.
TRINITY_DN31983_c0_g2_i1	.	.	.	.	.	.	.	.	.	.	.	.	.	.
TRINITY_DN40217_c2_g4_i1	.	.	.	.	.	.	.	.	.	.	.	.	.	.
TRINITY_DN40215_c7_g3_i1	DPE2_ARATH^DPE2_ARATH^Q:565-1227,H:19-239^58.824%ID^E:7.09e-85^RecName: Full=4-alpha-glucanotransferase DPE2;^Eukaryota; Viridiplantae; Streptophyta; Embryophyta; Tracheophyta; Spermatophyta; Magnoliophyta; eudicotyledons; Gunneridae; Pentapetalae; rosids; malvids; Brassicales; Brassicaceae; Camelineae; Arabidopsis	.	TRINITY_DN40215_c7_g3_i1.p1	520-1227[+]	DPE2_ARATH^DPE2_ARATH^Q:16-236,H:19-239^58.824%ID^E:3.11e-87^RecName: Full=4-alpha-glucanotransferase DPE2;^Eukaryota; Viridiplantae; Streptophyta; Embryophyta; Tracheophyta; Spermatophyta; Magnoliophyta; eudicotyledons; Gunneridae; Pentapetalae; rosids; malvids; Brassicales; Brassicaceae; Camelineae; Arabidopsis	.	sigP:0.99016^^^	.	COG1640^4-alpha-glucanotransferase	KEGG:ath:AT2G40840`KO:K00705	GO:0005829^cellular_component^cytosol`GO:0004134^molecular_function^4-alpha-glucanotransferase activity`GO:0010297^molecular_function^heteropolysaccharide binding`GO:2001070^molecular_function^starch binding`GO:0005977^biological_process^glycogen metabolic process`GO:0000025^biological_process^maltose catabolic process`GO:0000023^biological_process^maltose metabolic process`GO:0005976^biological_…	.	.	.
TRINITY_DN40285_c1_g7_i1	.	.	.	.	.	.	.	.	.	.	.	.	.	.
TRINITY_DN40235_c2_g1_i1	.	.	.	.	.	.	.	.	.	.	.	.	.	.
TRINITY_DN40231_c2_g7_i1	LPPG_ARATH^LPPG_ARATH^Q:244-68,H:167-224^61.017%ID^E:7.58e-18^RecName: Full=Lipid phosphate phosphatase gamma, chloroplastic;^Eukaryota; Viridiplantae; Streptophyta; Embryophyta; Tracheophyta; Spermatophyta; Magnoliophyta; eudicotyledons; Gunneridae; Pentapetalae; rosids; malvids; Brassicales; Brassicaceae; Camelineae; Arabidopsis	.	.	.	.	.	.	.	COG0671^PHOsphatase	KEGG:ath:AT5G03080`KO:K07252	GO:0009507^cellular_component^chloroplast`GO:0009706^cellular_component^chloroplast inner membrane`GO:0030176^cellular_component^integral component of endoplasmic reticulum membrane`GO:0047874^molecular_function^dolichyldiphosphatase activity`GO:0008195^molecular_function^phosphatidate phosphatase activity`GO:0016311^biological_process^dephosphorylation`GO:0006651^biological_process^diacylglycero…	.	.	.
TRINITY_DN40304_c0_g2_i1	.	.	.	.	.	.	.	.	.	.	.	.	.	.
TRINITY_DN40292_c7_g13_i1	.	.	.	.	.	.	.	.	.	.	.	.	.	.
TRINITY_DN40292_c9_g1_i1	.	.	.	.	.	.	.	.	.	.	.	.	.	.
TRINITY_DN40292_c9_g5_i1	.	.	TRINITY_DN40292_c9_g5_i1.p1	3-983[+]	.	.	sigP:0.997992^^^	.	.	.	.	.	.	.
TRINITY_DN40292_c9_g8_i1	.	.	TRINITY_DN40292_c9_g8_i1.p1	1-381[+]	.	.	sigP:0.99743^^^	.	.	.	.	.	.	.
TRINITY_DN40292_c10_g1_i1	.	.	TRINITY_DN40292_c10_g1_i1.p1	1-348[+]	.	.	sigP:0.998631^^^	.	.	.	.	.	.	.
TRINITY_DN40257_c2_g3_i1	.	.	TRINITY_DN40257_c2_g3_i1.p1	121-567[+]	.	.	sigP:0.995887^^^	.	.	.	.	.	.	.
TRINITY_DN40255_c4_g2_i1	.	.	TRINITY_DN40255_c4_g2_i1.p1	2-487[+]	.	.	sigP:0.998241^^^	.	.	.	.	.	.	.
TRINITY_DN40297_c35_g1_i1	M2OM_DICDI^M2OM_DICDI^Q:349-53,H:125-223^45.455%ID^E:4.85e-24^RecName: Full=Probable mitochondrial 2-oxoglutarate/malate carrier protein;^Eukaryota; Amoebozoa; Mycetozoa; Dictyosteliida; Dictyostelium	.	.	.	.	.	.	.	ENOG410XQHU^Mitochondrial	KEGG:ddi:DDB_G0284225`KO:K15104	GO:0016021^cellular_component^integral component of membrane`GO:0005743^cellular_component^mitochondrial inner membrane`GO:0005739^cellular_component^mitochondrion`GO:0005310^molecular_function^dicarboxylic acid transmembrane transporter activity`GO:0003735^molecular_function^structural constituent of ribosome`GO:0006835^biological_process^dicarboxylic acid transport`GO:0006412^biological_process…	.	.	.
TRINITY_DN40297_c53_g4_i1	DIC1_YEAST^DIC1_YEAST^Q:130-240,H:58-94^62.162%ID^E:1.82e-07^RecName: Full=Mitochondrial dicarboxylate transporter;^Eukaryota; Fungi; Dikarya; Ascomycota; Saccharomycotina; Saccharomycetes; Saccharomycetales; Saccharomycetaceae; Saccharomyces	.	.	.	.	.	.	.	.	KEGG:sce:YLR348C`KO:K13577	GO:0016021^cellular_component^integral component of membrane`GO:0005740^cellular_component^mitochondrial envelope`GO:0005743^cellular_component^mitochondrial inner membrane`GO:0015297^molecular_function^antiporter activity`GO:0005310^molecular_function^dicarboxylic acid transmembrane transporter activity`GO:0003735^molecular_function^structural constituent of ribosome`GO:0006835^biological_proces…	.	.	.
TRINITY_DN40297_c55_g4_i1	KMCP1_MACFA^KMCP1_MACFA^Q:436-92,H:174-289^45.69%ID^E:1.69e-23^RecName: Full=Kidney mitochondrial carrier protein 1;^Eukaryota; Metazoa; Chordata; Craniata; Vertebrata; Euteleostomi; Mammalia; Eutheria; Euarchontoglires; Primates; Haplorrhini; Catarrhini; Cercopithecidae; Cercopithecinae; Macaca	.	.	.	.	.	.	.	.	.	GO:0016021^cellular_component^integral component of membrane`GO:0005743^cellular_component^mitochondrial inner membrane`GO:0006839^biological_process^mitochondrial transport	.	.	.
TRINITY_DN40297_c56_g1_i1	M2OM_DICDI^M2OM_DICDI^Q:473-21,H:79-228^44.371%ID^E:9.82e-38^RecName: Full=Probable mitochondrial 2-oxoglutarate/malate carrier protein;^Eukaryota; Amoebozoa; Mycetozoa; Dictyosteliida; Dictyostelium	.	.	.	.	.	.	.	ENOG410XQHU^Mitochondrial	KEGG:ddi:DDB_G0284225`KO:K15104	GO:0016021^cellular_component^integral component of membrane`GO:0005743^cellular_component^mitochondrial inner membrane`GO:0005739^cellular_component^mitochondrion`GO:0005310^molecular_function^dicarboxylic acid transmembrane transporter activity`GO:0003735^molecular_function^structural constituent of ribosome`GO:0006835^biological_process^dicarboxylic acid transport`GO:0006412^biological_process…	.	.	.
TRINITY_DN40306_c4_g6_i1	MBD9_ARATH^MBD9_ARATH^Q:1264-596,H:1124-1342^47.534%ID^E:1.16e-59^RecName: Full=Methyl-CpG-binding domain-containing protein 9;^Eukaryota; Viridiplantae; Streptophyta; Embryophyta; Tracheophyta; Spermatophyta; Magnoliophyta; eudicotyledons; Gunneridae; Pentapetalae; rosids; malvids; Brassicales; Brassicaceae; Camelineae; Arabidopsis	.	TRINITY_DN40306_c4_g6_i1.p1	320-1309[-]	MBD9_ARATH^MBD9_ARATH^Q:16-238,H:1124-1342^47.534%ID^E:5.6e-63^RecName: Full=Methyl-CpG-binding domain-containing protein 9;^Eukaryota; Viridiplantae; Streptophyta; Embryophyta; Tracheophyta; Spermatophyta; Magnoliophyta; eudicotyledons; Gunneridae; Pentapetalae; rosids; malvids; Brassicales; Brassicaceae; Camelineae; Arabidopsis	.	sigP:0.999585^^^	.	ENOG41128EW^PHD-finger	KEGG:ath:AT3G01460	GO:0005720^cellular_component^nuclear heterochromatin`GO:0005634^cellular_component^nucleus`GO:0009506^cellular_component^plasmodesma`GO:0004402^molecular_function^histone acetyltransferase activity`GO:0042393^molecular_function^histone binding`GO:0008327^molecular_function^methyl-CpG binding`GO:0061630^molecular_function^ubiquitin protein ligase activity`GO:0008270^molecular_function^zinc ion bi…	.	.	.
TRINITY_DN40273_c13_g1_i1	KIPK2_ARATH^KIPK2_ARATH^Q:2-205,H:840-908^50.725%ID^E:1.25e-14^.^.	.	.	.	.	.	.	.	.	.	.	.	.	.
TRINITY_DN40273_c13_g3_i1	.	.	.	.	.	.	.	.	.	.	.	.	.	.
TRINITY_DN40273_c13_g7_i1	LOVHK_PSESM^LOVHK_PSESM^Q:704-1120,H:1-137^45.714%ID^E:3.55e-34^RecName: Full=Blue-light-activated protein;^Bacteria; Proteobacteria; Gammaproteobacteria; Pseudomonadales; Pseudomonadaceae; Pseudomonas`LOVHK_PSESM^LOVHK_PSESM^Q:8-331,H:42-147^41.667%ID^E:3.87e-24^RecName: Full=Blue-light-activated protein;^Bacteria; Proteobacteria; Gammaproteobacteria; Pseudomonadales; Pseudomonadaceae; Pseudomon…	.	TRINITY_DN40273_c13_g7_i1.p1	26-1144[+]	LOVHK_PSESM^LOVHK_PSESM^Q:227-365,H:1-137^45.714%ID^E:1.81e-34^RecName: Full=Blue-light-activated protein;^Bacteria; Proteobacteria; Gammaproteobacteria; Pseudomonadales; Pseudomonadaceae; Pseudomonas`LOVHK_PSESM^LOVHK_PSESM^Q:1-102,H:48-147^40.196%ID^E:5.49e-21^RecName: Full=Blue-light-activated protein;^Bacteria; Proteobacteria; Gammaproteobacteria; Pseudomonadales; Pseudomonadaceae; Pseudomonas	.	sigP:0.993741^^^	.	ENOG411246J^PAS fold	KEGG:pst:PSPTO_2896	GO:0005622^cellular_component^intracellular`GO:0005524^molecular_function^ATP binding`GO:0000155^molecular_function^phosphorelay sensor kinase activity`GO:0009881^molecular_function^photoreceptor activity`GO:0009405^biological_process^pathogenesis`GO:0018298^biological_process^protein-chromophore linkage	.	.	.
TRINITY_DN40299_c2_g1_i1	CSC1L_BRAJU^CSC1L_BRAJU^Q:270-1,H:444-533^73.333%ID^E:5.3e-39^RecName: Full=CSC1-like protein ERD4;^Eukaryota; Viridiplantae; Streptophyta; Embryophyta; Tracheophyta; Spermatophyta; Magnoliophyta; eudicotyledons; Gunneridae; Pentapetalae; rosids; malvids; Brassicales; Brassicaceae; Brassiceae; Brassica	.	.	.	.	.	.	.	.	.	GO:0031969^cellular_component^chloroplast membrane`GO:0016021^cellular_component^integral component of membrane`GO:0006811^biological_process^ion transport	.	.	.
TRINITY_DN40299_c2_g3_i1	CSCLD_ARATH^CSCLD_ARATH^Q:255-1,H:221-298^54.118%ID^E:2.05e-24^RecName: Full=CSC1-like protein ERD4;^Eukaryota; Viridiplantae; Streptophyta; Embryophyta; Tracheophyta; Spermatophyta; Magnoliophyta; eudicotyledons; Gunneridae; Pentapetalae; rosids; malvids; Brassicales; Brassicaceae; Camelineae; Arabidopsis	.	.	.	.	.	.	.	COG5594^transmembrane protein 63C	KEGG:ath:AT1G30360	GO:0009507^cellular_component^chloroplast`GO:0009941^cellular_component^chloroplast envelope`GO:0016021^cellular_component^integral component of membrane`GO:0016020^cellular_component^membrane`GO:0005886^cellular_component^plasma membrane`GO:0009506^cellular_component^plasmodesma`GO:0005774^cellular_component^vacuolar membrane`GO:0005773^cellular_component^vacuole`GO:0006811^biological_process^io…	.	.	.
TRINITY_DN40299_c2_g5_i1	CSCLD_ARATH^CSCLD_ARATH^Q:276-127,H:672-723^50%ID^E:6.97e-07^RecName: Full=CSC1-like protein ERD4;^Eukaryota; Viridiplantae; Streptophyta; Embryophyta; Tracheophyta; Spermatophyta; Magnoliophyta; eudicotyledons; Gunneridae; Pentapetalae; rosids; malvids; Brassicales; Brassicaceae; Camelineae; Arabidopsis	.	.	.	.	.	.	.	COG5594^transmembrane protein 63C	KEGG:ath:AT1G30360	GO:0009507^cellular_component^chloroplast`GO:0009941^cellular_component^chloroplast envelope`GO:0016021^cellular_component^integral component of membrane`GO:0016020^cellular_component^membrane`GO:0005886^cellular_component^plasma membrane`GO:0009506^cellular_component^plasmodesma`GO:0005774^cellular_component^vacuolar membrane`GO:0005773^cellular_component^vacuole`GO:0006811^biological_process^io…	.	.	.
TRINITY_DN40310_c4_g4_i1	B120_ARATH^B120_ARATH^Q:523-2,H:11-188^41.341%ID^E:8.69e-36^RecName: Full=G-type lectin S-receptor-like serine/threonine-protein kinase B120;^Eukaryota; Viridiplantae; Streptophyta; Embryophyta; Tracheophyta; Spermatophyta; Magnoliophyta; eudicotyledons; Gunneridae; Pentapetalae; rosids; malvids; Brassicales; Brassicaceae; Camelineae; Arabidopsis	.	TRINITY_DN40310_c4_g4_i1.p1	2-547[-]	B120_ARATH^B120_ARATH^Q:9-182,H:11-188^41.341%ID^E:1.85e-37^RecName: Full=G-type lectin S-receptor-like serine/threonine-protein kinase B120;^Eukaryota; Viridiplantae; Streptophyta; Embryophyta; Tracheophyta; Spermatophyta; Magnoliophyta; eudicotyledons; Gunneridae; Pentapetalae; rosids; malvids; Brassicales; Brassicaceae; Camelineae; Arabidopsis	.	sigP:0.030977^CS^pos:^Pr:	.	COG0515^Serine Threonine protein kinase	KEGG:ath:AT4G21390	GO:0016021^cellular_component^integral component of membrane`GO:0005886^cellular_component^plasma membrane`GO:0009506^cellular_component^plasmodesma`GO:0005524^molecular_function^ATP binding`GO:0005516^molecular_function^calmodulin binding`GO:0030246^molecular_function^carbohydrate binding`GO:0004674^molecular_function^protein serine/threonine kinase activity`GO:0006952^biological_process^defense…	.	.	.
TRINITY_DN40312_c9_g5_i1	ADC2_ORYSJ^ADC2_ORYSJ^Q:2-418,H:139-277^56.115%ID^E:3.91e-49^RecName: Full=Arginine decarboxylase 2;^Eukaryota; Viridiplantae; Streptophyta; Embryophyta; Tracheophyta; Spermatophyta; Magnoliophyta; Liliopsida; Poales; Poaceae; BOP clade; Oryzoideae; Oryzeae; Oryzinae; Oryza	.	TRINITY_DN40312_c9_g5_i1.p1	2-421[+]	ADC2_ORYSJ^ADC2_ORYSJ^Q:1-139,H:139-277^56.115%ID^E:3.52e-49^RecName: Full=Arginine decarboxylase 2;^Eukaryota; Viridiplantae; Streptophyta; Embryophyta; Tracheophyta; Spermatophyta; Magnoliophyta; Liliopsida; Poales; Poaceae; BOP clade; Oryzoideae; Oryzeae; Oryzinae; Oryza	.	sigP:0.991112^^^	.	COG1166^Catalyzes the biosynthesis of agmatine from arginine (By similarity)	KEGG:osa:4334917`KO:K01583	GO:0008792^molecular_function^arginine decarboxylase activity`GO:0006527^biological_process^arginine catabolic process`GO:0033388^biological_process^putrescine biosynthetic process from arginine`GO:0008295^biological_process^spermidine biosynthetic process	.	.	.
TRINITY_DN40312_c14_g1_i1	ADC2_ORYSJ^ADC2_ORYSJ^Q:3-461,H:103-255^56.209%ID^E:8.54e-51^RecName: Full=Arginine decarboxylase 2;^Eukaryota; Viridiplantae; Streptophyta; Embryophyta; Tracheophyta; Spermatophyta; Magnoliophyta; Liliopsida; Poales; Poaceae; BOP clade; Oryzoideae; Oryzeae; Oryzinae; Oryza	.	.	.	.	.	.	.	COG1166^Catalyzes the biosynthesis of agmatine from arginine (By similarity)	KEGG:osa:4334917`KO:K01583	GO:0008792^molecular_function^arginine decarboxylase activity`GO:0006527^biological_process^arginine catabolic process`GO:0033388^biological_process^putrescine biosynthetic process from arginine`GO:0008295^biological_process^spermidine biosynthetic process	.	.	.
TRINITY_DN40266_c2_g1_i1	.	.	.	.	.	.	.	.	.	.	.	.	.	.
TRINITY_DN40282_c3_g2_i1	.	.	.	.	.	.	.	.	.	.	.	.	.	.
TRINITY_DN35087_c1_g7_i1	GALM_MOUSE^GALM_MOUSE^Q:22-282,H:255-342^50%ID^E:1.66e-17^RecName: Full=Aldose 1-epimerase;^Eukaryota; Metazoa; Chordata; Craniata; Vertebrata; Euteleostomi; Mammalia; Eutheria; Euarchontoglires; Glires; Rodentia; Sciurognathi; Muroidea; Muridae; Murinae; Mus; Mus	.	.	.	.	.	.	.	COG2017^converts alpha-aldose to the beta-anomer. It is active on D-glucose, L-arabinose, D-xylose, D-galactose, maltose and lactose (By similarity)	KEGG:mmu:319625`KO:K01785	GO:0005737^cellular_component^cytoplasm`GO:0070062^cellular_component^extracellular exosome`GO:0004034^molecular_function^aldose 1-epimerase activity`GO:0030246^molecular_function^carbohydrate binding`GO:0005975^biological_process^carbohydrate metabolic process`GO:0006012^biological_process^galactose metabolic process`GO:0006006^biological_process^glucose metabolic process	.	.	.
TRINITY_DN35095_c1_g7_i1	.	.	.	.	.	.	.	.	.	.	.	.	.	.
TRINITY_DN35031_c1_g1_i1	ERD15_ARATH^ERD15_ARATH^Q:92-3,H:8-37^76.667%ID^E:1.09e-09^RecName: Full=Protein EARLY RESPONSIVE TO DEHYDRATION 15;^Eukaryota; Viridiplantae; Streptophyta; Embryophyta; Tracheophyta; Spermatophyta; Magnoliophyta; eudicotyledons; Gunneridae; Pentapetalae; rosids; malvids; Brassicales; Brassicaceae; Camelineae; Arabidopsis	.	.	.	.	.	.	.	ENOG410Z9AB^Polyadenylate-binding protein-interacting protein	KEGG:ath:AT2G41430	GO:0005737^cellular_component^cytoplasm`GO:0009617^biological_process^response to bacterium`GO:0009644^biological_process^response to high light intensity`GO:0009414^biological_process^response to water deprivation	.	.	.
TRINITY_DN35013_c0_g1_i1	GOX_SPIOL^GOX_SPIOL^Q:192-1,H:129-192^87.5%ID^E:8.64e-33^RecName: Full=Peroxisomal (S)-2-hydroxy-acid oxidase;^Eukaryota; Viridiplantae; Streptophyta; Embryophyta; Tracheophyta; Spermatophyta; Magnoliophyta; eudicotyledons; Gunneridae; Pentapetalae; Caryophyllales; Amaranthaceae; Chenopodioideae; Anserineae; Spinacia	.	.	.	.	.	.	.	.	.	GO:0005777^cellular_component^peroxisome`GO:0010181^molecular_function^FMN binding`GO:0052853^molecular_function^long-chain-(S)-2-hydroxy-long-chain-acid oxidase activity`GO:0052854^molecular_function^medium-chain-(S)-2-hydroxy-acid oxidase activity`GO:0052852^molecular_function^very-long-chain-(S)-2-hydroxy-acid oxidase activity`GO:0009854^biological_process^oxidative photosynthetic carbon pathw…	.	.	.
TRINITY_DN35013_c6_g1_i1	GOX_SPIOL^GOX_SPIOL^Q:2-385,H:157-284^80.469%ID^E:2.3e-65^RecName: Full=Peroxisomal (S)-2-hydroxy-acid oxidase;^Eukaryota; Viridiplantae; Streptophyta; Embryophyta; Tracheophyta; Spermatophyta; Magnoliophyta; eudicotyledons; Gunneridae; Pentapetalae; Caryophyllales; Amaranthaceae; Chenopodioideae; Anserineae; Spinacia	.	.	.	.	.	.	.	.	.	GO:0005777^cellular_component^peroxisome`GO:0010181^molecular_function^FMN binding`GO:0052853^molecular_function^long-chain-(S)-2-hydroxy-long-chain-acid oxidase activity`GO:0052854^molecular_function^medium-chain-(S)-2-hydroxy-acid oxidase activity`GO:0052852^molecular_function^very-long-chain-(S)-2-hydroxy-acid oxidase activity`GO:0009854^biological_process^oxidative photosynthetic carbon pathw…	.	.	.
TRINITY_DN35065_c0_g1_i1	GPT1_ARATH^GPT1_ARATH^Q:1-351,H:120-236^43.59%ID^E:2.38e-26^RecName: Full=Glucose-6-phosphate/phosphate translocator 1, chloroplastic;^Eukaryota; Viridiplantae; Streptophyta; Embryophyta; Tracheophyta; Spermatophyta; Magnoliophyta; eudicotyledons; Gunneridae; Pentapetalae; rosids; malvids; Brassicales; Brassicaceae; Camelineae; Arabidopsis	.	TRINITY_DN35065_c0_g1_i1.p1	1-351[+]	GPT1_ARATH^GPT1_ARATH^Q:1-117,H:120-236^43.59%ID^E:2.14e-26^RecName: Full=Glucose-6-phosphate/phosphate translocator 1, chloroplastic;^Eukaryota; Viridiplantae; Streptophyta; Embryophyta; Tracheophyta; Spermatophyta; Magnoliophyta; eudicotyledons; Gunneridae; Pentapetalae; rosids; malvids; Brassicales; Brassicaceae; Camelineae; Arabidopsis	.	sigP:0.780612^^^	ExpAA=34.29^PredHel=1^Topology=i7-29o	ENOG410XP1S^solute carrier family 35 member	KEGG:ath:AT5G54800`KO:K15283	GO:0031969^cellular_component^chloroplast membrane`GO:0016021^cellular_component^integral component of membrane`GO:0009536^cellular_component^plastid`GO:0015152^molecular_function^glucose-6-phosphate transmembrane transporter activity`GO:0005315^molecular_function^inorganic phosphate transmembrane transporter activity`GO:0015120^molecular_function^phosphoglycerate transmembrane transporter activi…	.	.	.
TRINITY_DN35039_c0_g3_i1	.	.	.	.	.	.	.	.	.	.	.	.	.	.
TRINITY_DN35027_c2_g3_i1	.	.	.	.	.	.	.	.	.	.	.	.	.	.
TRINITY_DN35091_c0_g1_i1	.	.	.	.	.	.	.	.	.	.	.	.	.	.
TRINITY_DN35057_c0_g2_i1	LACS2_ARATH^LACS2_ARATH^Q:199-14,H:571-633^50.794%ID^E:2.69e-16^RecName: Full=Long chain acyl-CoA synthetase 2;^Eukaryota; Viridiplantae; Streptophyta; Embryophyta; Tracheophyta; Spermatophyta; Magnoliophyta; eudicotyledons; Gunneridae; Pentapetalae; rosids; malvids; Brassicales; Brassicaceae; Camelineae; Arabidopsis	.	.	.	.	.	.	.	COG1022^Amp-dependent synthetase and ligase	KEGG:ath:AT1G49430`KO:K01897	GO:0005783^cellular_component^endoplasmic reticulum`GO:0009506^cellular_component^plasmodesma`GO:0005524^molecular_function^ATP binding`GO:0004467^molecular_function^long-chain fatty acid-CoA ligase activity`GO:0031957^molecular_function^very long-chain fatty acid-CoA ligase activity`GO:0010143^biological_process^cutin biosynthetic process`GO:0050832^biological_process^defense response to fungus`…	.	.	.
TRINITY_DN35015_c1_g1_i1	CAHC_TOBAC^CAHC_TOBAC^Q:288-1,H:97-194^73.469%ID^E:3.03e-48^RecName: Full=Carbonic anhydrase, chloroplastic;^Eukaryota; Viridiplantae; Streptophyta; Embryophyta; Tracheophyta; Spermatophyta; Magnoliophyta; eudicotyledons; Gunneridae; Pentapetalae; asterids; lamiids; Solanales; Solanaceae; Nicotianoideae; Nicotianeae; Nicotiana	.	.	.	.	.	.	.	.	.	GO:0009570^cellular_component^chloroplast stroma`GO:0004089^molecular_function^carbonate dehydratase activity`GO:0008270^molecular_function^zinc ion binding`GO:0015976^biological_process^carbon utilization	.	.	.
TRINITY_DN35056_c1_g2_i1	.	.	TRINITY_DN35056_c1_g2_i1.p1	70-1263[+]	.	.	sigP:0.912479^^^	.	.	.	.	.	.	.
TRINITY_DN35056_c1_g2_i1	.	.	TRINITY_DN35056_c1_g2_i1.p2	1376-1684[-]	.	.	sigP:0.887415^^^	.	.	.	.	.	.	.
TRINITY_DN35029_c1_g6_i1	.	.	.	.	.	.	.	.	.	.	.	.	.	.
TRINITY_DN35038_c4_g14_i1	LGUL_BRAOG^LGUL_BRAOG^Q:223-2,H:2-75^78.378%ID^E:2.68e-36^RecName: Full=Putative lactoylglutathione lyase;^Eukaryota; Viridiplantae; Streptophyta; Embryophyta; Tracheophyta; Spermatophyta; Magnoliophyta; eudicotyledons; Gunneridae; Pentapetalae; rosids; malvids; Brassicales; Brassicaceae; Brassiceae; Brassica	.	.	.	.	.	.	.	.	.	GO:0004462^molecular_function^lactoylglutathione lyase activity`GO:0046872^molecular_function^metal ion binding	.	.	.
TRINITY_DN35045_c0_g1_i1	.	.	.	.	.	.	.	.	.	.	.	.	.	.
TRINITY_DN35045_c1_g1_i1	.	.	TRINITY_DN35045_c1_g1_i1.p1	2-394[-]	.	.	sigP:0.997865^^^	.	.	.	.	.	.	.
TRINITY_DN63325_c0_g1_i1	.	.	.	.	.	.	.	.	.	.	.	.	.	.
TRINITY_DN11783_c0_g1_i1	ADT2_WHEAT^ADT2_WHEAT^Q:363-1,H:36-156^82.645%ID^E:1.56e-62^RecName: Full=ADP,ATP carrier protein 2, mitochondrial;^Eukaryota; Viridiplantae; Streptophyta; Embryophyta; Tracheophyta; Spermatophyta; Magnoliophyta; Liliopsida; Poales; Poaceae; BOP clade; Pooideae; Triticodae; Triticeae; Triticinae; Triticum	.	TRINITY_DN11783_c0_g1_i1.p1	25-363[-]	ADT2_WHEAT^ADT2_WHEAT^Q:1-105,H:36-140^85.714%ID^E:4.3e-62^RecName: Full=ADP,ATP carrier protein 2, mitochondrial;^Eukaryota; Viridiplantae; Streptophyta; Embryophyta; Tracheophyta; Spermatophyta; Magnoliophyta; Liliopsida; Poales; Poaceae; BOP clade; Pooideae; Triticodae; Triticeae; Triticinae; Triticum	.	sigP:0.996179^^^	.	.	.	GO:0016021^cellular_component^integral component of membrane`GO:0005743^cellular_component^mitochondrial inner membrane`GO:0005215^molecular_function^transporter activity`GO:0055085^biological_process^transmembrane transport	.	.	.
TRINITY_DN40832_c0_g1_i1	LORF2_HUMAN^LORF2_HUMAN^Q:334-32,H:384-486^28.155%ID^E:3.3e-06^RecName: Full=LINE-1 retrotransposable element ORF2 protein;^Eukaryota; Metazoa; Chordata; Craniata; Vertebrata; Euteleostomi; Mammalia; Eutheria; Euarchontoglires; Primates; Haplorrhini; Catarrhini; Hominidae; Homo	.	TRINITY_DN40832_c0_g1_i1.p2	1743-2078[-]	.	.	sigP:0.998365^^^	.	.	.	.	.	.	.
TRINITY_DN32826_c4_g2_i1	.	.	.	.	.	.	.	.	.	.	.	.	.	.
TRINITY_DN32822_c2_g1_i1	CB4A_ARATH^CB4A_ARATH^Q:400-275,H:237-278^59.524%ID^E:1.85e-09^RecName: Full=Chlorophyll a-b binding protein CP29.1, chloroplastic;^Eukaryota; Viridiplantae; Streptophyta; Embryophyta; Tracheophyta; Spermatophyta; Magnoliophyta; eudicotyledons; Gunneridae; Pentapetalae; rosids; malvids; Brassicales; Brassicaceae; Camelineae; Arabidopsis	.	.	.	.	.	.	.	ENOG410YYUX^Chlorophyll A-B binding protein	KEGG:ath:AT5G01530`KO:K08915	GO:0009507^cellular_component^chloroplast`GO:0009941^cellular_component^chloroplast envelope`GO:0009534^cellular_component^chloroplast thylakoid`GO:0009535^cellular_component^chloroplast thylakoid membrane`GO:0016021^cellular_component^integral component of membrane`GO:0016020^cellular_component^membrane`GO:0009522^cellular_component^photosystem I`GO:0009523^cellular_component^photosystem II`GO:0…	.	.	.
TRINITY_DN32822_c6_g1_i1	CB4A_ARATH^CB4A_ARATH^Q:274-2,H:163-253^65.934%ID^E:1.06e-35^RecName: Full=Chlorophyll a-b binding protein CP29.1, chloroplastic;^Eukaryota; Viridiplantae; Streptophyta; Embryophyta; Tracheophyta; Spermatophyta; Magnoliophyta; eudicotyledons; Gunneridae; Pentapetalae; rosids; malvids; Brassicales; Brassicaceae; Camelineae; Arabidopsis	.	.	.	.	.	.	.	ENOG410YYUX^Chlorophyll A-B binding protein	KEGG:ath:AT5G01530`KO:K08915	GO:0009507^cellular_component^chloroplast`GO:0009941^cellular_component^chloroplast envelope`GO:0009534^cellular_component^chloroplast thylakoid`GO:0009535^cellular_component^chloroplast thylakoid membrane`GO:0016021^cellular_component^integral component of membrane`GO:0016020^cellular_component^membrane`GO:0009522^cellular_component^photosystem I`GO:0009523^cellular_component^photosystem II`GO:0…	.	.	.
TRINITY_DN32822_c8_g1_i1	CB4C_ARATH^CB4C_ARATH^Q:445-2,H:65-212^70.27%ID^E:8.56e-73^RecName: Full=Chlorophyll a-b binding protein CP29.3, chloroplastic;^Eukaryota; Viridiplantae; Streptophyta; Embryophyta; Tracheophyta; Spermatophyta; Magnoliophyta; eudicotyledons; Gunneridae; Pentapetalae; rosids; malvids; Brassicales; Brassicaceae; Camelineae; Arabidopsis	.	TRINITY_DN32822_c8_g1_i1.p1	2-445[-]	CB4C_ARATH^CB4C_ARATH^Q:1-148,H:65-212^70.27%ID^E:7.71e-73^RecName: Full=Chlorophyll a-b binding protein CP29.3, chloroplastic;^Eukaryota; Viridiplantae; Streptophyta; Embryophyta; Tracheophyta; Spermatophyta; Magnoliophyta; eudicotyledons; Gunneridae; Pentapetalae; rosids; malvids; Brassicales; Brassicaceae; Camelineae; Arabidopsis	.	sigP:0.99696^^^	.	ENOG410YYUX^Chlorophyll A-B binding protein	.	GO:0009507^cellular_component^chloroplast`GO:0009941^cellular_component^chloroplast envelope`GO:0009534^cellular_component^chloroplast thylakoid`GO:0009535^cellular_component^chloroplast thylakoid membrane`GO:0016021^cellular_component^integral component of membrane`GO:0016020^cellular_component^membrane`GO:0009522^cellular_component^photosystem I`GO:0009523^cellular_component^photosystem II`GO:0…	.	.	.
TRINITY_DN32822_c13_g1_i1	CB4A_ARATH^CB4A_ARATH^Q:8-142,H:237-281^66.667%ID^E:1.61e-12^RecName: Full=Chlorophyll a-b binding protein CP29.1, chloroplastic;^Eukaryota; Viridiplantae; Streptophyta; Embryophyta; Tracheophyta; Spermatophyta; Magnoliophyta; eudicotyledons; Gunneridae; Pentapetalae; rosids; malvids; Brassicales; Brassicaceae; Camelineae; Arabidopsis	.	.	.	.	.	.	.	ENOG410YYUX^Chlorophyll A-B binding protein	KEGG:ath:AT5G01530`KO:K08915	GO:0009507^cellular_component^chloroplast`GO:0009941^cellular_component^chloroplast envelope`GO:0009534^cellular_component^chloroplast thylakoid`GO:0009535^cellular_component^chloroplast thylakoid membrane`GO:0016021^cellular_component^integral component of membrane`GO:0016020^cellular_component^membrane`GO:0009522^cellular_component^photosystem I`GO:0009523^cellular_component^photosystem II`GO:0…	.	.	.
TRINITY_DN32884_c1_g1_i1	CLPP_NYMAL^CLPP_NYMAL^Q:371-3,H:33-151^50.407%ID^E:4.02e-40^RecName: Full=ATP-dependent Clp protease proteolytic subunit {ECO:0000255|HAMAP-Rule:MF_00444};^Eukaryota; Viridiplantae; Streptophyta; Embryophyta; Tracheophyta; Spermatophyta; Magnoliophyta; basal Magnoliophyta; Nymphaeales; Nymphaeaceae; Nymphaea	.	.	.	.	.	.	.	.	.	GO:0009570^cellular_component^chloroplast stroma`GO:0004252^molecular_function^serine-type endopeptidase activity	.	.	.
TRINITY_DN32884_c2_g1_i1	.	.	.	.	.	.	.	.	.	.	.	.	.	.
TRINITY_DN32825_c3_g2_i1	.	.	.	.	.	.	.	.	.	.	.	.	.	.
TRINITY_DN32845_c3_g1_i1	GSTT1_ARATH^GSTT1_ARATH^Q:3-476,H:65-223^53.459%ID^E:6.26e-60^RecName: Full=Glutathione S-transferase T1;^Eukaryota; Viridiplantae; Streptophyta; Embryophyta; Tracheophyta; Spermatophyta; Magnoliophyta; eudicotyledons; Gunneridae; Pentapetalae; rosids; malvids; Brassicales; Brassicaceae; Camelineae; Arabidopsis	.	.	.	.	.	.	.	COG0625^glutathione Stransferase	KEGG:ath:AT5G41210`KO:K00799	GO:0005737^cellular_component^cytoplasm`GO:0005634^cellular_component^nucleus`GO:0005777^cellular_component^peroxisome`GO:0004364^molecular_function^glutathione transferase activity`GO:0004601^molecular_function^peroxidase activity`GO:0006749^biological_process^glutathione metabolic process`GO:0009407^biological_process^toxin catabolic process	.	.	.
TRINITY_DN32845_c3_g2_i1	GSTT1_ARATH^GSTT1_ARATH^Q:24-161,H:1-46^56.522%ID^E:1.36e-10^RecName: Full=Glutathione S-transferase T1;^Eukaryota; Viridiplantae; Streptophyta; Embryophyta; Tracheophyta; Spermatophyta; Magnoliophyta; eudicotyledons; Gunneridae; Pentapetalae; rosids; malvids; Brassicales; Brassicaceae; Camelineae; Arabidopsis	.	.	.	.	.	.	.	COG0625^glutathione Stransferase	KEGG:ath:AT5G41210`KO:K00799	GO:0005737^cellular_component^cytoplasm`GO:0005634^cellular_component^nucleus`GO:0005777^cellular_component^peroxisome`GO:0004364^molecular_function^glutathione transferase activity`GO:0004601^molecular_function^peroxidase activity`GO:0006749^biological_process^glutathione metabolic process`GO:0009407^biological_process^toxin catabolic process	.	.	.
TRINITY_DN32876_c0_g1_i1	FENR2_ORYSJ^FENR2_ORYSJ^Q:1-309,H:215-317^66.99%ID^E:4.05e-42^RecName: Full=Ferredoxin--NADP reductase, root isozyme, chloroplastic;^Eukaryota; Viridiplantae; Streptophyta; Embryophyta; Tracheophyta; Spermatophyta; Magnoliophyta; Liliopsida; Poales; Poaceae; BOP clade; Oryzoideae; Oryzeae; Oryzinae; Oryza	.	TRINITY_DN32876_c0_g1_i1.p1	1-309[+]	FENR2_ORYSJ^FENR2_ORYSJ^Q:1-103,H:215-317^66.99%ID^E:3.65e-42^RecName: Full=Ferredoxin--NADP reductase, root isozyme, chloroplastic;^Eukaryota; Viridiplantae; Streptophyta; Embryophyta; Tracheophyta; Spermatophyta; Magnoliophyta; Liliopsida; Poales; Poaceae; BOP clade; Oryzoideae; Oryzeae; Oryzinae; Oryza	.	sigP:0.857459^^^	.	COG0369^Component of the sulfite reductase complex that catalyzes the 6-electron reduction of sulfite to sulfide. This is one of several activities required for the biosynthesis of L- cysteine from sulfate. The flavoprotein component catalyzes the electron flow from NADPH - FAD - FMN to the hemoprotein component (By similarity)	KEGG:osa:4334338`KO:K02641	GO:0009507^cellular_component^chloroplast`GO:0004324^molecular_function^ferredoxin-NADP+ reductase activity`GO:0015979^biological_process^photosynthesis	.	.	.
TRINITY_DN32906_c5_g1_i1	.	.	.	.	.	.	.	.	.	.	.	.	.	.
TRINITY_DN32818_c0_g1_i1	.	.	.	.	.	.	.	.	.	.	.	.	.	.
TRINITY_DN32827_c1_g1_i1	E135_ARATH^E135_ARATH^Q:1521-157,H:34-484^66.154%ID^E:0^RecName: Full=Glucan endo-1,3-beta-glucosidase 5;^Eukaryota; Viridiplantae; Streptophyta; Embryophyta; Tracheophyta; Spermatophyta; Magnoliophyta; eudicotyledons; Gunneridae; Pentapetalae; rosids; malvids; Brassicales; Brassicaceae; Camelineae; Arabidopsis	.	TRINITY_DN32827_c1_g1_i1.p1	148-1521[-]	E135_ARATH^E135_ARATH^Q:1-455,H:34-484^66.154%ID^E:0^RecName: Full=Glucan endo-1,3-beta-glucosidase 5;^Eukaryota; Viridiplantae; Streptophyta; Embryophyta; Tracheophyta; Spermatophyta; Magnoliophyta; eudicotyledons; Gunneridae; Pentapetalae; rosids; malvids; Brassicales; Brassicaceae; Camelineae; Arabidopsis	.	sigP:0.999697^^^	.	ENOG410YE7X^glucan endo-1,3-beta-glucosidase	KEGG:ath:AT4G31140	GO:0031225^cellular_component^anchored component of membrane`GO:0046658^cellular_component^anchored component of plasma membrane`GO:0009505^cellular_component^plant-type cell wall`GO:0005886^cellular_component^plasma membrane`GO:0009506^cellular_component^plasmodesma`GO:0005773^cellular_component^vacuole`GO:0042973^molecular_function^glucan endo-1,3-beta-D-glucosidase activity`GO:0005975^biologic…	.	.	.
TRINITY_DN32830_c1_g1_i1	.	.	.	.	.	.	.	.	.	.	.	.	.	.
TRINITY_DN32830_c3_g2_i1	.	.	.	.	.	.	.	.	.	.	.	.	.	.
TRINITY_DN32830_c3_g3_i1	.	.	.	.	.	.	.	.	.	.	.	.	.	.
TRINITY_DN32830_c3_g5_i1	.	.	.	.	.	.	.	.	.	.	.	.	.	.
TRINITY_DN32834_c0_g1_i1	.	.	.	.	.	.	.	.	.	.	.	.	.	.
TRINITY_DN32834_c0_g2_i1	.	.	.	.	.	.	.	.	.	.	.	.	.	.
TRINITY_DN32896_c3_g3_i1	LCYB_SOLLC^LCYB_SOLLC^Q:1-219,H:348-420^86.301%ID^E:1.04e-42^RecName: Full=Lycopene beta cyclase, chloroplastic;^Eukaryota; Viridiplantae; Streptophyta; Embryophyta; Tracheophyta; Spermatophyta; Magnoliophyta; eudicotyledons; Gunneridae; Pentapetalae; asterids; lamiids; Solanales; Solanaceae; Solanoideae; Solaneae; Solanum; Lycopersicon	.	.	.	.	.	.	.	ENOG410XPIY^lycopene	KEGG:sly:544104`KO:K06443	GO:0009507^cellular_component^chloroplast`GO:0016853^molecular_function^isomerase activity`GO:0004497^molecular_function^monooxygenase activity`GO:0016705^molecular_function^oxidoreductase activity, acting on paired donors, with incorporation or reduction of molecular oxygen`GO:0016117^biological_process^carotenoid biosynthetic process`GO:0044550^biological_process^secondary metabolite biosynthet…	.	.	.
TRINITY_DN32880_c0_g1_i1	.	.	.	.	.	.	.	.	.	.	.	.	.	.
TRINITY_DN32880_c4_g1_i1	.	.	.	.	.	.	.	.	.	.	.	.	.	.
TRINITY_DN32843_c5_g4_i1	COP10_ARATH^COP10_ARATH^Q:257-3,H:35-119^48.235%ID^E:1.5e-25^RecName: Full=Constitutive photomorphogenesis protein 10;^Eukaryota; Viridiplantae; Streptophyta; Embryophyta; Tracheophyta; Spermatophyta; Magnoliophyta; eudicotyledons; Gunneridae; Pentapetalae; rosids; malvids; Brassicales; Brassicaceae; Camelineae; Arabidopsis	.	.	.	.	.	.	.	COG5078^ubiquitin-conjugating enzyme	.	GO:0005634^cellular_component^nucleus`GO:0004842^molecular_function^ubiquitin-protein transferase activity`GO:0016567^biological_process^protein ubiquitination`GO:0009585^biological_process^red, far-red light phototransduction`GO:0010099^biological_process^regulation of photomorphogenesis	.	.	.
TRINITY_DN32883_c2_g1_i1	.	.	.	.	.	.	.	.	.	.	.	.	.	.
TRINITY_DN32883_c4_g2_i1	GLGA_THEYD^GLGA_THEYD^Q:262-41,H:364-437^56.757%ID^E:1.08e-20^RecName: Full=Glycogen synthase {ECO:0000255|HAMAP-Rule:MF_00484};^Bacteria; Nitrospirae; Nitrospirales; Nitrospiraceae; Thermodesulfovibrio	.	.	.	.	.	.	.	COG0297^starch synthase activity	KEGG:tye:THEYE_A1492`KO:K00703	GO:0033201^molecular_function^alpha-1,4-glucan synthase activity`GO:0004373^molecular_function^glycogen (starch) synthase activity`GO:0009011^molecular_function^starch synthase activity`GO:0005978^biological_process^glycogen biosynthetic process	.	.	.
TRINITY_DN32883_c4_g4_i1	GLGA_ANADE^GLGA_ANADE^Q:729-1,H:4-221^36.694%ID^E:2.83e-25^RecName: Full=Glycogen synthase {ECO:0000255|HAMAP-Rule:MF_00484};^Bacteria; Proteobacteria; Deltaproteobacteria; Myxococcales; Cystobacterineae; Anaeromyxobacteraceae; Anaeromyxobacter	.	TRINITY_DN32883_c4_g4_i1.p1	1-651[-]	GLGA_OPITP^GLGA_OPITP^Q:78-217,H:106-227^39.286%ID^E:1.13e-20^RecName: Full=Glycogen synthase {ECO:0000255|HAMAP-Rule:MF_00484};^Bacteria; Verrucomicrobia; Opitutae; Opitutales; Opitutaceae; Opitutus	.	sigP:0.999467^^^	.	COG0297^starch synthase activity	KEGG:ote:Oter_2664`KO:K00703	GO:0033201^molecular_function^alpha-1,4-glucan synthase activity`GO:0004373^molecular_function^glycogen (starch) synthase activity`GO:0009011^molecular_function^starch synthase activity`GO:0005978^biological_process^glycogen biosynthetic process	.	.	.
TRINITY_DN32883_c4_g5_i1	.	.	.	.	.	.	.	.	.	.	.	.	.	.
TRINITY_DN32849_c0_g3_i1	.	.	.	.	.	.	.	.	.	.	.	.	.	.
TRINITY_DN32869_c1_g1_i1	.	.	.	.	.	.	.	.	.	.	.	.	.	.
TRINITY_DN32850_c4_g1_i1	.	.	.	.	.	.	.	.	.	.	.	.	.	.
TRINITY_DN32872_c1_g1_i1	.	.	.	.	.	.	.	.	.	.	.	.	.	.
TRINITY_DN32872_c1_g2_i1	.	.	.	.	.	.	.	.	.	.	.	.	.	.
TRINITY_DN32872_c2_g1_i1	.	.	TRINITY_DN32872_c2_g1_i1.p1	1-381[+]	.	.	sigP:0.998506^^^	.	.	.	.	.	.	.
TRINITY_DN32852_c4_g2_i1	AB15G_ARATH^AB15G_ARATH^Q:347-3,H:105-219^74.783%ID^E:2.65e-81^RecName: Full=ABC transporter G family member 15;^Eukaryota; Viridiplantae; Streptophyta; Embryophyta; Tracheophyta; Spermatophyta; Magnoliophyta; eudicotyledons; Gunneridae; Pentapetalae; rosids; malvids; Brassicales; Brassicaceae; Camelineae; Arabidopsis`AB15G_ARATH^AB15G_ARATH^Q:607-362,H:23-104^76.829%ID^E:2.65e-81^RecName: Full=A…	.	TRINITY_DN32852_c4_g2_i1.p1	317-724[-]	AB15G_ARATH^AB15G_ARATH^Q:40-121,H:23-104^76.829%ID^E:3.87e-36^RecName: Full=ABC transporter G family member 15;^Eukaryota; Viridiplantae; Streptophyta; Embryophyta; Tracheophyta; Spermatophyta; Magnoliophyta; eudicotyledons; Gunneridae; Pentapetalae; rosids; malvids; Brassicales; Brassicaceae; Camelineae; Arabidopsis	.	sigP:0.997964^^^	.	COG1131^(ABC) transporter	KEGG:ath:AT3G21090	GO:0016021^cellular_component^integral component of membrane`GO:0005886^cellular_component^plasma membrane`GO:0005524^molecular_function^ATP binding`GO:0042626^molecular_function^ATPase activity, coupled to transmembrane movement of substances`GO:0080167^biological_process^response to karrikin`GO:0055085^biological_process^transmembrane transport	.	.	.
TRINITY_DN34102_c0_g1_i1	ATPH_ATRBE^ATPH_ATRBE^Q:221-3,H:1-73^76.712%ID^E:1.58e-30^RecName: Full=ATP synthase subunit c, chloroplastic {ECO:0000255|HAMAP-Rule:MF_01396};^Eukaryota; Viridiplantae; Streptophyta; Embryophyta; Tracheophyta; Spermatophyta; Magnoliophyta; eudicotyledons; Gunneridae; Pentapetalae; asterids; lamiids; Solanales; Solanaceae; Solanoideae; Hyoscyameae; Atropa	.	.	.	.	.	.	.	.	.	GO:0009535^cellular_component^chloroplast thylakoid membrane`GO:0016021^cellular_component^integral component of membrane`GO:0045263^cellular_component^proton-transporting ATP synthase complex, coupling factor F(o)`GO:0015078^molecular_function^hydrogen ion transmembrane transporter activity`GO:0008289^molecular_function^lipid binding`GO:0015991^biological_process^ATP hydrolysis coupled proton tr…	.	.	.
TRINITY_DN34102_c1_g1_i1	.	.	.	.	.	.	.	.	.	.	.	.	.	.
TRINITY_DN34102_c2_g1_i1	.	.	.	.	.	.	.	.	.	.	.	.	.	.
TRINITY_DN34102_c10_g1_i1	ATPH_TRACE^ATPH_TRACE^Q:181-282,H:1-34^88.235%ID^E:1.26e-10^RecName: Full=ATP synthase subunit c, chloroplastic {ECO:0000255|HAMAP-Rule:MF_01396};^Eukaryota; Viridiplantae; Streptophyta; Embryophyta; Tracheophyta; Spermatophyta; Magnoliophyta; eudicotyledons; Gunneridae; Pentapetalae; asterids; campanulids; Asterales; Campanulaceae; Trachelium	.	.	.	.	.	.	.	.	.	GO:0009535^cellular_component^chloroplast thylakoid membrane`GO:0016021^cellular_component^integral component of membrane`GO:0045263^cellular_component^proton-transporting ATP synthase complex, coupling factor F(o)`GO:0015078^molecular_function^hydrogen ion transmembrane transporter activity`GO:0008289^molecular_function^lipid binding`GO:0015991^biological_process^ATP hydrolysis coupled proton tr…	.	.	.
TRINITY_DN34030_c3_g1_i1	.	.	.	.	.	.	.	.	.	.	.	.	.	.
TRINITY_DN34036_c11_g1_i1	.	.	TRINITY_DN34036_c11_g1_i1.p1	1-369[-]	.	.	sigP:0.999467^^^	.	.	.	.	.	.	.
TRINITY_DN34099_c0_g1_i1	.	.	.	.	.	.	.	.	.	.	.	.	.	.
TRINITY_DN34090_c0_g1_i1	.	.	.	.	.	.	.	.	.	.	.	.	.	.
TRINITY_DN34094_c2_g1_i1	DHAR3_ARATH^DHAR3_ARATH^Q:299-3,H:8-107^55%ID^E:6.34e-34^RecName: Full=Glutathione S-transferase DHAR3, chloroplastic;^Eukaryota; Viridiplantae; Streptophyta; Embryophyta; Tracheophyta; Spermatophyta; Magnoliophyta; eudicotyledons; Gunneridae; Pentapetalae; rosids; malvids; Brassicales; Brassicaceae; Camelineae; Arabidopsis	.	TRINITY_DN34094_c2_g1_i1.p1	3-371[-]	DHAR3_ARATH^DHAR3_ARATH^Q:25-123,H:8-107^55%ID^E:4.06e-34^RecName: Full=Glutathione S-transferase DHAR3, chloroplastic;^Eukaryota; Viridiplantae; Streptophyta; Embryophyta; Tracheophyta; Spermatophyta; Magnoliophyta; eudicotyledons; Gunneridae; Pentapetalae; rosids; malvids; Brassicales; Brassicaceae; Camelineae; Arabidopsis	.	sigP:0.999608^^^	.	ENOG4110FKA^Chloride intracellular channel	KEGG:ath:AT5G16710	GO:0009507^cellular_component^chloroplast`GO:0009941^cellular_component^chloroplast envelope`GO:0009570^cellular_component^chloroplast stroma`GO:0045174^molecular_function^glutathione dehydrogenase (ascorbate) activity`GO:0004364^molecular_function^glutathione transferase activity`GO:0098869^biological_process^cellular oxidant detoxification`GO:0006749^biological_process^glutathione metabolic pro…	.	.	.
TRINITY_DN34105_c2_g1_i1	GLTB_SPIOL^GLTB_SPIOL^Q:760-2,H:1-253^84.585%ID^E:1.44e-155^RecName: Full=Ferredoxin-dependent glutamate synthase, chloroplastic;^Eukaryota; Viridiplantae; Streptophyta; Embryophyta; Tracheophyta; Spermatophyta; Magnoliophyta; eudicotyledons; Gunneridae; Pentapetalae; Caryophyllales; Amaranthaceae; Chenopodioideae; Anserineae; Spinacia	.	TRINITY_DN34105_c2_g1_i1.p1	2-937[-]	GLTB_SPIOL^GLTB_SPIOL^Q:60-312,H:1-253^84.585%ID^E:4.53e-156^RecName: Full=Ferredoxin-dependent glutamate synthase, chloroplastic;^Eukaryota; Viridiplantae; Streptophyta; Embryophyta; Tracheophyta; Spermatophyta; Magnoliophyta; eudicotyledons; Gunneridae; Pentapetalae; Caryophyllales; Amaranthaceae; Chenopodioideae; Anserineae; Spinacia	.	sigP:0.790845^^^	.	.	.	GO:0009570^cellular_component^chloroplast stroma`GO:0051538^molecular_function^3 iron, 4 sulfur cluster binding`GO:0016041^molecular_function^glutamate synthase (ferredoxin) activity`GO:0046872^molecular_function^metal ion binding`GO:0006541^biological_process^glutamine metabolic process`GO:0097054^biological_process^L-glutamate biosynthetic process	.	.	.
TRINITY_DN34098_c0_g1_i1	.	.	.	.	.	.	.	.	.	.	.	.	.	.
TRINITY_DN34034_c0_g1_i1	ALFC_SPIOL^ALFC_SPIOL^Q:218-3,H:1-71^80.556%ID^E:6.91e-29^RecName: Full=Fructose-bisphosphate aldolase, chloroplastic;^Eukaryota; Viridiplantae; Streptophyta; Embryophyta; Tracheophyta; Spermatophyta; Magnoliophyta; eudicotyledons; Gunneridae; Pentapetalae; Caryophyllales; Amaranthaceae; Chenopodioideae; Anserineae; Spinacia	.	.	.	.	.	.	.	.	.	GO:0009507^cellular_component^chloroplast`GO:0004332^molecular_function^fructose-bisphosphate aldolase activity`GO:0006096^biological_process^glycolytic process	.	.	.
TRINITY_DN34034_c7_g1_i1	ALFC_SPIOL^ALFC_SPIOL^Q:330-13,H:1-105^66.981%ID^E:7.25e-36^RecName: Full=Fructose-bisphosphate aldolase, chloroplastic;^Eukaryota; Viridiplantae; Streptophyta; Embryophyta; Tracheophyta; Spermatophyta; Magnoliophyta; eudicotyledons; Gunneridae; Pentapetalae; Caryophyllales; Amaranthaceae; Chenopodioideae; Anserineae; Spinacia	.	.	.	.	.	.	.	.	.	GO:0009507^cellular_component^chloroplast`GO:0004332^molecular_function^fructose-bisphosphate aldolase activity`GO:0006096^biological_process^glycolytic process	.	.	.
TRINITY_DN34051_c1_g3_i1	.	.	.	.	.	.	.	.	.	.	.	.	.	.
TRINITY_DN34068_c0_g1_i1	.	.	.	.	.	.	.	.	.	.	.	.	.	.
TRINITY_DN34054_c2_g1_i1	.	.	.	.	.	.	.	.	.	.	.	.	.	.
TRINITY_DN34054_c3_g1_i1	.	.	.	.	.	.	.	.	.	.	.	.	.	.
TRINITY_DN34052_c0_g2_i1	DAS_CANBO^DAS_CANBO^Q:1-183,H:124-184^50.82%ID^E:7.62e-13^RecName: Full=Dihydroxyacetone synthase;^Eukaryota; Fungi; Dikarya; Ascomycota; Saccharomycotina; Saccharomycetes; Saccharomycetales; Pichiaceae; Ogataea; Ogataea/Candida clade	.	.	.	.	.	.	.	.	.	GO:0005777^cellular_component^peroxisome`GO:0047896^molecular_function^formaldehyde transketolase activity`GO:0046872^molecular_function^metal ion binding`GO:0015945^biological_process^methanol metabolic process	.	.	.
TRINITY_DN34058_c1_g2_i1	.	.	.	.	.	.	.	.	.	.	.	.	.	.
TRINITY_DN34104_c1_g1_i1	.	.	.	.	.	.	.	.	.	.	.	.	.	.
TRINITY_DN34046_c0_g1_i1	.	.	.	.	.	.	.	.	.	.	.	.	.	.
TRINITY_DN34112_c0_g1_i1	.	.	.	.	.	.	.	.	.	.	.	.	.	.
TRINITY_DN34112_c2_g1_i1	.	.	.	.	.	.	.	.	.	.	.	.	.	.
TRINITY_DN34112_c5_g1_i1	.	.	.	.	.	.	.	.	.	.	.	.	.	.
TRINITY_DN34093_c1_g3_i1	CUT1B_ARATH^CUT1B_ARATH^Q:309-1,H:35-140^53.211%ID^E:1.96e-20^RecName: Full=Protein CURVATURE THYLAKOID 1B, chloroplastic;^Eukaryota; Viridiplantae; Streptophyta; Embryophyta; Tracheophyta; Spermatophyta; Magnoliophyta; eudicotyledons; Gunneridae; Pentapetalae; rosids; malvids; Brassicales; Brassicaceae; Camelineae; Arabidopsis	.	.	.	.	.	.	.	ENOG4112195^Thylakoid membrane phosphoprotein 14 kDa	KEGG:ath:AT2G46820	GO:0009507^cellular_component^chloroplast`GO:0009941^cellular_component^chloroplast envelope`GO:0030093^cellular_component^chloroplast photosystem I`GO:0009534^cellular_component^chloroplast thylakoid`GO:0009535^cellular_component^chloroplast thylakoid membrane`GO:0016021^cellular_component^integral component of membrane`GO:0009295^cellular_component^nucleoid`GO:0009508^cellular_component^plastid…	.	.	.
TRINITY_DN34093_c1_g5_i1	CUT1B_ARATH^CUT1B_ARATH^Q:337-2,H:43-160^55.932%ID^E:1e-29^RecName: Full=Protein CURVATURE THYLAKOID 1B, chloroplastic;^Eukaryota; Viridiplantae; Streptophyta; Embryophyta; Tracheophyta; Spermatophyta; Magnoliophyta; eudicotyledons; Gunneridae; Pentapetalae; rosids; malvids; Brassicales; Brassicaceae; Camelineae; Arabidopsis	.	.	.	.	.	.	.	ENOG4112195^Thylakoid membrane phosphoprotein 14 kDa	KEGG:ath:AT2G46820	GO:0009507^cellular_component^chloroplast`GO:0009941^cellular_component^chloroplast envelope`GO:0030093^cellular_component^chloroplast photosystem I`GO:0009534^cellular_component^chloroplast thylakoid`GO:0009535^cellular_component^chloroplast thylakoid membrane`GO:0016021^cellular_component^integral component of membrane`GO:0009295^cellular_component^nucleoid`GO:0009508^cellular_component^plastid…	.	.	.
TRINITY_DN34086_c1_g1_i1	CRK6_ARATH^CRK6_ARATH^Q:2-352,H:547-674^41.406%ID^E:3.82e-23^RecName: Full=Cysteine-rich receptor-like protein kinase 6;^Eukaryota; Viridiplantae; Streptophyta; Embryophyta; Tracheophyta; Spermatophyta; Magnoliophyta; eudicotyledons; Gunneridae; Pentapetalae; rosids; malvids; Brassicales; Brassicaceae; Camelineae; Arabidopsis	.	TRINITY_DN34086_c1_g1_i1.p1	2-358[+]	CRK6_ARATH^CRK6_ARATH^Q:1-117,H:547-674^41.406%ID^E:1.36e-24^RecName: Full=Cysteine-rich receptor-like protein kinase 6;^Eukaryota; Viridiplantae; Streptophyta; Embryophyta; Tracheophyta; Spermatophyta; Magnoliophyta; eudicotyledons; Gunneridae; Pentapetalae; rosids; malvids; Brassicales; Brassicaceae; Camelineae; Arabidopsis	.	sigP:0.998792^^^	.	COG0515^Serine Threonine protein kinase	KEGG:ath:AT4G23140	GO:0016021^cellular_component^integral component of membrane`GO:0005886^cellular_component^plasma membrane`GO:0009506^cellular_component^plasmodesma`GO:0005524^molecular_function^ATP binding`GO:0004672^molecular_function^protein kinase activity`GO:0004674^molecular_function^protein serine/threonine kinase activity`GO:0042742^biological_process^defense response to bacterium`GO:0006468^biological_p…	.	.	.
TRINITY_DN34057_c3_g1_i1	.	.	.	.	.	.	.	.	.	.	.	.	.	.
TRINITY_DN34060_c1_g1_i1	CATB2_ARATH^CATB2_ARATH^Q:232-2,H:212-288^77.922%ID^E:3.61e-38^.^.	.	.	.	.	.	.	.	.	.	.	.	.	.
TRINITY_DN38648_c3_g1_i1	.	.	.	.	.	.	.	.	.	.	.	.	.	.
TRINITY_DN38624_c4_g2_i1	.	.	TRINITY_DN38624_c4_g2_i1.p1	278-646[+]	.	.	sigP:0.999328^^^	.	.	.	.	.	.	.
TRINITY_DN38632_c0_g4_i1	.	.	TRINITY_DN38632_c0_g4_i1.p1	3-530[-]	.	.	sigP:0.995901^^^	ExpAA=75.01^PredHel=4^Topology=o20-42i63-85o100-122i143-165o	.	.	.	.	.	.
TRINITY_DN38632_c0_g6_i1	.	.	TRINITY_DN38632_c0_g6_i1.p2	329-736[+]	.	.	sigP:0.856182^^^	.	.	.	.	.	.	.
TRINITY_DN38660_c7_g1_i1	.	.	.	.	.	.	.	.	.	.	.	.	.	.
TRINITY_DN38697_c2_g1_i1	B120_ARATH^B120_ARATH^Q:2-163,H:647-700^74.074%ID^E:1.51e-21^RecName: Full=G-type lectin S-receptor-like serine/threonine-protein kinase B120;^Eukaryota; Viridiplantae; Streptophyta; Embryophyta; Tracheophyta; Spermatophyta; Magnoliophyta; eudicotyledons; Gunneridae; Pentapetalae; rosids; malvids; Brassicales; Brassicaceae; Camelineae; Arabidopsis	.	.	.	.	.	.	.	COG0515^Serine Threonine protein kinase	KEGG:ath:AT4G21390	GO:0016021^cellular_component^integral component of membrane`GO:0005886^cellular_component^plasma membrane`GO:0009506^cellular_component^plasmodesma`GO:0005524^molecular_function^ATP binding`GO:0005516^molecular_function^calmodulin binding`GO:0030246^molecular_function^carbohydrate binding`GO:0004674^molecular_function^protein serine/threonine kinase activity`GO:0006952^biological_process^defense…	.	.	.
TRINITY_DN38702_c0_g1_i1	GOX_SPIOL^GOX_SPIOL^Q:3-269,H:54-142^87.64%ID^E:1.59e-40^RecName: Full=Peroxisomal (S)-2-hydroxy-acid oxidase;^Eukaryota; Viridiplantae; Streptophyta; Embryophyta; Tracheophyta; Spermatophyta; Magnoliophyta; eudicotyledons; Gunneridae; Pentapetalae; Caryophyllales; Amaranthaceae; Chenopodioideae; Anserineae; Spinacia	.	.	.	.	.	.	.	.	.	GO:0005777^cellular_component^peroxisome`GO:0010181^molecular_function^FMN binding`GO:0052853^molecular_function^long-chain-(S)-2-hydroxy-long-chain-acid oxidase activity`GO:0052854^molecular_function^medium-chain-(S)-2-hydroxy-acid oxidase activity`GO:0052852^molecular_function^very-long-chain-(S)-2-hydroxy-acid oxidase activity`GO:0009854^biological_process^oxidative photosynthetic carbon pathw…	.	.	.
TRINITY_DN38702_c2_g1_i1	GOX_SPIOL^GOX_SPIOL^Q:2-283,H:53-146^85.106%ID^E:3.51e-32^RecName: Full=Peroxisomal (S)-2-hydroxy-acid oxidase;^Eukaryota; Viridiplantae; Streptophyta; Embryophyta; Tracheophyta; Spermatophyta; Magnoliophyta; eudicotyledons; Gunneridae; Pentapetalae; Caryophyllales; Amaranthaceae; Chenopodioideae; Anserineae; Spinacia	.	.	.	.	.	.	.	.	.	GO:0005777^cellular_component^peroxisome`GO:0010181^molecular_function^FMN binding`GO:0052853^molecular_function^long-chain-(S)-2-hydroxy-long-chain-acid oxidase activity`GO:0052854^molecular_function^medium-chain-(S)-2-hydroxy-acid oxidase activity`GO:0052852^molecular_function^very-long-chain-(S)-2-hydroxy-acid oxidase activity`GO:0009854^biological_process^oxidative photosynthetic carbon pathw…	.	.	.
TRINITY_DN38654_c2_g7_i1	.	.	.	.	.	.	.	.	.	.	.	.	.	.
TRINITY_DN38656_c2_g5_i1	.	.	TRINITY_DN38656_c2_g5_i1.p1	1093-1512[+]	.	.	sigP:0.998169^^^	.	.	.	.	.	.	.
TRINITY_DN38644_c3_g5_i1	.	.	.	.	.	.	.	.	.	.	.	.	.	.
TRINITY_DN38644_c4_g1_i1	CG160_ARATH^CG160_ARATH^Q:197-6,H:213-275^56.25%ID^E:3.04e-13^.^.	.	.	.	.	.	.	.	.	.	.	.	.	.
TRINITY_DN38644_c4_g3_i1	CG160_ARATH^CG160_ARATH^Q:172-2,H:1-55^67.241%ID^E:1.47e-14^.^.	.	.	.	.	.	.	.	.	.	.	.	.	.
TRINITY_DN38700_c0_g1_i1	LHCA2_ARATH^LHCA2_ARATH^Q:155-3,H:47-97^78.431%ID^E:1.39e-08^RecName: Full=Photosystem I chlorophyll a/b-binding protein 2, chloroplastic {ECO:0000303|PubMed:10366881};^Eukaryota; Viridiplantae; Streptophyta; Embryophyta; Tracheophyta; Spermatophyta; Magnoliophyta; eudicotyledons; Gunneridae; Pentapetalae; rosids; malvids; Brassicales; Brassicaceae; Camelineae; Arabidopsis	.	.	.	.	.	.	.	ENOG410XTCT^Chlorophyll A-B binding protein	KEGG:ath:AT3G61470`KO:K08908	GO:0009507^cellular_component^chloroplast`GO:0009941^cellular_component^chloroplast envelope`GO:0009534^cellular_component^chloroplast thylakoid`GO:0009535^cellular_component^chloroplast thylakoid membrane`GO:0016021^cellular_component^integral component of membrane`GO:0016020^cellular_component^membrane`GO:0009522^cellular_component^photosystem I`GO:0009523^cellular_component^photosystem II`GO:0…	.	.	.
TRINITY_DN25031_c0_g1_i1	.	.	.	.	.	.	.	.	.	.	.	.	.	.
TRINITY_DN25037_c0_g1_i1	.	.	TRINITY_DN25037_c0_g1_i1.p1	2-376[+]	.	.	sigP:0.998718^^^	.	.	.	.	.	.	.
TRINITY_DN25076_c0_g1_i1	DTX27_ARATH^DTX27_ARATH^Q:3-128,H:399-440^80.952%ID^E:1.48e-27^RecName: Full=Protein DETOXIFICATION 27 {ECO:0000303|PubMed:11739388};^Eukaryota; Viridiplantae; Streptophyta; Embryophyta; Tracheophyta; Spermatophyta; Magnoliophyta; eudicotyledons; Gunneridae; Pentapetalae; rosids; malvids; Brassicales; Brassicaceae; Camelineae; Arabidopsis`DTX27_ARATH^DTX27_ARATH^Q:211-342,H:440-483^70.455%ID^E:1.…	.	.	.	.	.	.	.	COG0534^Mate efflux family protein	KEGG:ath:AT5G65380`KO:K03327	GO:0016021^cellular_component^integral component of membrane`GO:0015297^molecular_function^antiporter activity`GO:0015238^molecular_function^drug transmembrane transporter activity	.	.	.
TRINITY_DN25015_c0_g1_i1	.	.	TRINITY_DN25015_c0_g1_i1.p1	113-2479[+]	.	.	sigP:0.997584^^^	.	.	.	.	.	.	.
TRINITY_DN25075_c0_g1_i1	.	.	TRINITY_DN25075_c0_g1_i1.p1	304-1221[-]	.	.	sigP:0.997892^^^	ExpAA=146.06^PredHel=7^Topology=i50-72o87-106i119-141o156-178i191-213o233-255i267-289o	.	.	.	.	.	.
TRINITY_DN25054_c0_g1_i1	.	.	.	.	.	.	.	.	.	.	.	.	.	.
TRINITY_DN18115_c0_g1_i1	DTC_ARATH^DTC_ARATH^Q:1-237,H:64-143^45%ID^E:8.54e-08^RecName: Full=Mitochondrial dicarboxylate/tricarboxylate transporter DTC;^Eukaryota; Viridiplantae; Streptophyta; Embryophyta; Tracheophyta; Spermatophyta; Magnoliophyta; eudicotyledons; Gunneridae; Pentapetalae; rosids; malvids; Brassicales; Brassicaceae; Camelineae; Arabidopsis	.	.	.	.	.	.	.	ENOG410XQHU^Mitochondrial	KEGG:ath:AT5G19760`KO:K15104	GO:0005618^cellular_component^cell wall`GO:0009507^cellular_component^chloroplast`GO:0009941^cellular_component^chloroplast envelope`GO:0016021^cellular_component^integral component of membrane`GO:0005743^cellular_component^mitochondrial inner membrane`GO:0005739^cellular_component^mitochondrion`GO:0009506^cellular_component^plasmodesma`GO:0005774^cellular_component^vacuolar membrane`GO:0005310^m…	.	.	.
TRINITY_DN38414_c1_g1_i1	.	.	.	.	.	.	.	.	.	.	.	.	.	.
TRINITY_DN38503_c2_g3_i1	14338_ARATH^14338_ARATH^Q:227-3,H:173-247^85.333%ID^E:1.11e-37^RecName: Full=14-3-3-like protein GF14 kappa;^Eukaryota; Viridiplantae; Streptophyta; Embryophyta; Tracheophyta; Spermatophyta; Magnoliophyta; eudicotyledons; Gunneridae; Pentapetalae; rosids; malvids; Brassicales; Brassicaceae; Camelineae; Arabidopsis	.	.	.	.	.	.	.	COG5040^Tyrosine 3-monooxygenase tryptophan 5-monooxygenase activation protein	.	GO:0019222^biological_process^regulation of metabolic process	.	.	.
TRINITY_DN38503_c4_g1_i1	14338_ARATH^14338_ARATH^Q:161-6,H:94-145^76.923%ID^E:4.23e-12^RecName: Full=14-3-3-like protein GF14 kappa;^Eukaryota; Viridiplantae; Streptophyta; Embryophyta; Tracheophyta; Spermatophyta; Magnoliophyta; eudicotyledons; Gunneridae; Pentapetalae; rosids; malvids; Brassicales; Brassicaceae; Camelineae; Arabidopsis	.	.	.	.	.	.	.	COG5040^Tyrosine 3-monooxygenase tryptophan 5-monooxygenase activation protein	.	GO:0019222^biological_process^regulation of metabolic process	.	.	.
TRINITY_DN38440_c0_g1_i1	ACR11_ARATH^ACR11_ARATH^Q:1-306,H:99-200^75.49%ID^E:2.21e-49^RecName: Full=ACT domain-containing protein ACR11 {ECO:0000305};^Eukaryota; Viridiplantae; Streptophyta; Embryophyta; Tracheophyta; Spermatophyta; Magnoliophyta; eudicotyledons; Gunneridae; Pentapetalae; rosids; malvids; Brassicales; Brassicaceae; Camelineae; Arabidopsis	.	TRINITY_DN38440_c0_g1_i1.p1	1-306[+]	ACR11_ARATH^ACR11_ARATH^Q:1-102,H:99-200^75.49%ID^E:1.99e-49^RecName: Full=ACT domain-containing protein ACR11 {ECO:0000305};^Eukaryota; Viridiplantae; Streptophyta; Embryophyta; Tracheophyta; Spermatophyta; Magnoliophyta; eudicotyledons; Gunneridae; Pentapetalae; rosids; malvids; Brassicales; Brassicaceae; Camelineae; Arabidopsis	.	sigP:0.998259^^^	.	ENOG410YCUP^protein DS12 from 2D-PAGE of leaf, chloroplastic	KEGG:ath:AT1G16880	GO:0009507^cellular_component^chloroplast`GO:0009941^cellular_component^chloroplast envelope`GO:0009570^cellular_component^chloroplast stroma`GO:0009535^cellular_component^chloroplast thylakoid membrane`GO:0010319^cellular_component^stromule`GO:0016597^molecular_function^amino acid binding`GO:0008152^biological_process^metabolic process`GO:0009409^biological_process^response to cold`GO:0009735^bi…	.	.	.
TRINITY_DN38440_c1_g1_i1	ACR11_ARATH^ACR11_ARATH^Q:349-2,H:96-211^68.103%ID^E:6.27e-51^RecName: Full=ACT domain-containing protein ACR11 {ECO:0000305};^Eukaryota; Viridiplantae; Streptophyta; Embryophyta; Tracheophyta; Spermatophyta; Magnoliophyta; eudicotyledons; Gunneridae; Pentapetalae; rosids; malvids; Brassicales; Brassicaceae; Camelineae; Arabidopsis	.	TRINITY_DN38440_c1_g1_i1.p1	2-349[-]	ACR11_ARATH^ACR11_ARATH^Q:1-116,H:96-211^68.103%ID^E:5.64e-51^RecName: Full=ACT domain-containing protein ACR11 {ECO:0000305};^Eukaryota; Viridiplantae; Streptophyta; Embryophyta; Tracheophyta; Spermatophyta; Magnoliophyta; eudicotyledons; Gunneridae; Pentapetalae; rosids; malvids; Brassicales; Brassicaceae; Camelineae; Arabidopsis	.	sigP:0.999384^^^	.	ENOG410YCUP^protein DS12 from 2D-PAGE of leaf, chloroplastic	KEGG:ath:AT1G16880	GO:0009507^cellular_component^chloroplast`GO:0009941^cellular_component^chloroplast envelope`GO:0009570^cellular_component^chloroplast stroma`GO:0009535^cellular_component^chloroplast thylakoid membrane`GO:0010319^cellular_component^stromule`GO:0016597^molecular_function^amino acid binding`GO:0008152^biological_process^metabolic process`GO:0009409^biological_process^response to cold`GO:0009735^bi…	.	.	.
TRINITY_DN38440_c2_g1_i1	ACR11_ARATH^ACR11_ARATH^Q:324-1,H:114-221^73.148%ID^E:7.09e-51^RecName: Full=ACT domain-containing protein ACR11 {ECO:0000305};^Eukaryota; Viridiplantae; Streptophyta; Embryophyta; Tracheophyta; Spermatophyta; Magnoliophyta; eudicotyledons; Gunneridae; Pentapetalae; rosids; malvids; Brassicales; Brassicaceae; Camelineae; Arabidopsis	.	TRINITY_DN38440_c2_g1_i1.p1	1-324[-]	ACR11_ARATH^ACR11_ARATH^Q:1-108,H:114-221^73.148%ID^E:6.38e-51^RecName: Full=ACT domain-containing protein ACR11 {ECO:0000305};^Eukaryota; Viridiplantae; Streptophyta; Embryophyta; Tracheophyta; Spermatophyta; Magnoliophyta; eudicotyledons; Gunneridae; Pentapetalae; rosids; malvids; Brassicales; Brassicaceae; Camelineae; Arabidopsis	.	sigP:0.998186^^^	.	ENOG410YCUP^protein DS12 from 2D-PAGE of leaf, chloroplastic	KEGG:ath:AT1G16880	GO:0009507^cellular_component^chloroplast`GO:0009941^cellular_component^chloroplast envelope`GO:0009570^cellular_component^chloroplast stroma`GO:0009535^cellular_component^chloroplast thylakoid membrane`GO:0010319^cellular_component^stromule`GO:0016597^molecular_function^amino acid binding`GO:0008152^biological_process^metabolic process`GO:0009409^biological_process^response to cold`GO:0009735^bi…	.	.	.
TRINITY_DN38440_c4_g1_i1	ACR11_ARATH^ACR11_ARATH^Q:263-3,H:141-227^66.667%ID^E:5.02e-34^RecName: Full=ACT domain-containing protein ACR11 {ECO:0000305};^Eukaryota; Viridiplantae; Streptophyta; Embryophyta; Tracheophyta; Spermatophyta; Magnoliophyta; eudicotyledons; Gunneridae; Pentapetalae; rosids; malvids; Brassicales; Brassicaceae; Camelineae; Arabidopsis	.	.	.	.	.	.	.	ENOG410YCUP^protein DS12 from 2D-PAGE of leaf, chloroplastic	KEGG:ath:AT1G16880	GO:0009507^cellular_component^chloroplast`GO:0009941^cellular_component^chloroplast envelope`GO:0009570^cellular_component^chloroplast stroma`GO:0009535^cellular_component^chloroplast thylakoid membrane`GO:0010319^cellular_component^stromule`GO:0016597^molecular_function^amino acid binding`GO:0008152^biological_process^metabolic process`GO:0009409^biological_process^response to cold`GO:0009735^bi…	.	.	.
TRINITY_DN38440_c7_g1_i1	ACR11_ARATH^ACR11_ARATH^Q:308-6,H:92-192^66.337%ID^E:3.21e-34^RecName: Full=ACT domain-containing protein ACR11 {ECO:0000305};^Eukaryota; Viridiplantae; Streptophyta; Embryophyta; Tracheophyta; Spermatophyta; Magnoliophyta; eudicotyledons; Gunneridae; Pentapetalae; rosids; malvids; Brassicales; Brassicaceae; Camelineae; Arabidopsis	.	.	.	.	.	.	.	ENOG410YCUP^protein DS12 from 2D-PAGE of leaf, chloroplastic	KEGG:ath:AT1G16880	GO:0009507^cellular_component^chloroplast`GO:0009941^cellular_component^chloroplast envelope`GO:0009570^cellular_component^chloroplast stroma`GO:0009535^cellular_component^chloroplast thylakoid membrane`GO:0010319^cellular_component^stromule`GO:0016597^molecular_function^amino acid binding`GO:0008152^biological_process^metabolic process`GO:0009409^biological_process^response to cold`GO:0009735^bi…	.	.	.
TRINITY_DN38440_c11_g1_i1	ACR11_ARATH^ACR11_ARATH^Q:307-2,H:108-209^64.706%ID^E:3.53e-41^RecName: Full=ACT domain-containing protein ACR11 {ECO:0000305};^Eukaryota; Viridiplantae; Streptophyta; Embryophyta; Tracheophyta; Spermatophyta; Magnoliophyta; eudicotyledons; Gunneridae; Pentapetalae; rosids; malvids; Brassicales; Brassicaceae; Camelineae; Arabidopsis	.	.	.	.	.	.	.	ENOG410YCUP^protein DS12 from 2D-PAGE of leaf, chloroplastic	KEGG:ath:AT1G16880	GO:0009507^cellular_component^chloroplast`GO:0009941^cellular_component^chloroplast envelope`GO:0009570^cellular_component^chloroplast stroma`GO:0009535^cellular_component^chloroplast thylakoid membrane`GO:0010319^cellular_component^stromule`GO:0016597^molecular_function^amino acid binding`GO:0008152^biological_process^metabolic process`GO:0009409^biological_process^response to cold`GO:0009735^bi…	.	.	.
TRINITY_DN38460_c0_g1_i1	.	.	.	.	.	.	.	.	.	.	.	.	.	.
TRINITY_DN38428_c5_g1_i1	.	.	.	.	.	.	.	.	.	.	.	.	.	.
TRINITY_DN38423_c1_g1_i1	LPR1_ARATH^LPR1_ARATH^Q:2-154,H:83-133^64.706%ID^E:2.91e-17^RecName: Full=Multicopper oxidase LPR1;^Eukaryota; Viridiplantae; Streptophyta; Embryophyta; Tracheophyta; Spermatophyta; Magnoliophyta; eudicotyledons; Gunneridae; Pentapetalae; rosids; malvids; Brassicales; Brassicaceae; Camelineae; Arabidopsis	.	.	.	.	.	.	.	COG2132^Multicopper oxidase	KEGG:ath:AT1G23010	GO:0005783^cellular_component^endoplasmic reticulum`GO:0005789^cellular_component^endoplasmic reticulum membrane`GO:0005507^molecular_function^copper ion binding`GO:0016682^molecular_function^oxidoreductase activity, acting on diphenols and related substances as donors, oxygen as acceptor`GO:0016722^molecular_function^oxidoreductase activity, oxidizing metal ions`GO:0016036^biological_process^cel…	.	.	.
TRINITY_DN38423_c1_g7_i1	.	.	.	.	.	.	.	.	.	.	.	.	.	.
TRINITY_DN38430_c2_g2_i1	.	.	.	.	.	.	.	.	.	.	.	.	.	.
TRINITY_DN38472_c3_g4_i1	IPIPR_MENPI^IPIPR_MENPI^Q:38-292,H:4-89^59.302%ID^E:4.92e-29^RecName: Full=(-)-isopiperitenone reductase;^Eukaryota; Viridiplantae; Streptophyta; Embryophyta; Tracheophyta; Spermatophyta; Magnoliophyta; eudicotyledons; Gunneridae; Pentapetalae; asterids; lamiids; Lamiales; Lamiaceae; Nepetoideae; Mentheae; Mentha	.	.	.	.	.	.	.	.	KEGG:ag:AAQ75422`KO:K15091	GO:0005737^cellular_component^cytoplasm`GO:0052581^molecular_function^(-)-isopiperitenone reductase activity`GO:0070402^molecular_function^NADPH binding`GO:0031525^biological_process^menthol biosynthetic process`GO:0042214^biological_process^terpene metabolic process	.	.	.
TRINITY_DN38424_c3_g1_i1	.	.	.	.	.	.	.	.	.	.	.	.	.	.
TRINITY_DN38424_c12_g1_i1	.	.	.	.	.	.	.	.	.	.	.	.	.	.
TRINITY_DN38476_c3_g1_i1	.	.	.	.	.	.	.	.	.	.	.	.	.	.
TRINITY_DN38471_c1_g3_i1	HAT22_ARATH^HAT22_ARATH^Q:150-1,H:167-216^82%ID^E:4.35e-20^RecName: Full=Homeobox-leucine zipper protein HAT22;^Eukaryota; Viridiplantae; Streptophyta; Embryophyta; Tracheophyta; Spermatophyta; Magnoliophyta; eudicotyledons; Gunneridae; Pentapetalae; rosids; malvids; Brassicales; Brassicaceae; Camelineae; Arabidopsis	.	.	.	.	.	.	.	ENOG410Z2UE^homeobox-leucine zipper protein	KEGG:ath:AT4G37790`KO:K09338	GO:0005634^cellular_component^nucleus`GO:0043565^molecular_function^sequence-specific DNA binding`GO:0003700^molecular_function^transcription factor activity, sequence-specific DNA binding`GO:0009735^biological_process^response to cytokinin`GO:0006351^biological_process^transcription, DNA-templated	.	.	.
TRINITY_DN38471_c1_g6_i1	HAT22_ARATH^HAT22_ARATH^Q:986-879,H:142-177^75%ID^E:3.89e-08^RecName: Full=Homeobox-leucine zipper protein HAT22;^Eukaryota; Viridiplantae; Streptophyta; Embryophyta; Tracheophyta; Spermatophyta; Magnoliophyta; eudicotyledons; Gunneridae; Pentapetalae; rosids; malvids; Brassicales; Brassicaceae; Camelineae; Arabidopsis	.	.	.	.	.	.	.	ENOG410Z2UE^homeobox-leucine zipper protein	KEGG:ath:AT4G37790`KO:K09338	GO:0005634^cellular_component^nucleus`GO:0043565^molecular_function^sequence-specific DNA binding`GO:0003700^molecular_function^transcription factor activity, sequence-specific DNA binding`GO:0009735^biological_process^response to cytokinin`GO:0006351^biological_process^transcription, DNA-templated	.	.	.
TRINITY_DN38510_c1_g2_i1	.	.	.	.	.	.	.	.	.	.	.	.	.	.
TRINITY_DN38510_c4_g2_i1	.	.	.	.	.	.	.	.	.	.	.	.	.	.
TRINITY_DN38455_c2_g1_i1	.	.	TRINITY_DN38455_c2_g1_i1.p1	43-327[+]	.	.	sigP:0.999011^^^	ExpAA=42.93^PredHel=2^Topology=o22-44i57-79o	.	.	.	.	.	.
TRINITY_DN38455_c3_g3_i1	.	.	.	.	.	.	.	.	.	.	.	.	.	.
TRINITY_DN38485_c0_g2_i1	MET23_XENLA^MET23_XENLA^Q:256-8,H:29-111^40.964%ID^E:1.47e-16^RecName: Full=Methyltransferase-like protein 23;^Eukaryota; Metazoa; Chordata; Craniata; Vertebrata; Euteleostomi; Amphibia; Batrachia; Anura; Pipoidea; Pipidae; Xenopodinae; Xenopus; Xenopus	.	TRINITY_DN38485_c0_g2_i1.p2	2-376[-]	MET23_XENLA^MET23_XENLA^Q:28-123,H:16-111^37.5%ID^E:1.16e-21^RecName: Full=Methyltransferase-like protein 23;^Eukaryota; Metazoa; Chordata; Craniata; Vertebrata; Euteleostomi; Amphibia; Batrachia; Anura; Pipoidea; Pipidae; Xenopodinae; Xenopus; Xenopus	.	sigP:0.998868^^^	.	.	KEGG:xla:444818	GO:0005737^cellular_component^cytoplasm`GO:0016021^cellular_component^integral component of membrane`GO:0008168^molecular_function^methyltransferase activity	.	.	.
TRINITY_DN38485_c0_g2_i1	MET23_XENLA^MET23_XENLA^Q:256-8,H:29-111^40.964%ID^E:1.47e-16^RecName: Full=Methyltransferase-like protein 23;^Eukaryota; Metazoa; Chordata; Craniata; Vertebrata; Euteleostomi; Amphibia; Batrachia; Anura; Pipoidea; Pipidae; Xenopodinae; Xenopus; Xenopus	.	TRINITY_DN38485_c0_g2_i1.p3	1609-1917[-]	.	.	sigP:0.980352^^^	.	.	.	.	.	.	.
TRINITY_DN38420_c6_g3_i1	GLE2_YEAST^GLE2_YEAST^Q:266-15,H:52-130^41.86%ID^E:1.22e-12^RecName: Full=Nucleoporin GLE2;^Eukaryota; Fungi; Dikarya; Ascomycota; Saccharomycotina; Saccharomycetes; Saccharomycetales; Saccharomycetaceae; Saccharomyces	.	TRINITY_DN38420_c6_g3_i1.p1	3-377[-]	GLE2_YEAST^GLE2_YEAST^Q:18-121,H:31-130^40.187%ID^E:1.58e-18^RecName: Full=Nucleoporin GLE2;^Eukaryota; Fungi; Dikarya; Ascomycota; Saccharomycotina; Saccharomycetes; Saccharomycetales; Saccharomycetaceae; Saccharomyces	.	sigP:0.997989^^^	.	.	KEGG:sce:YER107C`KO:K14298	GO:0005737^cellular_component^cytoplasm`GO:0031965^cellular_component^nuclear membrane`GO:0005643^cellular_component^nuclear pore`GO:0031081^biological_process^nuclear pore distribution`GO:0016973^biological_process^poly(A)+ mRNA export from nucleus`GO:0000973^biological_process^posttranscriptional tethering of RNA polymerase II gene DNA at nuclear periphery`GO:0015031^biological_process^protein …	.	.	.
TRINITY_DN38417_c7_g1_i1	BGAL3_ARATH^BGAL3_ARATH^Q:491-685,H:234-298^76.923%ID^E:1.16e-30^RecName: Full=Beta-galactosidase 3;^Eukaryota; Viridiplantae; Streptophyta; Embryophyta; Tracheophyta; Spermatophyta; Magnoliophyta; eudicotyledons; Gunneridae; Pentapetalae; rosids; malvids; Brassicales; Brassicaceae; Camelineae; Arabidopsis`BGAL3_ARATH^BGAL3_ARATH^Q:2-208,H:169-237^65.217%ID^E:9.87e-25^RecName: Full=Beta-galactosi…	.	.	.	.	.	.	.	COG1874^beta-galactosidase	KEGG:ath:AT4G36360	GO:0048046^cellular_component^apoplast`GO:0005618^cellular_component^cell wall`GO:0004565^molecular_function^beta-galactosidase activity`GO:0030246^molecular_function^carbohydrate binding`GO:0005975^biological_process^carbohydrate metabolic process	.	.	.
TRINITY_DN38417_c7_g12_i1	BGAL3_ARATH^BGAL3_ARATH^Q:386-631,H:3-88^62.791%ID^E:1.59e-28^RecName: Full=Beta-galactosidase 3;^Eukaryota; Viridiplantae; Streptophyta; Embryophyta; Tracheophyta; Spermatophyta; Magnoliophyta; eudicotyledons; Gunneridae; Pentapetalae; rosids; malvids; Brassicales; Brassicaceae; Camelineae; Arabidopsis	.	.	.	.	.	.	.	COG1874^beta-galactosidase	KEGG:ath:AT4G36360	GO:0048046^cellular_component^apoplast`GO:0005618^cellular_component^cell wall`GO:0004565^molecular_function^beta-galactosidase activity`GO:0030246^molecular_function^carbohydrate binding`GO:0005975^biological_process^carbohydrate metabolic process	.	.	.
TRINITY_DN3698_c0_g1_i1	CAPP2_SORBI^CAPP2_SORBI^Q:323-3,H:577-683^70.093%ID^E:1.01e-38^RecName: Full=Phosphoenolpyruvate carboxylase 2;^Eukaryota; Viridiplantae; Streptophyta; Embryophyta; Tracheophyta; Spermatophyta; Magnoliophyta; Liliopsida; Poales; Poaceae; PACMAD clade; Panicoideae; Andropogonodae; Andropogoneae; Sorghinae; Sorghum	.	TRINITY_DN3698_c0_g1_i1.p1	3-335[-]	CAPP1_ARATH^CAPP1_ARATH^Q:5-111,H:584-690^69.159%ID^E:3.94e-39^RecName: Full=Phosphoenolpyruvate carboxylase 1;^Eukaryota; Viridiplantae; Streptophyta; Embryophyta; Tracheophyta; Spermatophyta; Magnoliophyta; eudicotyledons; Gunneridae; Pentapetalae; rosids; malvids; Brassicales; Brassicaceae; Camelineae; Arabidopsis	.	sigP:0.998303^^^	.	COG2352^phosphoenolpyruvate carboxylase activity	KEGG:ath:AT1G53310`KO:K01595	GO:0048046^cellular_component^apoplast`GO:0005829^cellular_component^cytosol`GO:0008964^molecular_function^phosphoenolpyruvate carboxylase activity`GO:0015977^biological_process^carbon fixation`GO:0016036^biological_process^cellular response to phosphate starvation`GO:0048366^biological_process^leaf development`GO:0015979^biological_process^photosynthesis`GO:0051262^biological_process^protein tet…	.	.	.
TRINITY_DN21322_c0_g1_i1	.	.	TRINITY_DN21322_c0_g1_i1.p1	298-1095[+]	.	.	sigP:0.999596^^^	.	.	.	.	.	.	.
TRINITY_DN34459_c2_g1_i1	.	.	.	.	.	.	.	.	.	.	.	.	.	.
TRINITY_DN34459_c3_g1_i1	.	.	.	.	.	.	.	.	.	.	.	.	.	.
TRINITY_DN34459_c4_g1_i1	21KD_DAUCA^21KD_DAUCA^Q:166-2,H:33-87^41.818%ID^E:2.75e-06^RecName: Full=21 kDa protein;^Eukaryota; Viridiplantae; Streptophyta; Embryophyta; Tracheophyta; Spermatophyta; Magnoliophyta; eudicotyledons; Gunneridae; Pentapetalae; asterids; campanulids; Apiales; Apiaceae; Apioideae; Scandiceae; Daucinae; Daucus	.	.	.	.	.	.	.	.	.	GO:0004857^molecular_function^enzyme inhibitor activity	.	.	.
TRINITY_DN34459_c6_g1_i1	21KD_DAUCA^21KD_DAUCA^Q:39-284,H:27-108^36.585%ID^E:8.83e-11^RecName: Full=21 kDa protein;^Eukaryota; Viridiplantae; Streptophyta; Embryophyta; Tracheophyta; Spermatophyta; Magnoliophyta; eudicotyledons; Gunneridae; Pentapetalae; asterids; campanulids; Apiales; Apiaceae; Apioideae; Scandiceae; Daucinae; Daucus	.	.	.	.	.	.	.	.	.	GO:0004857^molecular_function^enzyme inhibitor activity	.	.	.
TRINITY_DN34459_c7_g1_i1	21KD_DAUCA^21KD_DAUCA^Q:14-298,H:7-101^31.579%ID^E:1.61e-07^RecName: Full=21 kDa protein;^Eukaryota; Viridiplantae; Streptophyta; Embryophyta; Tracheophyta; Spermatophyta; Magnoliophyta; eudicotyledons; Gunneridae; Pentapetalae; asterids; campanulids; Apiales; Apiaceae; Apioideae; Scandiceae; Daucinae; Daucus	.	TRINITY_DN34459_c7_g1_i1.p1	2-301[+]	21KD_DAUCA^21KD_DAUCA^Q:5-99,H:7-101^31.579%ID^E:1.45e-07^RecName: Full=21 kDa protein;^Eukaryota; Viridiplantae; Streptophyta; Embryophyta; Tracheophyta; Spermatophyta; Magnoliophyta; eudicotyledons; Gunneridae; Pentapetalae; asterids; campanulids; Apiales; Apiaceae; Apioideae; Scandiceae; Daucinae; Daucus	.	sigP:0.912921^^^	.	.	.	GO:0004857^molecular_function^enzyme inhibitor activity	.	.	.
TRINITY_DN34414_c9_g1_i1	.	.	.	.	.	.	.	.	.	.	.	.	.	.
TRINITY_DN34414_c9_g4_i1	.	.	.	.	.	.	.	.	.	.	.	.	.	.
TRINITY_DN34414_c9_g5_i1	.	.	TRINITY_DN34414_c9_g5_i1.p1	1-333[+]	.	.	sigP:0.998753^^^	.	.	.	.	.	.	.
TRINITY_DN34486_c11_g2_i1	CYB6_EUCGG^CYB6_EUCGG^Q:2555-3160,H:1-202^96.04%ID^E:1.26e-131^RecName: Full=Cytochrome b6 {ECO:0000255|HAMAP-Rule:MF_00633};^Eukaryota; Viridiplantae; Streptophyta; Embryophyta; Tracheophyta; Spermatophyta; Magnoliophyta; eudicotyledons; Gunneridae; Pentapetalae; rosids; malvids; Myrtales; Myrtaceae; Myrtoideae; Eucalypteae; Eucalyptus	.	TRINITY_DN34486_c11_g2_i1.p1	1-645[+]	.	.	sigP:0.993174^^^	ExpAA=22.92^PredHel=1^Topology=i21-43o	.	.	.	.	.	.
TRINITY_DN34423_c7_g3_i1	.	.	.	.	.	.	.	.	.	.	.	.	.	.
TRINITY_DN34420_c1_g1_i1	.	.	TRINITY_DN34420_c1_g1_i1.p1	1-765[+]	.	.	sigP:0.998943^^^	.	.	.	.	.	.	.
TRINITY_DN34467_c4_g3_i1	GLGS1_VICFA^GLGS1_VICFA^Q:2056-929,H:133-508^93.617%ID^E:0^RecName: Full=Glucose-1-phosphate adenylyltransferase small subunit 1, chloroplastic;^Eukaryota; Viridiplantae; Streptophyta; Embryophyta; Tracheophyta; Spermatophyta; Magnoliophyta; eudicotyledons; Gunneridae; Pentapetalae; rosids; fabids; Fabales; Fabaceae; Papilionoideae; Fabeae; Vicia	.	TRINITY_DN34467_c4_g3_i1.p1	926-1765[-]	GLGS1_VICFA^GLGS1_VICFA^Q:1-279,H:230-508^93.548%ID^E:0^RecName: Full=Glucose-1-phosphate adenylyltransferase small subunit 1, chloroplastic;^Eukaryota; Viridiplantae; Streptophyta; Embryophyta; Tracheophyta; Spermatophyta; Magnoliophyta; eudicotyledons; Gunneridae; Pentapetalae; rosids; fabids; Fabales; Fabaceae; Papilionoideae; Fabeae; Vicia	.	sigP:0.99959^^^	.	.	.	GO:0009507^cellular_component^chloroplast`GO:0005524^molecular_function^ATP binding`GO:0008878^molecular_function^glucose-1-phosphate adenylyltransferase activity`GO:0005978^biological_process^glycogen biosynthetic process`GO:0019252^biological_process^starch biosynthetic process	.	.	.
TRINITY_DN34467_c5_g2_i1	GLGS2_VICFA^GLGS2_VICFA^Q:1-297,H:327-425^90.909%ID^E:2.12e-59^RecName: Full=Glucose-1-phosphate adenylyltransferase small subunit 2, chloroplastic;^Eukaryota; Viridiplantae; Streptophyta; Embryophyta; Tracheophyta; Spermatophyta; Magnoliophyta; eudicotyledons; Gunneridae; Pentapetalae; rosids; fabids; Fabales; Fabaceae; Papilionoideae; Fabeae; Vicia	.	TRINITY_DN34467_c5_g2_i1.p1	1-297[+]	GLGS2_VICFA^GLGS2_VICFA^Q:1-99,H:327-425^90.909%ID^E:1.91e-59^RecName: Full=Glucose-1-phosphate adenylyltransferase small subunit 2, chloroplastic;^Eukaryota; Viridiplantae; Streptophyta; Embryophyta; Tracheophyta; Spermatophyta; Magnoliophyta; eudicotyledons; Gunneridae; Pentapetalae; rosids; fabids; Fabales; Fabaceae; Papilionoideae; Fabeae; Vicia	.	sigP:0.99894^^^	.	.	.	GO:0009507^cellular_component^chloroplast`GO:0005524^molecular_function^ATP binding`GO:0008878^molecular_function^glucose-1-phosphate adenylyltransferase activity`GO:0005978^biological_process^glycogen biosynthetic process`GO:0019252^biological_process^starch biosynthetic process	.	.	.
TRINITY_DN34467_c5_g4_i1	GLGS2_VICFA^GLGS2_VICFA^Q:1-297,H:362-460^84.848%ID^E:1.43e-54^RecName: Full=Glucose-1-phosphate adenylyltransferase small subunit 2, chloroplastic;^Eukaryota; Viridiplantae; Streptophyta; Embryophyta; Tracheophyta; Spermatophyta; Magnoliophyta; eudicotyledons; Gunneridae; Pentapetalae; rosids; fabids; Fabales; Fabaceae; Papilionoideae; Fabeae; Vicia	.	TRINITY_DN34467_c5_g4_i1.p1	1-297[+]	GLGS2_VICFA^GLGS2_VICFA^Q:1-99,H:362-460^84.848%ID^E:1.28e-54^RecName: Full=Glucose-1-phosphate adenylyltransferase small subunit 2, chloroplastic;^Eukaryota; Viridiplantae; Streptophyta; Embryophyta; Tracheophyta; Spermatophyta; Magnoliophyta; eudicotyledons; Gunneridae; Pentapetalae; rosids; fabids; Fabales; Fabaceae; Papilionoideae; Fabeae; Vicia	.	sigP:0.998826^^^	.	.	.	GO:0009507^cellular_component^chloroplast`GO:0005524^molecular_function^ATP binding`GO:0008878^molecular_function^glucose-1-phosphate adenylyltransferase activity`GO:0005978^biological_process^glycogen biosynthetic process`GO:0019252^biological_process^starch biosynthetic process	.	.	.
TRINITY_DN34467_c9_g1_i1	GLGS_BETVU^GLGS_BETVU^Q:3-323,H:200-306^84.112%ID^E:4.67e-57^RecName: Full=Glucose-1-phosphate adenylyltransferase small subunit, chloroplastic/amyloplastic;^Eukaryota; Viridiplantae; Streptophyta; Embryophyta; Tracheophyta; Spermatophyta; Magnoliophyta; eudicotyledons; Gunneridae; Pentapetalae; Caryophyllales; Amaranthaceae; Beta	.	TRINITY_DN34467_c9_g1_i1.p1	3-323[+]	GLGS_BETVU^GLGS_BETVU^Q:1-107,H:200-306^84.112%ID^E:4.2e-57^RecName: Full=Glucose-1-phosphate adenylyltransferase small subunit, chloroplastic/amyloplastic;^Eukaryota; Viridiplantae; Streptophyta; Embryophyta; Tracheophyta; Spermatophyta; Magnoliophyta; eudicotyledons; Gunneridae; Pentapetalae; Caryophyllales; Amaranthaceae; Beta	.	sigP:0.999777^^^	.	.	.	GO:0009501^cellular_component^amyloplast`GO:0009507^cellular_component^chloroplast`GO:0005524^molecular_function^ATP binding`GO:0008878^molecular_function^glucose-1-phosphate adenylyltransferase activity`GO:0005978^biological_process^glycogen biosynthetic process`GO:0019252^biological_process^starch biosynthetic process	.	.	.
TRINITY_DN34467_c14_g1_i1	.	.	.	.	.	.	.	.	.	.	.	.	.	.
TRINITY_DN34419_c1_g1_i1	.	.	.	.	.	.	.	.	.	.	.	.	.	.
TRINITY_DN34505_c0_g1_i1	.	.	.	.	.	.	.	.	.	.	.	.	.	.
TRINITY_DN34429_c6_g12_i1	.	.	.	.	.	.	.	.	.	.	.	.	.	.
TRINITY_DN34429_c7_g2_i1	.	.	.	.	.	.	.	.	.	.	.	.	.	.
TRINITY_DN34429_c13_g1_i1	.	.	.	.	.	.	.	.	.	.	.	.	.	.
TRINITY_DN34422_c0_g2_i1	MLP34_ARATH^MLP34_ARATH^Q:349-176,H:253-311^52.542%ID^E:2.22e-10^RecName: Full=MLP-like protein 34;^Eukaryota; Viridiplantae; Streptophyta; Embryophyta; Tracheophyta; Spermatophyta; Magnoliophyta; eudicotyledons; Gunneridae; Pentapetalae; rosids; malvids; Brassicales; Brassicaceae; Camelineae; Arabidopsis`MLP34_ARATH^MLP34_ARATH^Q:349-176,H:97-155^47.458%ID^E:1.96e-08^RecName: Full=MLP-like prote…	.	.	.	.	.	.	.	ENOG4111C37^response to biotic stimulus	KEGG:ath:AT1G70850	GO:0006952^biological_process^defense response`GO:0009607^biological_process^response to biotic stimulus	.	.	.
TRINITY_DN34425_c2_g1_i1	.	.	.	.	.	.	.	.	.	.	.	.	.	.
TRINITY_DN34425_c15_g1_i1	.	.	.	.	.	.	.	.	.	.	.	.	.	.
TRINITY_DN34482_c2_g1_i1	.	.	.	.	.	.	.	.	.	.	.	.	.	.
TRINITY_DN34492_c1_g9_i1	.	.	.	.	.	.	.	.	.	.	.	.	.	.
TRINITY_DN34492_c3_g1_i1	.	.	.	.	.	.	.	.	.	.	.	.	.	.
TRINITY_DN34509_c2_g1_i1	.	.	.	.	.	.	.	.	.	.	.	.	.	.
TRINITY_DN34427_c0_g1_i1	.	.	.	.	.	.	.	.	.	.	.	.	.	.
TRINITY_DN24303_c0_g1_i1	GIGAN_ARATH^GIGAN_ARATH^Q:9-140,H:188-231^79.545%ID^E:3.5e-19^RecName: Full=Protein GIGANTEA;^Eukaryota; Viridiplantae; Streptophyta; Embryophyta; Tracheophyta; Spermatophyta; Magnoliophyta; eudicotyledons; Gunneridae; Pentapetalae; rosids; malvids; Brassicales; Brassicaceae; Camelineae; Arabidopsis	.	.	.	.	.	.	.	ENOG410YCNK^gigantea	KEGG:ath:AT1G22770`KO:K12124	GO:0005737^cellular_component^cytoplasm`GO:0005654^cellular_component^nucleoplasm`GO:0005634^cellular_component^nucleus`GO:0030154^biological_process^cell differentiation`GO:0007623^biological_process^circadian rhythm`GO:0009908^biological_process^flower development`GO:0048578^biological_process^positive regulation of long-day photoperiodism, flowering`GO:0009585^biological_process^red, far-red l…	.	.	.
TRINITY_DN24284_c0_g1_i1	.	.	.	.	.	.	.	.	.	.	.	.	.	.
TRINITY_DN36991_c0_g1_i1	.	.	.	.	.	.	.	.	.	.	.	.	.	.
TRINITY_DN36991_c4_g1_i1	CID2_ARATH^CID2_ARATH^Q:381-202,H:10-63^50%ID^E:2.96e-09^RecName: Full=Polyadenylate-binding protein-interacting protein 2;^Eukaryota; Viridiplantae; Streptophyta; Embryophyta; Tracheophyta; Spermatophyta; Magnoliophyta; eudicotyledons; Gunneridae; Pentapetalae; rosids; malvids; Brassicales; Brassicaceae; Camelineae; Arabidopsis	.	.	.	.	.	.	.	ENOG4111BED^NA	KEGG:ath:AT4G14270	.	.	.	.
TRINITY_DN36965_c6_g2_i1	FPON_METMA^FPON_METMA^Q:477-118,H:69-187^32.5%ID^E:2.77e-13^RecName: Full=F(420)H(2) dehydrogenase subunit N;^Archaea; Euryarchaeota; Methanomicrobia; Methanosarcinales; Methanosarcinaceae; Methanosarcina	.	TRINITY_DN36965_c6_g2_i1.p2	1051-1521[-]	.	.	sigP:0.999574^^^	.	.	.	.	.	.	.
TRINITY_DN36965_c6_g2_i1	FPON_METMA^FPON_METMA^Q:477-118,H:69-187^32.5%ID^E:2.77e-13^RecName: Full=F(420)H(2) dehydrogenase subunit N;^Archaea; Euryarchaeota; Methanomicrobia; Methanosarcinales; Methanosarcinaceae; Methanosarcina	.	TRINITY_DN36965_c6_g2_i1.p1	46-735[-]	FPON_METMA^FPON_METMA^Q:87-206,H:69-187^32.5%ID^E:8.48e-15^RecName: Full=F(420)H(2) dehydrogenase subunit N;^Archaea; Euryarchaeota; Methanomicrobia; Methanosarcinales; Methanosarcinaceae; Methanosarcina	.	sigP:0.998478^^^	ExpAA=112.23^PredHel=4^Topology=o22-44i57-79o99-116i129-151o	COG1007^NDH-1 shuttles electrons from NADH, via FMN and iron- sulfur (Fe-S) centers, to quinones in the respiratory chain. The immediate electron acceptor for the enzyme in this species is believed to be ubiquinone. Couples the redox reaction to proton translocation (for every two electrons transferred, four hydrogen ions are translocated across the cytoplasmic membrane), and thus conserves the r…	KEGG:mma:MM_2480`KO:K00343	GO:0016021^cellular_component^integral component of membrane`GO:0005886^cellular_component^plasma membrane`GO:0051911^molecular_function^Methanosarcina-phenazine hydrogenase activity`GO:0008137^molecular_function^NADH dehydrogenase (ubiquinone) activity`GO:0042773^biological_process^ATP synthesis coupled electron transport`GO:0015948^biological_process^methanogenesis`GO:0015945^biological_process…	.	.	.
TRINITY_DN36965_c7_g2_i1	CCSA_SPIOL^CCSA_SPIOL^Q:270-1,H:18-108^76.923%ID^E:5.13e-41^RecName: Full=Cytochrome c biogenesis protein CcsA {ECO:0000255|HAMAP-Rule:MF_01391};^Eukaryota; Viridiplantae; Streptophyta; Embryophyta; Tracheophyta; Spermatophyta; Magnoliophyta; eudicotyledons; Gunneridae; Pentapetalae; Caryophyllales; Amaranthaceae; Chenopodioideae; Anserineae; Spinacia	.	.	.	.	.	.	.	.	.	GO:0009535^cellular_component^chloroplast thylakoid membrane`GO:0016021^cellular_component^integral component of membrane`GO:0020037^molecular_function^heme binding`GO:0017004^biological_process^cytochrome complex assembly	.	.	.
TRINITY_DN36981_c2_g1_i1	HPPD_PLESU^HPPD_PLESU^Q:290-54,H:55-127^65.823%ID^E:1.44e-25^RecName: Full=4-hydroxyphenylpyruvate dioxygenase;^Eukaryota; Viridiplantae; Streptophyta; Embryophyta; Tracheophyta; Spermatophyta; Magnoliophyta; eudicotyledons; Gunneridae; Pentapetalae; asterids; lamiids; Lamiales; Lamiaceae; Nepetoideae; Ocimeae; Solenostemon	.	.	.	.	.	.	.	.	.	GO:0005737^cellular_component^cytoplasm`GO:0003868^molecular_function^4-hydroxyphenylpyruvate dioxygenase activity`GO:0046872^molecular_function^metal ion binding`GO:0006559^biological_process^L-phenylalanine catabolic process`GO:0006572^biological_process^tyrosine catabolic process	.	.	.
TRINITY_DN36981_c2_g2_i1	HPPD_DAUCA^HPPD_DAUCA^Q:2-451,H:252-401^81.333%ID^E:1.25e-83^RecName: Full=4-hydroxyphenylpyruvate dioxygenase;^Eukaryota; Viridiplantae; Streptophyta; Embryophyta; Tracheophyta; Spermatophyta; Magnoliophyta; eudicotyledons; Gunneridae; Pentapetalae; asterids; campanulids; Apiales; Apiaceae; Apioideae; Scandiceae; Daucinae; Daucus	.	TRINITY_DN36981_c2_g2_i1.p1	2-451[+]	HPPD_DAUCA^HPPD_DAUCA^Q:1-150,H:252-401^81.333%ID^E:5.03e-89^RecName: Full=4-hydroxyphenylpyruvate dioxygenase;^Eukaryota; Viridiplantae; Streptophyta; Embryophyta; Tracheophyta; Spermatophyta; Magnoliophyta; eudicotyledons; Gunneridae; Pentapetalae; asterids; campanulids; Apiales; Apiaceae; Apioideae; Scandiceae; Daucinae; Daucus	.	sigP:0.999077^^^	.	.	.	GO:0005737^cellular_component^cytoplasm`GO:0003868^molecular_function^4-hydroxyphenylpyruvate dioxygenase activity`GO:0046872^molecular_function^metal ion binding`GO:0006559^biological_process^L-phenylalanine catabolic process`GO:0006572^biological_process^tyrosine catabolic process	.	.	.
TRINITY_DN36973_c2_g1_i1	.	.	TRINITY_DN36973_c2_g1_i1.p1	32-367[+]	.	.	sigP:0.999322^^^	.	.	.	.	.	.	.
TRINITY_DN36973_c2_g2_i1	.	.	.	.	.	.	.	.	.	.	.	.	.	.
TRINITY_DN36973_c2_g4_i1	.	.	.	.	.	.	.	.	.	.	.	.	.	.
TRINITY_DN36915_c0_g1_i1	.	.	.	.	.	.	.	.	.	.	.	.	.	.
TRINITY_DN36915_c6_g1_i1	.	.	.	.	.	.	.	.	.	.	.	.	.	.
TRINITY_DN36915_c12_g1_i1	.	.	.	.	.	.	.	.	.	.	.	.	.	.
TRINITY_DN36968_c0_g3_i1	.	.	.	.	.	.	.	.	.	.	.	.	.	.
TRINITY_DN36968_c0_g6_i1	.	.	.	.	.	.	.	.	.	.	.	.	.	.
TRINITY_DN36992_c0_g1_i1	.	.	.	.	.	.	.	.	.	.	.	.	.	.
TRINITY_DN36992_c2_g1_i1	.	.	.	.	.	.	.	.	.	.	.	.	.	.
TRINITY_DN37003_c1_g2_i1	.	.	.	.	.	.	.	.	.	.	.	.	.	.
TRINITY_DN36984_c1_g2_i1	.	.	.	.	.	.	.	.	.	.	.	.	.	.
TRINITY_DN36971_c0_g3_i1	.	.	TRINITY_DN36971_c0_g3_i1.p1	2-418[+]	.	.	sigP:0.99851^^^	ExpAA=22.32^PredHel=1^Topology=i26-48o	.	.	.	.	.	.
TRINITY_DN36944_c0_g1_i1	.	.	.	.	.	.	.	.	.	.	.	.	.	.
TRINITY_DN36988_c1_g1_i1	CB24_TOBAC^CB24_TOBAC^Q:3-407,H:133-267^90.37%ID^E:3.41e-83^RecName: Full=Chlorophyll a-b binding protein 40, chloroplastic;^Eukaryota; Viridiplantae; Streptophyta; Embryophyta; Tracheophyta; Spermatophyta; Magnoliophyta; eudicotyledons; Gunneridae; Pentapetalae; asterids; lamiids; Solanales; Solanaceae; Nicotianoideae; Nicotianeae; Nicotiana	.	.	.	.	.	.	.	.	.	GO:0009535^cellular_component^chloroplast thylakoid membrane`GO:0016021^cellular_component^integral component of membrane`GO:0009522^cellular_component^photosystem I`GO:0009523^cellular_component^photosystem II`GO:0016168^molecular_function^chlorophyll binding`GO:0046872^molecular_function^metal ion binding`GO:0009765^biological_process^photosynthesis, light harvesting`GO:0018298^biological_proce…	.	.	.
TRINITY_DN36994_c1_g2_i1	.	.	.	.	.	.	.	.	.	.	.	.	.	.
TRINITY_DN36946_c4_g1_i1	.	.	.	.	.	.	.	.	.	.	.	.	.	.
TRINITY_DN36987_c3_g1_i1	.	.	TRINITY_DN36987_c3_g1_i1.p1	3-590[+]	.	.	sigP:0.999626^^^	.	.	.	.	.	.	.
TRINITY_DN36916_c0_g1_i1	GPT1_ARATH^GPT1_ARATH^Q:2-523,H:93-266^74.713%ID^E:3.56e-89^RecName: Full=Glucose-6-phosphate/phosphate translocator 1, chloroplastic;^Eukaryota; Viridiplantae; Streptophyta; Embryophyta; Tracheophyta; Spermatophyta; Magnoliophyta; eudicotyledons; Gunneridae; Pentapetalae; rosids; malvids; Brassicales; Brassicaceae; Camelineae; Arabidopsis	.	TRINITY_DN36916_c0_g1_i1.p1	2-523[+]	GPT1_ARATH^GPT1_ARATH^Q:1-174,H:93-266^74.713%ID^E:3.2e-89^RecName: Full=Glucose-6-phosphate/phosphate translocator 1, chloroplastic;^Eukaryota; Viridiplantae; Streptophyta; Embryophyta; Tracheophyta; Spermatophyta; Magnoliophyta; eudicotyledons; Gunneridae; Pentapetalae; rosids; malvids; Brassicales; Brassicaceae; Camelineae; Arabidopsis	.	sigP:0.818734^^^	ExpAA=48.09^PredHel=1^Topology=o146-165i	ENOG410XP1S^solute carrier family 35 member	KEGG:ath:AT5G54800`KO:K15283	GO:0031969^cellular_component^chloroplast membrane`GO:0016021^cellular_component^integral component of membrane`GO:0009536^cellular_component^plastid`GO:0015152^molecular_function^glucose-6-phosphate transmembrane transporter activity`GO:0005315^molecular_function^inorganic phosphate transmembrane transporter activity`GO:0015120^molecular_function^phosphoglycerate transmembrane transporter activi…	.	.	.
TRINITY_DN36916_c12_g1_i1	GPT1_ARATH^GPT1_ARATH^Q:4-384,H:81-207^65.354%ID^E:3.26e-50^RecName: Full=Glucose-6-phosphate/phosphate translocator 1, chloroplastic;^Eukaryota; Viridiplantae; Streptophyta; Embryophyta; Tracheophyta; Spermatophyta; Magnoliophyta; eudicotyledons; Gunneridae; Pentapetalae; rosids; malvids; Brassicales; Brassicaceae; Camelineae; Arabidopsis	.	TRINITY_DN36916_c12_g1_i1.p1	1-384[+]	GPT1_ARATH^GPT1_ARATH^Q:2-128,H:81-207^65.354%ID^E:2.93e-50^RecName: Full=Glucose-6-phosphate/phosphate translocator 1, chloroplastic;^Eukaryota; Viridiplantae; Streptophyta; Embryophyta; Tracheophyta; Spermatophyta; Magnoliophyta; eudicotyledons; Gunneridae; Pentapetalae; rosids; malvids; Brassicales; Brassicaceae; Camelineae; Arabidopsis	.	sigP:0.999121^^^	ExpAA=55.37^PredHel=3^Topology=o15-34i47-69o84-106i	ENOG410XP1S^solute carrier family 35 member	KEGG:ath:AT5G54800`KO:K15283	GO:0031969^cellular_component^chloroplast membrane`GO:0016021^cellular_component^integral component of membrane`GO:0009536^cellular_component^plastid`GO:0015152^molecular_function^glucose-6-phosphate transmembrane transporter activity`GO:0005315^molecular_function^inorganic phosphate transmembrane transporter activity`GO:0015120^molecular_function^phosphoglycerate transmembrane transporter activi…	.	.	.
TRINITY_DN27814_c1_g1_i1	.	.	.	.	.	.	.	.	.	.	.	.	.	.
TRINITY_DN27814_c4_g1_i1	.	.	.	.	.	.	.	.	.	.	.	.	.	.
TRINITY_DN27814_c6_g1_i1	.	.	.	.	.	.	.	.	.	.	.	.	.	.
TRINITY_DN27890_c0_g1_i1	.	.	.	.	.	.	.	.	.	.	.	.	.	.
TRINITY_DN27881_c2_g2_i1	.	.	.	.	.	.	.	.	.	.	.	.	.	.
TRINITY_DN27831_c0_g1_i1	CAPPB_FLATR^CAPPB_FLATR^Q:2-232,H:310-386^67.532%ID^E:1.06e-27^RecName: Full=Phosphoenolpyruvate carboxylase 1;^Eukaryota; Viridiplantae; Streptophyta; Embryophyta; Tracheophyta; Spermatophyta; Magnoliophyta; eudicotyledons; Gunneridae; Pentapetalae; asterids; campanulids; Asterales; Asteraceae; Asteroideae; Heliantheae alliance; Tageteae; Flaveria	.	.	.	.	.	.	.	.	.	GO:0005737^cellular_component^cytoplasm`GO:0008964^molecular_function^phosphoenolpyruvate carboxylase activity`GO:0015977^biological_process^carbon fixation`GO:0009915^biological_process^phloem sucrose loading`GO:0006099^biological_process^tricarboxylic acid cycle	.	.	.
TRINITY_DN27826_c1_g3_i1	.	.	.	.	.	.	.	.	.	.	.	.	.	.
TRINITY_DN27826_c1_g5_i1	FABG_THEMA^FABG_THEMA^Q:1150-455,H:5-230^32.636%ID^E:1.29e-24^RecName: Full=3-oxoacyl-[acyl-carrier-protein] reductase FabG;^Bacteria; Thermotogae; Thermotogales; Thermotogaceae; Thermotoga	.	TRINITY_DN27826_c1_g5_i1.p1	2-1165[-]	LINX_SPHJU^LINX_SPHJU^Q:6-238,H:7-233^30.833%ID^E:4.56e-25^.^.	.	sigP:0.989737^^^	.	.	.	.	.	.	.
TRINITY_DN27849_c0_g1_i1	.	.	.	.	.	.	.	.	.	.	.	.	.	.
TRINITY_DN27902_c0_g2_i1	C82A4_SOYBN^C82A4_SOYBN^Q:750-256,H:41-207^46.707%ID^E:2.16e-48^RecName: Full=Cytochrome P450 82A4;^Eukaryota; Viridiplantae; Streptophyta; Embryophyta; Tracheophyta; Spermatophyta; Magnoliophyta; eudicotyledons; Gunneridae; Pentapetalae; rosids; fabids; Fabales; Fabaceae; Papilionoideae; Phaseoleae; Glycine; Soja	.	TRINITY_DN27902_c0_g2_i1.p1	253-756[-]	C82A4_SOYBN^C82A4_SOYBN^Q:3-167,H:41-207^46.707%ID^E:1.03e-49^RecName: Full=Cytochrome P450 82A4;^Eukaryota; Viridiplantae; Streptophyta; Embryophyta; Tracheophyta; Spermatophyta; Magnoliophyta; eudicotyledons; Gunneridae; Pentapetalae; rosids; fabids; Fabales; Fabaceae; Papilionoideae; Phaseoleae; Glycine; Soja	.	sigP:0.990014^^^	.	COG2124^Cytochrome p450	.	GO:0016020^cellular_component^membrane`GO:0020037^molecular_function^heme binding`GO:0005506^molecular_function^iron ion binding`GO:0016709^molecular_function^oxidoreductase activity, acting on paired donors, with incorporation or reduction of molecular oxygen, NAD(P)H as one donor, and incorporation of one atom of oxygen`GO:0044550^biological_process^secondary metabolite biosynthetic process	.	.	.
TRINITY_DN27820_c4_g1_i1	.	.	.	.	.	.	.	.	.	.	.	.	.	.
TRINITY_DN27820_c6_g1_i1	.	.	.	.	.	.	.	.	.	.	.	.	.	.
TRINITY_DN27882_c1_g1_i1	CB27_TOBAC^CB27_TOBAC^Q:3-353,H:72-188^88.034%ID^E:3.89e-71^RecName: Full=Chlorophyll a-b binding protein 7, chloroplastic;^Eukaryota; Viridiplantae; Streptophyta; Embryophyta; Tracheophyta; Spermatophyta; Magnoliophyta; eudicotyledons; Gunneridae; Pentapetalae; asterids; lamiids; Solanales; Solanaceae; Nicotianoideae; Nicotianeae; Nicotiana	.	TRINITY_DN27882_c1_g1_i1.p1	3-353[+]	CB27_TOBAC^CB27_TOBAC^Q:1-117,H:72-188^88.034%ID^E:3.5e-71^RecName: Full=Chlorophyll a-b binding protein 7, chloroplastic;^Eukaryota; Viridiplantae; Streptophyta; Embryophyta; Tracheophyta; Spermatophyta; Magnoliophyta; eudicotyledons; Gunneridae; Pentapetalae; asterids; lamiids; Solanales; Solanaceae; Nicotianoideae; Nicotianeae; Nicotiana	.	sigP:0.998104^^^	.	.	.	GO:0009535^cellular_component^chloroplast thylakoid membrane`GO:0016021^cellular_component^integral component of membrane`GO:0009522^cellular_component^photosystem I`GO:0009523^cellular_component^photosystem II`GO:0016168^molecular_function^chlorophyll binding`GO:0046872^molecular_function^metal ion binding`GO:0009765^biological_process^photosynthesis, light harvesting`GO:0018298^biological_proce…	.	.	.
TRINITY_DN27818_c0_g1_i1	.	.	TRINITY_DN27818_c0_g1_i1.p2	426-815[+]	.	.	sigP:0.999681^^^	ExpAA=21.49^PredHel=1^Topology=i33-55o	.	.	.	.	.	.
TRINITY_DN27823_c0_g1_i1	GLRX_RICCO^GLRX_RICCO^Q:5-169,H:48-102^74.545%ID^E:4.91e-24^RecName: Full=Glutaredoxin;^Eukaryota; Viridiplantae; Streptophyta; Embryophyta; Tracheophyta; Spermatophyta; Magnoliophyta; eudicotyledons; Gunneridae; Pentapetalae; rosids; fabids; Malpighiales; Euphorbiaceae; Acalyphoideae; Acalypheae; Ricinus	.	.	.	.	.	.	.	.	KEGG:rcu:RCOM_1095750`KO:K03676	GO:0005737^cellular_component^cytoplasm`GO:0009055^molecular_function^electron carrier activity`GO:0015035^molecular_function^protein disulfide oxidoreductase activity`GO:0045454^biological_process^cell redox homeostasis	.	.	.
TRINITY_DN27861_c0_g1_i1	.	.	.	.	.	.	.	.	.	.	.	.	.	.
TRINITY_DN27828_c0_g2_i1	CLU_ARATH^CLU_ARATH^Q:1-213,H:1188-1258^42.254%ID^E:2.02e-12^RecName: Full=Clustered mitochondria protein;^Eukaryota; Viridiplantae; Streptophyta; Embryophyta; Tracheophyta; Spermatophyta; Magnoliophyta; eudicotyledons; Gunneridae; Pentapetalae; rosids; malvids; Brassicales; Brassicaceae; Camelineae; Arabidopsis	.	TRINITY_DN27828_c0_g2_i1.p1	1-474[+]	CLU_ARATH^CLU_ARATH^Q:1-71,H:1188-1258^42.254%ID^E:1.82e-12^RecName: Full=Clustered mitochondria protein;^Eukaryota; Viridiplantae; Streptophyta; Embryophyta; Tracheophyta; Spermatophyta; Magnoliophyta; eudicotyledons; Gunneridae; Pentapetalae; rosids; malvids; Brassicales; Brassicaceae; Camelineae; Arabidopsis	.	sigP:0.614517^^^	.	ENOG410XQUQ^Involved in proper cytoplasmic distribution of mitochondria (By similarity)	KEGG:ath:AT3G52140`KO:K03255	GO:0005737^cellular_component^cytoplasm`GO:0048312^biological_process^intracellular distribution of mitochondria	.	.	.
TRINITY_DN13206_c0_g1_i1	.	.	.	.	.	.	.	.	.	.	.	.	.	.
TRINITY_DN40005_c0_g1_i1	.	.	.	.	.	.	.	.	.	.	.	.	.	.
TRINITY_DN39947_c4_g1_i1	.	.	TRINITY_DN39947_c4_g1_i1.p1	365-751[-]	.	.	sigP:0.999239^^^	.	.	.	.	.	.	.
TRINITY_DN39946_c11_g4_i1	.	.	TRINITY_DN39946_c11_g4_i1.p1	2-892[-]	.	.	sigP:0.999934^^^	.	.	.	.	.	.	.
TRINITY_DN39972_c3_g1_i1	.	.	.	.	.	.	.	.	.	.	.	.	.	.
TRINITY_DN39955_c0_g1_i1	.	.	.	.	.	.	.	.	.	.	.	.	.	.
TRINITY_DN40012_c5_g1_i1	.	.	TRINITY_DN40012_c5_g1_i1.p1	1-402[-]	.	.	sigP:0.993327^^^	ExpAA=19.55^PredHel=1^Topology=i12-34o	.	.	.	.	.	.
TRINITY_DN40012_c5_g5_i1	.	.	.	.	.	.	.	.	.	.	.	.	.	.
TRINITY_DN39979_c10_g2_i1	CYPH_CATRO^CYPH_CATRO^Q:1-372,H:24-147^89.516%ID^E:6.61e-70^RecName: Full=Peptidyl-prolyl cis-trans isomerase;^Eukaryota; Viridiplantae; Streptophyta; Embryophyta; Tracheophyta; Spermatophyta; Magnoliophyta; eudicotyledons; Gunneridae; Pentapetalae; asterids; lamiids; Gentianales; Apocynaceae; Rauvolfioideae; Vinceae; Catharanthinae; Catharanthus	.	TRINITY_DN39979_c10_g2_i1.p2	43-372[-]	.	.	sigP:0.997502^^^	.	.	.	.	.	.	.
TRINITY_DN39993_c0_g1_i1	AVT6A_ARATH^AVT6A_ARATH^Q:296-1537,H:40-453^62.56%ID^E:1.52e-172^.^.	.	TRINITY_DN39993_c0_g1_i1.p1	182-1564[+]	AVT6A_ARATH^AVT6A_ARATH^Q:14-452,H:24-453^60.82%ID^E:0^.^.	.	sigP:0.999173^^^	ExpAA=239.14^PredHel=11^Topology=i40-62o72-94i124-146o166-188i200-218o238-260i281-300o326-348i368-390o395-414i427-449o	.	.	.	.	.	.
TRINITY_DN39961_c2_g1_i1	.	.	.	.	.	.	.	.	.	.	.	.	.	.
TRINITY_DN40004_c2_g1_i1	4CLLA_ARATH^4CLLA_ARATH^Q:334-2,H:237-347^75.676%ID^E:4.11e-54^RecName: Full=Oxalate--CoA ligase {ECO:0000305};^Eukaryota; Viridiplantae; Streptophyta; Embryophyta; Tracheophyta; Spermatophyta; Magnoliophyta; eudicotyledons; Gunneridae; Pentapetalae; rosids; malvids; Brassicales; Brassicaceae; Camelineae; Arabidopsis	.	.	.	.	.	.	.	COG0318^Amp-dependent synthetase and ligase	KEGG:ath:AT3G48990	GO:0048046^cellular_component^apoplast`GO:0009507^cellular_component^chloroplast`GO:0009570^cellular_component^chloroplast stroma`GO:0005737^cellular_component^cytoplasm`GO:0009506^cellular_component^plasmodesma`GO:0005524^molecular_function^ATP binding`GO:0050203^molecular_function^oxalate-CoA ligase activity`GO:0050832^biological_process^defense response to fungus`GO:0033611^biological_process^…	.	.	.
TRINITY_DN40004_c2_g6_i1	4CLLA_ARATH^4CLLA_ARATH^Q:212-3,H:340-409^71.429%ID^E:2.14e-30^RecName: Full=Oxalate--CoA ligase {ECO:0000305};^Eukaryota; Viridiplantae; Streptophyta; Embryophyta; Tracheophyta; Spermatophyta; Magnoliophyta; eudicotyledons; Gunneridae; Pentapetalae; rosids; malvids; Brassicales; Brassicaceae; Camelineae; Arabidopsis	.	.	.	.	.	.	.	COG0318^Amp-dependent synthetase and ligase	KEGG:ath:AT3G48990	GO:0048046^cellular_component^apoplast`GO:0009507^cellular_component^chloroplast`GO:0009570^cellular_component^chloroplast stroma`GO:0005737^cellular_component^cytoplasm`GO:0009506^cellular_component^plasmodesma`GO:0005524^molecular_function^ATP binding`GO:0050203^molecular_function^oxalate-CoA ligase activity`GO:0050832^biological_process^defense response to fungus`GO:0033611^biological_process^…	.	.	.
TRINITY_DN40004_c3_g2_i1	4CLLA_ARATH^4CLLA_ARATH^Q:226-86,H:465-511^74.468%ID^E:6.31e-17^RecName: Full=Oxalate--CoA ligase {ECO:0000305};^Eukaryota; Viridiplantae; Streptophyta; Embryophyta; Tracheophyta; Spermatophyta; Magnoliophyta; eudicotyledons; Gunneridae; Pentapetalae; rosids; malvids; Brassicales; Brassicaceae; Camelineae; Arabidopsis	.	.	.	.	.	.	.	COG0318^Amp-dependent synthetase and ligase	KEGG:ath:AT3G48990	GO:0048046^cellular_component^apoplast`GO:0009507^cellular_component^chloroplast`GO:0009570^cellular_component^chloroplast stroma`GO:0005737^cellular_component^cytoplasm`GO:0009506^cellular_component^plasmodesma`GO:0005524^molecular_function^ATP binding`GO:0050203^molecular_function^oxalate-CoA ligase activity`GO:0050832^biological_process^defense response to fungus`GO:0033611^biological_process^…	.	.	.
TRINITY_DN40004_c3_g3_i1	4CLLA_ARATH^4CLLA_ARATH^Q:152-3,H:190-239^86%ID^E:8.88e-13^RecName: Full=Oxalate--CoA ligase {ECO:0000305};^Eukaryota; Viridiplantae; Streptophyta; Embryophyta; Tracheophyta; Spermatophyta; Magnoliophyta; eudicotyledons; Gunneridae; Pentapetalae; rosids; malvids; Brassicales; Brassicaceae; Camelineae; Arabidopsis	.	.	.	.	.	.	.	COG0318^Amp-dependent synthetase and ligase	KEGG:ath:AT3G48990	GO:0048046^cellular_component^apoplast`GO:0009507^cellular_component^chloroplast`GO:0009570^cellular_component^chloroplast stroma`GO:0005737^cellular_component^cytoplasm`GO:0009506^cellular_component^plasmodesma`GO:0005524^molecular_function^ATP binding`GO:0050203^molecular_function^oxalate-CoA ligase activity`GO:0050832^biological_process^defense response to fungus`GO:0033611^biological_process^…	.	.	.
TRINITY_DN40009_c0_g1_i1	.	.	TRINITY_DN40009_c0_g1_i1.p1	62-478[+]	.	.	sigP:0.999368^^^	.	.	.	.	.	.	.
TRINITY_DN39952_c3_g1_i1	.	.	TRINITY_DN39952_c3_g1_i1.p1	2-370[-]	.	.	sigP:0.999831^^^	.	.	.	.	.	.	.
TRINITY_DN39952_c3_g3_i1	.	.	.	.	.	.	.	.	.	.	.	.	.	.
TRINITY_DN39913_c3_g2_i1	4CLL9_ARATH^4CLL9_ARATH^Q:507-1,H:265-433^64.497%ID^E:1.06e-77^RecName: Full=4-coumarate--CoA ligase-like 9;^Eukaryota; Viridiplantae; Streptophyta; Embryophyta; Tracheophyta; Spermatophyta; Magnoliophyta; eudicotyledons; Gunneridae; Pentapetalae; rosids; malvids; Brassicales; Brassicaceae; Camelineae; Arabidopsis	.	TRINITY_DN39913_c3_g2_i1.p1	1-510[-]	4CLL9_ARATH^4CLL9_ARATH^Q:2-170,H:265-433^64.497%ID^E:9.53e-78^RecName: Full=4-coumarate--CoA ligase-like 9;^Eukaryota; Viridiplantae; Streptophyta; Embryophyta; Tracheophyta; Spermatophyta; Magnoliophyta; eudicotyledons; Gunneridae; Pentapetalae; rosids; malvids; Brassicales; Brassicaceae; Camelineae; Arabidopsis	.	sigP:0.995509^^^	.	COG0318^Amp-dependent synthetase and ligase	KEGG:ath:AT5G63380	GO:0005777^cellular_component^peroxisome`GO:0005524^molecular_function^ATP binding`GO:0004321^molecular_function^fatty-acyl-CoA synthase activity`GO:0016874^molecular_function^ligase activity`GO:0009695^biological_process^jasmonic acid biosynthetic process`GO:0031408^biological_process^oxylipin biosynthetic process	.	.	.
TRINITY_DN39913_c3_g7_i1	.	.	.	.	.	.	.	.	.	.	.	.	.	.
TRINITY_DN39929_c1_g4_i1	.	.	.	.	.	.	.	.	.	.	.	.	.	.
TRINITY_DN39978_c1_g1_i1	.	.	.	.	.	.	.	.	.	.	.	.	.	.
TRINITY_DN39978_c5_g2_i1	.	.	.	.	.	.	.	.	.	.	.	.	.	.
TRINITY_DN39978_c6_g1_i1	.	.	.	.	.	.	.	.	.	.	.	.	.	.
TRINITY_DN40000_c8_g2_i1	.	.	.	.	.	.	.	.	.	.	.	.	.	.
TRINITY_DN39932_c2_g1_i1	.	.	.	.	.	.	.	.	.	.	.	.	.	.
TRINITY_DN39949_c0_g1_i1	.	.	TRINITY_DN39949_c0_g1_i1.p1	3-1175[+]	.	.	sigP:0.998279^^^	ExpAA=44.99^PredHel=2^Topology=i277-299o314-336i	.	.	.	.	.	.
TRINITY_DN39949_c0_g3_i1	.	.	.	.	.	.	.	.	.	.	.	.	.	.
TRINITY_DN39986_c0_g1_i1	.	.	TRINITY_DN39986_c0_g1_i1.p2	1085-1354[-]	.	.	sigP:0.996251^^^	.	.	.	.	.	.	.
TRINITY_DN39953_c0_g7_i1	.	.	.	.	.	.	.	.	.	.	.	.	.	.
TRINITY_DN40003_c1_g15_i1	.	.	TRINITY_DN40003_c1_g15_i1.p2	3-380[+]	.	.	sigP:0.999727^^^	.	.	.	.	.	.	.
TRINITY_DN40003_c2_g5_i1	.	.	TRINITY_DN40003_c2_g5_i1.p1	226-534[-]	.	.	sigP:0.99931^^^	.	.	.	.	.	.	.
TRINITY_DN39989_c0_g1_i1	.	.	.	.	.	.	.	.	.	.	.	.	.	.
TRINITY_DN63105_c25_g5_i1	.	.	.	.	.	.	.	.	.	.	.	.	.	.
TRINITY_DN63105_c25_g7_i1	.	.	.	.	.	.	.	.	.	.	.	.	.	.
TRINITY_DN63105_c27_g1_i1	.	.	.	.	.	.	.	.	.	.	.	.	.	.
TRINITY_DN63105_c27_g2_i1	.	.	.	.	.	.	.	.	.	.	.	.	.	.
TRINITY_DN63106_c29_g6_i1	CATA2_RICCO^CATA2_RICCO^Q:1-264,H:142-229^77.273%ID^E:5.3e-44^RecName: Full=Catalase isozyme 2;^Eukaryota; Viridiplantae; Streptophyta; Embryophyta; Tracheophyta; Spermatophyta; Magnoliophyta; eudicotyledons; Gunneridae; Pentapetalae; rosids; fabids; Malpighiales; Euphorbiaceae; Acalyphoideae; Acalypheae; Ricinus	.	.	.	.	.	.	.	.	.	GO:0009514^cellular_component^glyoxysome`GO:0004096^molecular_function^catalase activity`GO:0020037^molecular_function^heme binding`GO:0046872^molecular_function^metal ion binding`GO:0042744^biological_process^hydrogen peroxide catabolic process`GO:0006979^biological_process^response to oxidative stress	.	.	.
TRINITY_DN63106_c29_g12_i1	CATA2_ARATH^CATA2_ARATH^Q:1-468,H:20-175^79.487%ID^E:1.74e-88^RecName: Full=Catalase-2;^Eukaryota; Viridiplantae; Streptophyta; Embryophyta; Tracheophyta; Spermatophyta; Magnoliophyta; eudicotyledons; Gunneridae; Pentapetalae; rosids; malvids; Brassicales; Brassicaceae; Camelineae; Arabidopsis	.	.	.	.	.	.	.	COG0753^Catalase	.	GO:0009507^cellular_component^chloroplast`GO:0022626^cellular_component^cytosolic ribosome`GO:0009514^cellular_component^glyoxysome`GO:0005739^cellular_component^mitochondrion`GO:0005777^cellular_component^peroxisome`GO:0010319^cellular_component^stromule`GO:0004096^molecular_function^catalase activity`GO:0050897^molecular_function^cobalt ion binding`GO:0020037^molecular_function^heme binding`GO:…	.	.	.
TRINITY_DN63106_c29_g19_i1	CATA2_RICCO^CATA2_RICCO^Q:3-578,H:31-222^77.083%ID^E:1.23e-104^RecName: Full=Catalase isozyme 2;^Eukaryota; Viridiplantae; Streptophyta; Embryophyta; Tracheophyta; Spermatophyta; Magnoliophyta; eudicotyledons; Gunneridae; Pentapetalae; rosids; fabids; Malpighiales; Euphorbiaceae; Acalyphoideae; Acalypheae; Ricinus	.	TRINITY_DN63106_c29_g19_i1.p1	3-578[+]	CATA2_RICCO^CATA2_RICCO^Q:1-192,H:31-222^77.083%ID^E:1.11e-104^RecName: Full=Catalase isozyme 2;^Eukaryota; Viridiplantae; Streptophyta; Embryophyta; Tracheophyta; Spermatophyta; Magnoliophyta; eudicotyledons; Gunneridae; Pentapetalae; rosids; fabids; Malpighiales; Euphorbiaceae; Acalyphoideae; Acalypheae; Ricinus	.	sigP:0.999035^^^	.	.	.	GO:0009514^cellular_component^glyoxysome`GO:0004096^molecular_function^catalase activity`GO:0020037^molecular_function^heme binding`GO:0046872^molecular_function^metal ion binding`GO:0042744^biological_process^hydrogen peroxide catabolic process`GO:0006979^biological_process^response to oxidative stress	.	.	.
TRINITY_DN63106_c30_g2_i1	CATA1_MAIZE^CATA1_MAIZE^Q:5-298,H:1-98^79.592%ID^E:4.25e-43^RecName: Full=Catalase isozyme 1;^Eukaryota; Viridiplantae; Streptophyta; Embryophyta; Tracheophyta; Spermatophyta; Magnoliophyta; Liliopsida; Poales; Poaceae; PACMAD clade; Panicoideae; Andropogonodae; Andropogoneae; Tripsacinae; Zea	.	TRINITY_DN63106_c30_g2_i1.p1	2-298[+]	CATA4_SOYBN^CATA4_SOYBN^Q:2-99,H:1-98^77.551%ID^E:1.51e-51^RecName: Full=Catalase-4;^Eukaryota; Viridiplantae; Streptophyta; Embryophyta; Tracheophyta; Spermatophyta; Magnoliophyta; eudicotyledons; Gunneridae; Pentapetalae; rosids; fabids; Fabales; Fabaceae; Papilionoideae; Phaseoleae; Glycine; Soja	.	sigP:0.998969^^^	.	COG0753^Catalase	KEGG:gmx:547511`KO:K03781	GO:0005737^cellular_component^cytoplasm`GO:0009514^cellular_component^glyoxysome`GO:0004096^molecular_function^catalase activity`GO:0020037^molecular_function^heme binding`GO:0046872^molecular_function^metal ion binding`GO:0098869^biological_process^cellular oxidant detoxification`GO:0042744^biological_process^hydrogen peroxide catabolic process`GO:0042542^biological_process^response to hydrogen …	.	.	.
TRINITY_DN63106_c32_g2_i1	CATA3_ORYSJ^CATA3_ORYSJ^Q:156-1,H:407-458^63.462%ID^E:3.67e-14^.^.	.	.	.	.	.	.	.	.	.	.	.	.	.
TRINITY_DN63106_c38_g1_i1	CATA2_ARATH^CATA2_ARATH^Q:1-321,H:25-131^81.308%ID^E:4.87e-58^RecName: Full=Catalase-2;^Eukaryota; Viridiplantae; Streptophyta; Embryophyta; Tracheophyta; Spermatophyta; Magnoliophyta; eudicotyledons; Gunneridae; Pentapetalae; rosids; malvids; Brassicales; Brassicaceae; Camelineae; Arabidopsis	.	.	.	.	.	.	.	COG0753^Catalase	.	GO:0009507^cellular_component^chloroplast`GO:0022626^cellular_component^cytosolic ribosome`GO:0009514^cellular_component^glyoxysome`GO:0005739^cellular_component^mitochondrion`GO:0005777^cellular_component^peroxisome`GO:0010319^cellular_component^stromule`GO:0004096^molecular_function^catalase activity`GO:0050897^molecular_function^cobalt ion binding`GO:0020037^molecular_function^heme binding`GO:…	.	.	.
TRINITY_DN37478_c3_g4_i1	.	.	.	.	.	.	.	.	.	.	.	.	.	.
TRINITY_DN37415_c11_g1_i1	.	.	.	.	.	.	.	.	.	.	.	.	.	.
TRINITY_DN37415_c11_g3_i1	.	.	.	.	.	.	.	.	.	.	.	.	.	.
TRINITY_DN37415_c11_g4_i1	.	.	.	.	.	.	.	.	.	.	.	.	.	.
TRINITY_DN37415_c12_g1_i1	.	.	.	.	.	.	.	.	.	.	.	.	.	.
TRINITY_DN37415_c12_g3_i1	.	.	TRINITY_DN37415_c12_g3_i1.p1	2-349[+]	.	.	sigP:0.994597^^^	.	.	.	.	.	.	.
TRINITY_DN37415_c12_g9_i1	.	.	TRINITY_DN37415_c12_g9_i1.p1	1-315[+]	.	.	sigP:0.994529^^^	.	.	.	.	.	.	.
TRINITY_DN37415_c13_g2_i1	.	.	.	.	.	.	.	.	.	.	.	.	.	.
TRINITY_DN37415_c14_g9_i1	ERF1_ORYSJ^ERF1_ORYSJ^Q:280-59,H:104-177^91.892%ID^E:8.56e-30^RecName: Full=Ethylene-responsive transcription factor 1;^Eukaryota; Viridiplantae; Streptophyta; Embryophyta; Tracheophyta; Spermatophyta; Magnoliophyta; Liliopsida; Poales; Poaceae; BOP clade; Oryzoideae; Oryzeae; Oryzinae; Oryza	.	TRINITY_DN37415_c14_g9_i1.p2	2-451[-]	ERF1_ORYSJ^ERF1_ORYSJ^Q:21-137,H:69-182^66.949%ID^E:7.73e-43^RecName: Full=Ethylene-responsive transcription factor 1;^Eukaryota; Viridiplantae; Streptophyta; Embryophyta; Tracheophyta; Spermatophyta; Magnoliophyta; Liliopsida; Poales; Poaceae; BOP clade; Oryzoideae; Oryzeae; Oryzinae; Oryza	.	sigP:0.999804^^^	.	ENOG410YERP^Transcription factor	KEGG:osa:4330935`KO:K09286	GO:0005634^cellular_component^nucleus`GO:0003677^molecular_function^DNA binding`GO:0003700^molecular_function^transcription factor activity, sequence-specific DNA binding`GO:0006952^biological_process^defense response`GO:0006351^biological_process^transcription, DNA-templated	.	.	.
TRINITY_DN37415_c21_g1_i1	.	.	.	.	.	.	.	.	.	.	.	.	.	.
TRINITY_DN37465_c3_g1_i1	KPPR_ARATH^KPPR_ARATH^Q:2-286,H:143-237^86.316%ID^E:1.42e-50^RecName: Full=Phosphoribulokinase, chloroplastic;^Eukaryota; Viridiplantae; Streptophyta; Embryophyta; Tracheophyta; Spermatophyta; Magnoliophyta; eudicotyledons; Gunneridae; Pentapetalae; rosids; malvids; Brassicales; Brassicaceae; Camelineae; Arabidopsis	.	.	.	.	.	.	.	COG0572^uridine kinase	KEGG:ath:AT1G32060`KO:K00855	GO:0048046^cellular_component^apoplast`GO:0009507^cellular_component^chloroplast`GO:0009941^cellular_component^chloroplast envelope`GO:0009570^cellular_component^chloroplast stroma`GO:0009535^cellular_component^chloroplast thylakoid membrane`GO:0005829^cellular_component^cytosol`GO:0016020^cellular_component^membrane`GO:0010319^cellular_component^stromule`GO:0009579^cellular_component^thylakoid`G…	.	.	.
TRINITY_DN37465_c4_g16_i1	KPPR_MESCR^KPPR_MESCR^Q:3-350,H:210-325^81.897%ID^E:2.67e-66^RecName: Full=Phosphoribulokinase, chloroplastic;^Eukaryota; Viridiplantae; Streptophyta; Embryophyta; Tracheophyta; Spermatophyta; Magnoliophyta; eudicotyledons; Gunneridae; Pentapetalae; Caryophyllales; Aizoaceae; Mesembryanthemum	.	.	.	.	.	.	.	.	.	GO:0009507^cellular_component^chloroplast`GO:0005524^molecular_function^ATP binding`GO:0008974^molecular_function^phosphoribulokinase activity`GO:0019253^biological_process^reductive pentose-phosphate cycle	.	.	.
TRINITY_DN37508_c0_g1_i1	CRSP_ARATH^CRSP_ARATH^Q:851-30,H:170-410^47.08%ID^E:3.15e-56^RecName: Full=CO(2)-response secreted protease {ECO:0000303|PubMed:25043023};^Eukaryota; Viridiplantae; Streptophyta; Embryophyta; Tracheophyta; Spermatophyta; Magnoliophyta; eudicotyledons; Gunneridae; Pentapetalae; rosids; malvids; Brassicales; Brassicaceae; Camelineae; Arabidopsis	.	TRINITY_DN37508_c0_g1_i1.p1	258-851[-]	CRSP_ARATH^CRSP_ARATH^Q:2-192,H:171-352^56.545%ID^E:2.22e-63^RecName: Full=CO(2)-response secreted protease {ECO:0000303|PubMed:25043023};^Eukaryota; Viridiplantae; Streptophyta; Embryophyta; Tracheophyta; Spermatophyta; Magnoliophyta; eudicotyledons; Gunneridae; Pentapetalae; rosids; malvids; Brassicales; Brassicaceae; Camelineae; Arabidopsis	.	sigP:0.998414^^^	.	COG1404^peptidase (S8 and S53, subtilisin, kexin, sedolisin	KEGG:ath:AT1G20160	GO:0048046^cellular_component^apoplast`GO:0005618^cellular_component^cell wall`GO:0004252^molecular_function^serine-type endopeptidase activity`GO:0008236^molecular_function^serine-type peptidase activity`GO:2000122^biological_process^negative regulation of stomatal complex development`GO:0006508^biological_process^proteolysis`GO:2000038^biological_process^regulation of stomatal complex developme…	.	.	.
TRINITY_DN37508_c0_g4_i1	CRSP_ARATH^CRSP_ARATH^Q:192-1,H:568-631^43.75%ID^E:8.09e-12^RecName: Full=CO(2)-response secreted protease {ECO:0000303|PubMed:25043023};^Eukaryota; Viridiplantae; Streptophyta; Embryophyta; Tracheophyta; Spermatophyta; Magnoliophyta; eudicotyledons; Gunneridae; Pentapetalae; rosids; malvids; Brassicales; Brassicaceae; Camelineae; Arabidopsis	.	.	.	.	.	.	.	COG1404^peptidase (S8 and S53, subtilisin, kexin, sedolisin	KEGG:ath:AT1G20160	GO:0048046^cellular_component^apoplast`GO:0005618^cellular_component^cell wall`GO:0004252^molecular_function^serine-type endopeptidase activity`GO:0008236^molecular_function^serine-type peptidase activity`GO:2000122^biological_process^negative regulation of stomatal complex development`GO:0006508^biological_process^proteolysis`GO:2000038^biological_process^regulation of stomatal complex developme…	.	.	.
TRINITY_DN37491_c4_g3_i1	.	.	.	.	.	.	.	.	.	.	.	.	.	.
TRINITY_DN37457_c1_g2_i1	LPE1_MAIZE^LPE1_MAIZE^Q:1-153,H:431-481^47.059%ID^E:2.84e-06^RecName: Full=Nucleobase-ascorbate transporter LPE1;^Eukaryota; Viridiplantae; Streptophyta; Embryophyta; Tracheophyta; Spermatophyta; Magnoliophyta; Liliopsida; Poales; Poaceae; PACMAD clade; Panicoideae; Andropogonodae; Andropogoneae; Tripsacinae; Zea	.	.	.	.	.	.	.	COG2233^permease	KEGG:zma:542332`KO:K14611	GO:0016021^cellular_component^integral component of membrane`GO:0005215^molecular_function^transporter activity`GO:0055085^biological_process^transmembrane transport	.	.	.
TRINITY_DN37457_c1_g3_i1	LPE1_MAIZE^LPE1_MAIZE^Q:3-170,H:29-84^66.071%ID^E:5.67e-18^RecName: Full=Nucleobase-ascorbate transporter LPE1;^Eukaryota; Viridiplantae; Streptophyta; Embryophyta; Tracheophyta; Spermatophyta; Magnoliophyta; Liliopsida; Poales; Poaceae; PACMAD clade; Panicoideae; Andropogonodae; Andropogoneae; Tripsacinae; Zea	.	.	.	.	.	.	.	COG2233^permease	KEGG:zma:542332`KO:K14611	GO:0016021^cellular_component^integral component of membrane`GO:0005215^molecular_function^transporter activity`GO:0055085^biological_process^transmembrane transport	.	.	.
TRINITY_DN37488_c7_g2_i1	.	.	.	.	.	.	.	.	.	.	.	.	.	.
TRINITY_DN37488_c7_g6_i1	.	.	TRINITY_DN37488_c7_g6_i1.p1	63-419[+]	.	.	sigP:0.905523^^^	.	.	.	.	.	.	.
TRINITY_DN37462_c2_g1_i1	BPS1_ARATH^BPS1_ARATH^Q:4-162,H:180-233^62.963%ID^E:2.12e-13^RecName: Full=Protein BPS1, chloroplastic;^Eukaryota; Viridiplantae; Streptophyta; Embryophyta; Tracheophyta; Spermatophyta; Magnoliophyta; eudicotyledons; Gunneridae; Pentapetalae; rosids; malvids; Brassicales; Brassicaceae; Camelineae; Arabidopsis	.	.	.	.	.	.	.	ENOG410YDX5^protein BPS1, chloroplastic-like	KEGG:ath:AT1G01550	GO:0009507^cellular_component^chloroplast`GO:0005886^cellular_component^plasma membrane`GO:0009793^biological_process^embryo development ending in seed dormancy`GO:0048364^biological_process^root development`GO:0048367^biological_process^shoot system development	.	.	.
TRINITY_DN37473_c2_g1_i1	CLPB2_ORYSJ^CLPB2_ORYSJ^Q:661-2,H:75-294^82.727%ID^E:3.06e-130^RecName: Full=Chaperone protein ClpB2, chloroplastic;^Eukaryota; Viridiplantae; Streptophyta; Embryophyta; Tracheophyta; Spermatophyta; Magnoliophyta; Liliopsida; Poales; Poaceae; BOP clade; Oryzoideae; Oryzeae; Oryzinae; Oryza	.	TRINITY_DN37473_c2_g1_i1.p1	2-895[-]	CLPB2_ORYSJ^CLPB2_ORYSJ^Q:75-298,H:71-294^81.696%ID^E:2.47e-132^RecName: Full=Chaperone protein ClpB2, chloroplastic;^Eukaryota; Viridiplantae; Streptophyta; Embryophyta; Tracheophyta; Spermatophyta; Magnoliophyta; Liliopsida; Poales; Poaceae; BOP clade; Oryzoideae; Oryzeae; Oryzinae; Oryza	.	sigP:0.999281^^^	.	COG0542^ATP-dependent CLP protease ATP-binding subunit	KEGG:osa:4333161`KO:K03695	GO:0009507^cellular_component^chloroplast`GO:0009570^cellular_component^chloroplast stroma`GO:0005524^molecular_function^ATP binding`GO:0009658^biological_process^chloroplast organization`GO:0016485^biological_process^protein processing`GO:0009408^biological_process^response to heat	.	.	.
TRINITY_DN37438_c0_g1_i1	CBK1_PNECA^CBK1_PNECA^Q:200-1597,H:17-502^47.433%ID^E:3.27e-149^RecName: Full=Serine/threonine-protein kinase CBK1;^Eukaryota; Fungi; Dikarya; Ascomycota; Taphrinomycotina; Pneumocystidomycetes; Pneumocystidaceae; Pneumocystis	.	TRINITY_DN37438_c0_g1_i1.p1	143-1819[+]	CBK1_PNECA^CBK1_PNECA^Q:20-485,H:17-502^47.951%ID^E:7.94e-153^RecName: Full=Serine/threonine-protein kinase CBK1;^Eukaryota; Fungi; Dikarya; Ascomycota; Taphrinomycotina; Pneumocystidomycetes; Pneumocystidaceae; Pneumocystis	.	sigP:0.99975^^^	.	.	.	GO:0005524^molecular_function^ATP binding`GO:0004674^molecular_function^protein serine/threonine kinase activity	.	.	.
TRINITY_DN37438_c0_g4_i1	.	.	.	.	.	.	.	.	.	.	.	.	.	.
TRINITY_DN37509_c0_g8_i1	.	.	.	.	.	.	.	.	.	.	.	.	.	.
TRINITY_DN37417_c3_g2_i1	.	.	.	.	.	.	.	.	.	.	.	.	.	.
TRINITY_DN37446_c2_g3_i1	.	.	.	.	.	.	.	.	.	.	.	.	.	.
TRINITY_DN30218_c3_g5_i1	.	.	.	.	.	.	.	.	.	.	.	.	.	.
TRINITY_DN30236_c0_g1_i1	.	.	TRINITY_DN30236_c0_g1_i1.p2	2-565[-]	.	.	sigP:0.897896^^^	.	.	.	.	.	.	.
TRINITY_DN30269_c3_g1_i1	.	.	.	.	.	.	.	.	.	.	.	.	.	.
TRINITY_DN30269_c6_g1_i1	.	.	.	.	.	.	.	.	.	.	.	.	.	.
TRINITY_DN30273_c7_g3_i1	ADO3_ARATH^ADO3_ARATH^Q:295-2,H:111-215^56.19%ID^E:1.87e-30^RecName: Full=Adagio protein 3;^Eukaryota; Viridiplantae; Streptophyta; Embryophyta; Tracheophyta; Spermatophyta; Magnoliophyta; eudicotyledons; Gunneridae; Pentapetalae; rosids; malvids; Brassicales; Brassicaceae; Camelineae; Arabidopsis	.	.	.	.	.	.	.	ENOG410XRGE^Component of an E3 ubiquitin ligase complex that plays a central role in blue light-dependent circadian cycles. Acts as a blue light photoreceptor, due to the presence of FMN, that mediates light-regulated protein degradation of critical clock components by targeting them to the proteasome complex	KEGG:ath:AT1G68050`KO:K12116	GO:0005737^cellular_component^cytoplasm`GO:0005634^cellular_component^nucleus`GO:0001047^molecular_function^core promoter binding`GO:0009881^molecular_function^photoreceptor activity`GO:0007623^biological_process^circadian rhythm`GO:0009908^biological_process^flower development`GO:0009911^biological_process^positive regulation of flower development`GO:0016567^biological_process^protein ubiquitina…	.	.	.
TRINITY_DN30219_c1_g1_i1	.	.	.	.	.	.	.	.	.	.	.	.	.	.
TRINITY_DN30237_c0_g2_i1	.	.	TRINITY_DN30237_c0_g2_i1.p1	3-656[+]	.	.	sigP:0.998655^^^	.	.	.	.	.	.	.
TRINITY_DN30258_c0_g1_i1	.	.	.	.	.	.	.	.	.	.	.	.	.	.
TRINITY_DN30272_c3_g1_i1	G6PD6_ARATH^G6PD6_ARATH^Q:932-642,H:206-302^89.691%ID^E:1.14e-53^RecName: Full=Glucose-6-phosphate 1-dehydrogenase, cytoplasmic isoform 2;^Eukaryota; Viridiplantae; Streptophyta; Embryophyta; Tracheophyta; Spermatophyta; Magnoliophyta; eudicotyledons; Gunneridae; Pentapetalae; rosids; malvids; Brassicales; Brassicaceae; Camelineae; Arabidopsis`G6PD6_ARATH^G6PD6_ARATH^Q:197-3,H:304-368^83.077%ID^E…	.	.	.	.	.	.	.	COG0364^Glucose-6-phosphate 1-dehydrogenase	KEGG:ath:AT5G40760`KO:K00036	GO:0005829^cellular_component^cytosol`GO:0004345^molecular_function^glucose-6-phosphate dehydrogenase activity`GO:0050661^molecular_function^NADP binding`GO:0006006^biological_process^glucose metabolic process`GO:0009051^biological_process^pentose-phosphate shunt, oxidative branch	.	.	.
TRINITY_DN30272_c3_g8_i1	G6PD6_ARATH^G6PD6_ARATH^Q:347-3,H:1-112^70.435%ID^E:4.39e-47^RecName: Full=Glucose-6-phosphate 1-dehydrogenase, cytoplasmic isoform 2;^Eukaryota; Viridiplantae; Streptophyta; Embryophyta; Tracheophyta; Spermatophyta; Magnoliophyta; eudicotyledons; Gunneridae; Pentapetalae; rosids; malvids; Brassicales; Brassicaceae; Camelineae; Arabidopsis	.	TRINITY_DN30272_c3_g8_i1.p1	3-347[-]	G6PD6_ARATH^G6PD6_ARATH^Q:1-115,H:1-112^70.435%ID^E:3.65e-47^RecName: Full=Glucose-6-phosphate 1-dehydrogenase, cytoplasmic isoform 2;^Eukaryota; Viridiplantae; Streptophyta; Embryophyta; Tracheophyta; Spermatophyta; Magnoliophyta; eudicotyledons; Gunneridae; Pentapetalae; rosids; malvids; Brassicales; Brassicaceae; Camelineae; Arabidopsis	.	sigP:0.998799^^^	.	COG0364^Glucose-6-phosphate 1-dehydrogenase	KEGG:ath:AT5G40760`KO:K00036	GO:0005829^cellular_component^cytosol`GO:0004345^molecular_function^glucose-6-phosphate dehydrogenase activity`GO:0050661^molecular_function^NADP binding`GO:0006006^biological_process^glucose metabolic process`GO:0009051^biological_process^pentose-phosphate shunt, oxidative branch	.	.	.
TRINITY_DN30272_c4_g1_i1	G6PD6_ARATH^G6PD6_ARATH^Q:342-1,H:34-146^61.739%ID^E:6.35e-34^RecName: Full=Glucose-6-phosphate 1-dehydrogenase, cytoplasmic isoform 2;^Eukaryota; Viridiplantae; Streptophyta; Embryophyta; Tracheophyta; Spermatophyta; Magnoliophyta; eudicotyledons; Gunneridae; Pentapetalae; rosids; malvids; Brassicales; Brassicaceae; Camelineae; Arabidopsis	.	.	.	.	.	.	.	COG0364^Glucose-6-phosphate 1-dehydrogenase	KEGG:ath:AT5G40760`KO:K00036	GO:0005829^cellular_component^cytosol`GO:0004345^molecular_function^glucose-6-phosphate dehydrogenase activity`GO:0050661^molecular_function^NADP binding`GO:0006006^biological_process^glucose metabolic process`GO:0009051^biological_process^pentose-phosphate shunt, oxidative branch	.	.	.
TRINITY_DN30308_c3_g1_i1	C7D47_PANGI^C7D47_PANGI^Q:1-270,H:63-157^43.158%ID^E:2.04e-23^RecName: Full=Cytochrome P450 CYP82D47;^Eukaryota; Viridiplantae; Streptophyta; Embryophyta; Tracheophyta; Spermatophyta; Magnoliophyta; eudicotyledons; Gunneridae; Pentapetalae; asterids; campanulids; Apiales; Araliaceae; Panax	.	.	.	.	.	.	.	.	.	GO:0020037^molecular_function^heme binding`GO:0005506^molecular_function^iron ion binding`GO:0004497^molecular_function^monooxygenase activity`GO:0016705^molecular_function^oxidoreductase activity, acting on paired donors, with incorporation or reduction of molecular oxygen	.	.	.
TRINITY_DN30296_c2_g2_i1	BAS1_ORYSJ^BAS1_ORYSJ^Q:306-46,H:127-213^79.31%ID^E:2.72e-44^RecName: Full=2-Cys peroxiredoxin BAS1, chloroplastic;^Eukaryota; Viridiplantae; Streptophyta; Embryophyta; Tracheophyta; Spermatophyta; Magnoliophyta; Liliopsida; Poales; Poaceae; BOP clade; Oryzoideae; Oryzeae; Oryzinae; Oryza	.	.	.	.	.	.	.	COG0450^alkyl hydroperoxide reductase	KEGG:osa:4329578`KO:K03386	GO:0009507^cellular_component^chloroplast`GO:0004601^molecular_function^peroxidase activity`GO:0051920^molecular_function^peroxiredoxin activity`GO:0098869^biological_process^cellular oxidant detoxification`GO:0042744^biological_process^hydrogen peroxide catabolic process	.	.	.
TRINITY_DN30281_c0_g3_i1	.	.	.	.	.	.	.	.	.	.	.	.	.	.
TRINITY_DN30281_c1_g3_i1	.	.	.	.	.	.	.	.	.	.	.	.	.	.
TRINITY_DN30281_c2_g6_i1	CRH11_CANAL^CRH11_CANAL^Q:421-38,H:105-230^35.036%ID^E:4.97e-12^RecName: Full=Extracellular glycosidase CRH11 {ECO:0000305};^Eukaryota; Fungi; Dikarya; Ascomycota; Saccharomycotina; Saccharomycetes; Saccharomycetales; Debaryomycetaceae; Candida/Lodderomyces clade; Candida	.	.	.	.	.	.	.	.	KEGG:cal:CaO19.10221`KEGG:cal:CaO19.2706	GO:0046658^cellular_component^anchored component of plasma membrane`GO:0009986^cellular_component^cell surface`GO:0005576^cellular_component^extracellular region`GO:0009277^cellular_component^fungal-type cell wall`GO:0030446^cellular_component^hyphal cell wall`GO:0030445^cellular_component^yeast-form cell wall`GO:0004553^molecular_function^hydrolase activity, hydrolyzing O-glycosyl compounds`GO:0…	.	.	.
TRINITY_DN30281_c2_g10_i1	.	.	.	.	.	.	.	.	.	.	.	.	.	.
TRINITY_DN30281_c2_g19_i1	.	.	.	.	.	.	.	.	.	.	.	.	.	.
TRINITY_DN30311_c0_g1_i1	.	.	TRINITY_DN30311_c0_g1_i1.p1	62-445[+]	.	.	sigP:0.014856^CS^pos:^Pr:	ExpAA=17.28^PredHel=1^Topology=o4-26i	.	.	.	.	.	.
TRINITY_DN30311_c1_g1_i1	.	.	.	.	.	.	.	.	.	.	.	.	.	.
TRINITY_DN30311_c2_g1_i1	.	.	.	.	.	.	.	.	.	.	.	.	.	.
TRINITY_DN30311_c3_g1_i1	.	.	TRINITY_DN30311_c3_g1_i1.p1	16-387[-]	.	.	sigP:0.319029^CS^pos:^Pr:	ExpAA=21.03^PredHel=1^Topology=i7-29o	.	.	.	.	.	.
TRINITY_DN30311_c4_g1_i1	.	.	.	.	.	.	.	.	.	.	.	.	.	.
TRINITY_DN30311_c12_g1_i1	.	.	.	.	.	.	.	.	.	.	.	.	.	.
TRINITY_DN30238_c5_g1_i1	.	.	.	.	.	.	.	.	.	.	.	.	.	.
TRINITY_DN30291_c0_g1_i1	G6PI_SPIOL^G6PI_SPIOL^Q:288-1,H:350-445^91.667%ID^E:1.2e-57^RecName: Full=Glucose-6-phosphate isomerase, cytosolic;^Eukaryota; Viridiplantae; Streptophyta; Embryophyta; Tracheophyta; Spermatophyta; Magnoliophyta; eudicotyledons; Gunneridae; Pentapetalae; Caryophyllales; Amaranthaceae; Chenopodioideae; Anserineae; Spinacia	.	.	.	.	.	.	.	.	.	GO:0005737^cellular_component^cytoplasm`GO:0004347^molecular_function^glucose-6-phosphate isomerase activity`GO:0006094^biological_process^gluconeogenesis`GO:0006096^biological_process^glycolytic process	.	.	.
TRINITY_DN30299_c1_g1_i1	.	.	.	.	.	.	.	.	.	.	.	.	.	.
TRINITY_DN30299_c1_g4_i1	CEST_ORYSI^CEST_ORYSI^Q:196-2,H:130-194^69.231%ID^E:4.14e-24^RecName: Full=Protein CHLOROPLAST ENHANCING STRESS TOLERANCE, chloroplastic {ECO:0000305};^Eukaryota; Viridiplantae; Streptophyta; Embryophyta; Tracheophyta; Spermatophyta; Magnoliophyta; Liliopsida; Poales; Poaceae; BOP clade; Oryzoideae; Oryzeae; Oryzinae; Oryza	.	.	.	.	.	.	.	ENOG41125AF^NA	.	GO:0009535^cellular_component^chloroplast thylakoid membrane`GO:0016021^cellular_component^integral component of membrane	.	.	.
TRINITY_DN30251_c8_g1_i1	DJ1D_ARATH^DJ1D_ARATH^Q:172-2,H:145-201^64.912%ID^E:1.08e-17^RecName: Full=Protein DJ-1 homolog D;^Eukaryota; Viridiplantae; Streptophyta; Embryophyta; Tracheophyta; Spermatophyta; Magnoliophyta; eudicotyledons; Gunneridae; Pentapetalae; rosids; malvids; Brassicales; Brassicaceae; Camelineae; Arabidopsis	.	.	.	.	.	.	.	COG0693^PfpI family	KEGG:ath:AT3G02720`KO:K18881	GO:0019172^molecular_function^glyoxalase III activity`GO:0016798^molecular_function^hydrolase activity, acting on glycosyl bonds`GO:0004462^molecular_function^lactoylglutathione lyase activity`GO:0019249^biological_process^lactate biosynthetic process`GO:0019243^biological_process^methylglyoxal catabolic process to D-lactate via S-lactoyl-glutathione	.	.	.
TRINITY_DN30302_c3_g7_i1	.	.	.	.	.	.	.	.	.	.	.	.	.	.
TRINITY_DN37120_c2_g1_i1	.	.	.	.	.	.	.	.	.	.	.	.	.	.
TRINITY_DN37206_c1_g1_i1	CCD4_ARATH^CCD4_ARATH^Q:259-14,H:89-171^74.699%ID^E:1.81e-36^RecName: Full=Probable carotenoid cleavage dioxygenase 4, chloroplastic;^Eukaryota; Viridiplantae; Streptophyta; Embryophyta; Tracheophyta; Spermatophyta; Magnoliophyta; eudicotyledons; Gunneridae; Pentapetalae; rosids; malvids; Brassicales; Brassicaceae; Camelineae; Arabidopsis	.	TRINITY_DN37206_c1_g1_i1.p1	5-361[-]	CCD4_ARATH^CCD4_ARATH^Q:13-116,H:53-171^59.664%ID^E:2.58e-39^RecName: Full=Probable carotenoid cleavage dioxygenase 4, chloroplastic;^Eukaryota; Viridiplantae; Streptophyta; Embryophyta; Tracheophyta; Spermatophyta; Magnoliophyta; eudicotyledons; Gunneridae; Pentapetalae; rosids; malvids; Brassicales; Brassicaceae; Camelineae; Arabidopsis	.	sigP:0.997164^^^	.	COG3670^dioxygenase	KEGG:ath:AT4G19170`KO:K09840	GO:0009507^cellular_component^chloroplast`GO:0010287^cellular_component^plastoglobule`GO:0051213^molecular_function^dioxygenase activity`GO:0046872^molecular_function^metal ion binding	.	.	.
TRINITY_DN37172_c3_g3_i1	LACS9_ARATH^LACS9_ARATH^Q:279-1,H:593-685^65.591%ID^E:3.07e-35^RecName: Full=Long chain acyl-CoA synthetase 9, chloroplastic;^Eukaryota; Viridiplantae; Streptophyta; Embryophyta; Tracheophyta; Spermatophyta; Magnoliophyta; eudicotyledons; Gunneridae; Pentapetalae; rosids; malvids; Brassicales; Brassicaceae; Camelineae; Arabidopsis	.	.	.	.	.	.	.	COG1022^Amp-dependent synthetase and ligase	KEGG:ath:AT1G77590`KO:K01897	GO:0009507^cellular_component^chloroplast`GO:0009941^cellular_component^chloroplast envelope`GO:0016020^cellular_component^membrane`GO:0009536^cellular_component^plastid`GO:0005524^molecular_function^ATP binding`GO:0004467^molecular_function^long-chain fatty acid-CoA ligase activity`GO:0006631^biological_process^fatty acid metabolic process`GO:0001676^biological_process^long-chain fatty acid meta…	.	.	.
TRINITY_DN37172_c4_g11_i1	LACS8_ARATH^LACS8_ARATH^Q:37-687,H:43-259^65.899%ID^E:8.9e-99^RecName: Full=Long chain acyl-CoA synthetase 8;^Eukaryota; Viridiplantae; Streptophyta; Embryophyta; Tracheophyta; Spermatophyta; Magnoliophyta; eudicotyledons; Gunneridae; Pentapetalae; rosids; malvids; Brassicales; Brassicaceae; Camelineae; Arabidopsis	.	TRINITY_DN37172_c4_g11_i1.p1	1-687[+]	LACS8_ARATH^LACS8_ARATH^Q:13-229,H:43-259^65.899%ID^E:8.01e-99^RecName: Full=Long chain acyl-CoA synthetase 8;^Eukaryota; Viridiplantae; Streptophyta; Embryophyta; Tracheophyta; Spermatophyta; Magnoliophyta; eudicotyledons; Gunneridae; Pentapetalae; rosids; malvids; Brassicales; Brassicaceae; Camelineae; Arabidopsis	.	sigP:0.733555^^^	.	COG1022^Amp-dependent synthetase and ligase	KEGG:ath:AT2G04350`KO:K01897	GO:0009941^cellular_component^chloroplast envelope`GO:0005783^cellular_component^endoplasmic reticulum`GO:0005794^cellular_component^Golgi apparatus`GO:0005524^molecular_function^ATP binding`GO:0004467^molecular_function^long-chain fatty acid-CoA ligase activity`GO:0006631^biological_process^fatty acid metabolic process`GO:0001676^biological_process^long-chain fatty acid metabolic process	.	.	.
TRINITY_DN37133_c3_g1_i1	.	.	.	.	.	.	.	.	.	.	.	.	.	.
TRINITY_DN37123_c2_g1_i1	.	.	.	.	.	.	.	.	.	.	.	.	.	.
TRINITY_DN37123_c11_g1_i1	.	.	.	.	.	.	.	.	.	.	.	.	.	.
TRINITY_DN37137_c2_g4_i1	.	.	.	.	.	.	.	.	.	.	.	.	.	.
TRINITY_DN37179_c1_g4_i1	.	.	TRINITY_DN37179_c1_g4_i1.p1	590-1051[-]	.	.	sigP:0.999523^^^	.	.	.	.	.	.	.
TRINITY_DN37135_c3_g3_i1	BCP_COXBU^BCP_COXBU^Q:2-304,H:40-144^38.679%ID^E:5.61e-18^RecName: Full=Putative peroxiredoxin bcp;^Bacteria; Proteobacteria; Gammaproteobacteria; Legionellales; Coxiellaceae; Coxiella	.	TRINITY_DN37135_c3_g3_i1.p1	2-337[+]	BCP_COXBU^BCP_COXBU^Q:1-101,H:40-144^38.679%ID^E:3.73e-18^RecName: Full=Putative peroxiredoxin bcp;^Bacteria; Proteobacteria; Gammaproteobacteria; Legionellales; Coxiellaceae; Coxiella	.	sigP:0.999385^^^	.	COG1225^alkyl hydroperoxide reductase Thiol specific antioxidant Mal allergen	KEGG:cbu:CBU_0963`KO:K03564	GO:0004601^molecular_function^peroxidase activity`GO:0051920^molecular_function^peroxiredoxin activity	.	.	.
TRINITY_DN37135_c4_g6_i1	BCP_MYCTU^BCP_MYCTU^Q:147-359,H:6-76^56.338%ID^E:1.55e-22^RecName: Full=Putative peroxiredoxin Rv2521;^Bacteria; Actinobacteria; Corynebacteriales; Mycobacteriaceae; Mycobacterium; Mycobacterium tuberculosis complex	.	TRINITY_DN37135_c4_g6_i1.p1	3-368[+]	BCP_MYCTU^BCP_MYCTU^Q:49-119,H:6-76^56.338%ID^E:7.94e-23^RecName: Full=Putative peroxiredoxin Rv2521;^Bacteria; Actinobacteria; Corynebacteriales; Mycobacteriaceae; Mycobacterium; Mycobacterium tuberculosis complex	.	sigP:0.99956^^^	.	COG1225^alkyl hydroperoxide reductase Thiol specific antioxidant Mal allergen	KEGG:mtu:Rv2521`KO:K03564	GO:0005829^cellular_component^cytosol`GO:0005886^cellular_component^plasma membrane`GO:0004601^molecular_function^peroxidase activity`GO:0051920^molecular_function^peroxiredoxin activity	.	.	.
TRINITY_DN37124_c1_g1_i1	.	.	.	.	.	.	.	.	.	.	.	.	.	.
TRINITY_DN37124_c7_g1_i1	21KD_DAUCA^21KD_DAUCA^Q:80-301,H:27-100^46.053%ID^E:2.08e-12^RecName: Full=21 kDa protein;^Eukaryota; Viridiplantae; Streptophyta; Embryophyta; Tracheophyta; Spermatophyta; Magnoliophyta; eudicotyledons; Gunneridae; Pentapetalae; asterids; campanulids; Apiales; Apiaceae; Apioideae; Scandiceae; Daucinae; Daucus	.	TRINITY_DN37124_c7_g1_i1.p1	2-301[+]	21KD_DAUCA^21KD_DAUCA^Q:27-100,H:27-100^46.053%ID^E:1.87e-12^RecName: Full=21 kDa protein;^Eukaryota; Viridiplantae; Streptophyta; Embryophyta; Tracheophyta; Spermatophyta; Magnoliophyta; eudicotyledons; Gunneridae; Pentapetalae; asterids; campanulids; Apiales; Apiaceae; Apioideae; Scandiceae; Daucinae; Daucus	.	sigP:0.906776^^^	.	.	.	GO:0004857^molecular_function^enzyme inhibitor activity	.	.	.
TRINITY_DN37156_c4_g1_i1	.	.	.	.	.	.	.	.	.	.	.	.	.	.
TRINITY_DN27745_c0_g1_i1	.	.	.	.	.	.	.	.	.	.	.	.	.	.
TRINITY_DN27745_c2_g1_i1	AMT13_ALTAL^AMT13_ALTAL^Q:263-42,H:27-99^39.189%ID^E:4.86e-15^.^.	.	.	.	.	.	.	.	.	.	.	.	.	.
TRINITY_DN27745_c7_g1_i1	AMT13_ALTAL^AMT13_ALTAL^Q:200-9,H:27-89^37.5%ID^E:3.34e-09^.^.	.	.	.	.	.	.	.	.	.	.	.	.	.
TRINITY_DN27729_c16_g1_i1	G3PA_SINAL^G3PA_SINAL^Q:38-256,H:147-219^78.082%ID^E:7.62e-35^RecName: Full=Glyceraldehyde-3-phosphate dehydrogenase A, chloroplastic;^Eukaryota; Viridiplantae; Streptophyta; Embryophyta; Tracheophyta; Spermatophyta; Magnoliophyta; eudicotyledons; Gunneridae; Pentapetalae; rosids; malvids; Brassicales; Brassicaceae; Brassiceae; Sinapis	.	.	.	.	.	.	.	.	.	GO:0009507^cellular_component^chloroplast`GO:0047100^molecular_function^glyceraldehyde-3-phosphate dehydrogenase (NADP+) (phosphorylating) activity`GO:0019253^biological_process^reductive pentose-phosphate cycle	.	.	.
TRINITY_DN27805_c1_g5_i1	.	.	TRINITY_DN27805_c1_g5_i1.p1	1-525[+]	.	.	sigP:0.998776^^^	.	.	.	.	.	.	.
TRINITY_DN27725_c0_g1_i1	.	.	.	.	.	.	.	.	.	.	.	.	.	.
TRINITY_DN27788_c4_g1_i1	CAPP1_MESCR^CAPP1_MESCR^Q:20-319,H:859-966^62.963%ID^E:3.5e-37^RecName: Full=Phosphoenolpyruvate carboxylase 1;^Eukaryota; Viridiplantae; Streptophyta; Embryophyta; Tracheophyta; Spermatophyta; Magnoliophyta; eudicotyledons; Gunneridae; Pentapetalae; Caryophyllales; Aizoaceae; Mesembryanthemum	.	.	.	.	.	.	.	.	.	GO:0005737^cellular_component^cytoplasm`GO:0008964^molecular_function^phosphoenolpyruvate carboxylase activity`GO:0015977^biological_process^carbon fixation`GO:0015979^biological_process^photosynthesis`GO:0006099^biological_process^tricarboxylic acid cycle	.	.	.
TRINITY_DN27779_c2_g3_i1	5NTC_DICDI^5NTC_DICDI^Q:1059-1,H:103-465^33.505%ID^E:2.16e-56^RecName: Full=Cytosolic purine 5'-nucleotidase;^Eukaryota; Amoebozoa; Mycetozoa; Dictyosteliida; Dictyostelium	.	TRINITY_DN27779_c2_g3_i1.p1	1-1362[-]	5NTC_DICDI^5NTC_DICDI^Q:102-454,H:103-465^33.505%ID^E:2.77e-57^RecName: Full=Cytosolic purine 5'-nucleotidase;^Eukaryota; Amoebozoa; Mycetozoa; Dictyosteliida; Dictyostelium	.	sigP:0.990235^^^	.	ENOG410XQAV^5'-nucleotidase	KEGG:ddi:DDB_G0279053`KO:K01081	GO:0045335^cellular_component^phagocytic vesicle`GO:0008253^molecular_function^5'-nucleotidase activity`GO:0046872^molecular_function^metal ion binding`GO:0000166^molecular_function^nucleotide binding`GO:0016311^biological_process^dephosphorylation`GO:0006139^biological_process^nucleobase-containing compound metabolic process`GO:0009117^biological_process^nucleotide metabolic process	.	.	.
TRINITY_DN27752_c0_g1_i1	.	.	.	.	.	.	.	.	.	.	.	.	.	.
TRINITY_DN27785_c1_g1_i1	DAT2D_SOYBN^DAT2D_SOYBN^Q:799-194,H:128-329^69.802%ID^E:4.23e-108^.^.	.	TRINITY_DN27785_c1_g1_i1.p1	191-799[-]	DAT2D_SOYBN^DAT2D_SOYBN^Q:1-202,H:128-329^69.802%ID^E:3.3e-109^.^.	.	sigP:0.994595^^^	.	.	.	.	.	.	.
TRINITY_DN27785_c1_g2_i1	DGAT2_ARATH^DGAT2_ARATH^Q:273-1,H:30-120^70.33%ID^E:3.22e-37^RecName: Full=Diacylglycerol O-acyltransferase 2;^Eukaryota; Viridiplantae; Streptophyta; Embryophyta; Tracheophyta; Spermatophyta; Magnoliophyta; eudicotyledons; Gunneridae; Pentapetalae; rosids; malvids; Brassicales; Brassicaceae; Camelineae; Arabidopsis	.	.	.	.	.	.	.	ENOG410XTG3^o-acyltransferase	KEGG:ath:AT3G51520`KO:K14457	GO:0005789^cellular_component^endoplasmic reticulum membrane`GO:0016021^cellular_component^integral component of membrane`GO:0005811^cellular_component^lipid particle`GO:0004144^molecular_function^diacylglycerol O-acyltransferase activity`GO:0006071^biological_process^glycerol metabolic process`GO:0034389^biological_process^lipid particle organization`GO:0046460^biological_process^neutral lipid b…	.	.	.
TRINITY_DN27806_c0_g2_i1	.	.	TRINITY_DN27806_c0_g2_i1.p1	347-787[-]	.	.	sigP:0.993071^^^	.	.	.	.	.	.	.
TRINITY_DN27767_c1_g1_i1	G3PC_SINAL^G3PC_SINAL^Q:1-564,H:30-217^90.426%ID^E:1.7e-111^RecName: Full=Glyceraldehyde-3-phosphate dehydrogenase, cytosolic;^Eukaryota; Viridiplantae; Streptophyta; Embryophyta; Tracheophyta; Spermatophyta; Magnoliophyta; eudicotyledons; Gunneridae; Pentapetalae; rosids; malvids; Brassicales; Brassicaceae; Brassiceae; Sinapis	.	TRINITY_DN27767_c1_g1_i1.p1	1-564[+]	G3PC_SINAL^G3PC_SINAL^Q:1-188,H:30-217^90.426%ID^E:4.97e-125^RecName: Full=Glyceraldehyde-3-phosphate dehydrogenase, cytosolic;^Eukaryota; Viridiplantae; Streptophyta; Embryophyta; Tracheophyta; Spermatophyta; Magnoliophyta; eudicotyledons; Gunneridae; Pentapetalae; rosids; malvids; Brassicales; Brassicaceae; Brassiceae; Sinapis	.	sigP:0.999584^^^	.	.	.	GO:0005737^cellular_component^cytoplasm`GO:0004365^molecular_function^glyceraldehyde-3-phosphate dehydrogenase (NAD+) (phosphorylating) activity`GO:0051287^molecular_function^NAD binding`GO:0050661^molecular_function^NADP binding`GO:0006006^biological_process^glucose metabolic process`GO:0006096^biological_process^glycolytic process	.	.	.
TRINITY_DN27808_c0_g1_i1	.	.	.	.	.	.	.	.	.	.	.	.	.	.
TRINITY_DN27724_c1_g1_i1	GSP2_YEAST^GSP2_YEAST^Q:116-3,H:1-38^71.053%ID^E:8.05e-13^RecName: Full=GTP-binding nuclear protein GSP2/CNR2;^Eukaryota; Fungi; Dikarya; Ascomycota; Saccharomycotina; Saccharomycetes; Saccharomycetales; Saccharomycetaceae; Saccharomyces	.	.	.	.	.	.	.	.	KEGG:sce:YOR185C`KO:K07936	GO:0005737^cellular_component^cytoplasm`GO:0005634^cellular_component^nucleus`GO:0005525^molecular_function^GTP binding`GO:0003924^molecular_function^GTPase activity`GO:0006997^biological_process^nucleus organization`GO:0006606^biological_process^protein import into nucleus`GO:0000054^biological_process^ribosomal subunit export from nucleus`GO:0007264^biological_process^small GTPase mediated sign…	.	.	.
TRINITY_DN27737_c1_g1_i1	.	.	TRINITY_DN27737_c1_g1_i1.p1	1-381[+]	.	.	sigP:0.996072^^^	ExpAA=62.09^PredHel=2^Topology=i39-61o81-103i	.	.	.	.	.	.
TRINITY_DN27737_c2_g1_i1	.	.	.	.	.	.	.	.	.	.	.	.	.	.
TRINITY_DN27737_c3_g1_i1	.	.	.	.	.	.	.	.	.	.	.	.	.	.
TRINITY_DN27738_c0_g1_i1	GSOX5_ARATH^GSOX5_ARATH^Q:1-141,H:161-207^82.979%ID^E:2.02e-24^RecName: Full=Flavin-containing monooxygenase FMO GS-OX5;^Eukaryota; Viridiplantae; Streptophyta; Embryophyta; Tracheophyta; Spermatophyta; Magnoliophyta; eudicotyledons; Gunneridae; Pentapetalae; rosids; malvids; Brassicales; Brassicaceae; Camelineae; Arabidopsis`GSOX5_ARATH^GSOX5_ARATH^Q:245-346,H:211-245^65.714%ID^E:2.02e-24^RecNam…	.	.	.	.	.	.	.	COG2072^Monooxygenase	KEGG:ath:AT1G12140	GO:0080107^molecular_function^8-methylthiopropyl glucosinolate S-oxygenase activity`GO:0050660^molecular_function^flavin adenine dinucleotide binding`GO:0004499^molecular_function^N,N-dimethylaniline monooxygenase activity`GO:0050661^molecular_function^NADP binding`GO:0019761^biological_process^glucosinolate biosynthetic process	.	.	.
TRINITY_DN27782_c1_g1_i1	.	.	.	.	.	.	.	.	.	.	.	.	.	.
TRINITY_DN27782_c1_g2_i1	HAK2_ORYSJ^HAK2_ORYSJ^Q:151-2,H:536-585^72%ID^E:1.96e-19^RecName: Full=Probable potassium transporter 2;^Eukaryota; Viridiplantae; Streptophyta; Embryophyta; Tracheophyta; Spermatophyta; Magnoliophyta; Liliopsida; Poales; Poaceae; BOP clade; Oryzoideae; Oryzeae; Oryzinae; Oryza	.	.	.	.	.	.	.	COG3158^Transport of potassium into the cell (By similarity)	KEGG:osa:4326793`KO:K03549	GO:0016021^cellular_component^integral component of membrane`GO:0016020^cellular_component^membrane`GO:0015079^molecular_function^potassium ion transmembrane transporter activity	.	.	.
TRINITY_DN27721_c1_g1_i1	MDHP1_SORBI^MDHP1_SORBI^Q:1-291,H:103-199^84.536%ID^E:9.21e-54^RecName: Full=Malate dehydrogenase [NADP] 1, chloroplastic;^Eukaryota; Viridiplantae; Streptophyta; Embryophyta; Tracheophyta; Spermatophyta; Magnoliophyta; Liliopsida; Poales; Poaceae; PACMAD clade; Panicoideae; Andropogonodae; Andropogoneae; Sorghinae; Sorghum	.	.	.	.	.	.	.	COG0039^Catalyzes the reversible oxidation of malate to oxaloacetate (By similarity)	KEGG:sbi:SORBI_07g023920`KO:K00051	GO:0009507^cellular_component^chloroplast`GO:0046554^molecular_function^malate dehydrogenase (NADP+) activity`GO:0005975^biological_process^carbohydrate metabolic process`GO:0006108^biological_process^malate metabolic process	.	.	.
TRINITY_DN27721_c4_g1_i1	MDHP_MESCR^MDHP_MESCR^Q:16-573,H:46-231^75.269%ID^E:7.37e-94^RecName: Full=Malate dehydrogenase [NADP], chloroplastic;^Eukaryota; Viridiplantae; Streptophyta; Embryophyta; Tracheophyta; Spermatophyta; Magnoliophyta; eudicotyledons; Gunneridae; Pentapetalae; Caryophyllales; Aizoaceae; Mesembryanthemum	.	TRINITY_DN27721_c4_g1_i1.p1	1-573[+]	MDHP_MESCR^MDHP_MESCR^Q:6-191,H:46-231^75.269%ID^E:6.63e-94^RecName: Full=Malate dehydrogenase [NADP], chloroplastic;^Eukaryota; Viridiplantae; Streptophyta; Embryophyta; Tracheophyta; Spermatophyta; Magnoliophyta; eudicotyledons; Gunneridae; Pentapetalae; Caryophyllales; Aizoaceae; Mesembryanthemum	.	sigP:0.987325^^^	.	.	.	GO:0009507^cellular_component^chloroplast`GO:0046554^molecular_function^malate dehydrogenase (NADP+) activity`GO:0005975^biological_process^carbohydrate metabolic process`GO:0006108^biological_process^malate metabolic process	.	.	.
TRINITY_DN27786_c0_g1_i1	.	.	.	.	.	.	.	.	.	.	.	.	.	.
TRINITY_DN27764_c0_g1_i1	.	.	.	.	.	.	.	.	.	.	.	.	.	.
TRINITY_DN27764_c4_g1_i1	.	.	.	.	.	.	.	.	.	.	.	.	.	.
TRINITY_DN27672_c0_g1_i1	.	.	.	.	.	.	.	.	.	.	.	.	.	.
TRINITY_DN27672_c1_g1_i1	.	.	.	.	.	.	.	.	.	.	.	.	.	.
TRINITY_DN27672_c8_g1_i1	.	.	.	.	.	.	.	.	.	.	.	.	.	.
TRINITY_DN27625_c2_g1_i1	.	.	.	.	.	.	.	.	.	.	.	.	.	.
TRINITY_DN27684_c1_g1_i1	G3PB_ARATH^G3PB_ARATH^Q:2-229,H:373-447^82.895%ID^E:6.57e-38^RecName: Full=Glyceraldehyde-3-phosphate dehydrogenase GAPB, chloroplastic;^Eukaryota; Viridiplantae; Streptophyta; Embryophyta; Tracheophyta; Spermatophyta; Magnoliophyta; eudicotyledons; Gunneridae; Pentapetalae; rosids; malvids; Brassicales; Brassicaceae; Camelineae; Arabidopsis	.	.	.	.	.	.	.	COG0057^glyceraldehyde3phosphate dehydrogenase	KEGG:ath:AT1G42970`KO:K05298	GO:0048046^cellular_component^apoplast`GO:0009507^cellular_component^chloroplast`GO:0009941^cellular_component^chloroplast envelope`GO:0031969^cellular_component^chloroplast membrane`GO:0009570^cellular_component^chloroplast stroma`GO:0009535^cellular_component^chloroplast thylakoid membrane`GO:0016020^cellular_component^membrane`GO:0010319^cellular_component^stromule`GO:0004365^molecular_functio…	.	.	.
TRINITY_DN27684_c13_g1_i1	G3PB_ARATH^G3PB_ARATH^Q:2-358,H:330-447^75.63%ID^E:1.95e-55^RecName: Full=Glyceraldehyde-3-phosphate dehydrogenase GAPB, chloroplastic;^Eukaryota; Viridiplantae; Streptophyta; Embryophyta; Tracheophyta; Spermatophyta; Magnoliophyta; eudicotyledons; Gunneridae; Pentapetalae; rosids; malvids; Brassicales; Brassicaceae; Camelineae; Arabidopsis	.	.	.	.	.	.	.	COG0057^glyceraldehyde3phosphate dehydrogenase	KEGG:ath:AT1G42970`KO:K05298	GO:0048046^cellular_component^apoplast`GO:0009507^cellular_component^chloroplast`GO:0009941^cellular_component^chloroplast envelope`GO:0031969^cellular_component^chloroplast membrane`GO:0009570^cellular_component^chloroplast stroma`GO:0009535^cellular_component^chloroplast thylakoid membrane`GO:0016020^cellular_component^membrane`GO:0010319^cellular_component^stromule`GO:0004365^molecular_functio…	.	.	.
TRINITY_DN27708_c4_g1_i1	.	.	.	.	.	.	.	.	.	.	.	.	.	.
TRINITY_DN27708_c5_g1_i1	.	.	.	.	.	.	.	.	.	.	.	.	.	.
TRINITY_DN27683_c2_g1_i1	ARF_MAIZE^ARF_MAIZE^Q:157-2,H:66-117^94.231%ID^E:6.77e-30^RecName: Full=ADP-ribosylation factor;^Eukaryota; Viridiplantae; Streptophyta; Embryophyta; Tracheophyta; Spermatophyta; Magnoliophyta; Liliopsida; Poales; Poaceae; PACMAD clade; Panicoideae; Andropogonodae; Andropogoneae; Tripsacinae; Zea	.	.	.	.	.	.	.	COG1100^GTP-binding Protein	KEGG:zma:732812`KO:K07937	GO:0005794^cellular_component^Golgi apparatus`GO:0005525^molecular_function^GTP binding`GO:0015031^biological_process^protein transport`GO:0007264^biological_process^small GTPase mediated signal transduction`GO:0016192^biological_process^vesicle-mediated transport	.	.	.
TRINITY_DN27654_c1_g1_i1	CATA1_TOBAC^CATA1_TOBAC^Q:3-497,H:265-429^67.879%ID^E:1.14e-76^RecName: Full=Catalase isozyme 1;^Eukaryota; Viridiplantae; Streptophyta; Embryophyta; Tracheophyta; Spermatophyta; Magnoliophyta; eudicotyledons; Gunneridae; Pentapetalae; asterids; lamiids; Solanales; Solanaceae; Nicotianoideae; Nicotianeae; Nicotiana	.	TRINITY_DN27654_c1_g1_i1.p1	3-365[-]	.	.	sigP:0.750277^^^	.	.	.	.	.	.	.
TRINITY_DN27674_c1_g1_i1	.	.	.	.	.	.	.	.	.	.	.	.	.	.
TRINITY_DN27665_c2_g2_i1	DHR12_HUMAN^DHR12_HUMAN^Q:560-859,H:27-125^38%ID^E:3.22e-16^RecName: Full=Dehydrogenase/reductase SDR family member 12;^Eukaryota; Metazoa; Chordata; Craniata; Vertebrata; Euteleostomi; Mammalia; Eutheria; Euarchontoglires; Primates; Haplorrhini; Catarrhini; Hominidae; Homo	.	TRINITY_DN27665_c2_g2_i1.p1	548-859[+]	DHR12_HUMAN^DHR12_HUMAN^Q:5-104,H:27-125^38%ID^E:7.14e-18^RecName: Full=Dehydrogenase/reductase SDR family member 12;^Eukaryota; Metazoa; Chordata; Craniata; Vertebrata; Euteleostomi; Mammalia; Eutheria; Euarchontoglires; Primates; Haplorrhini; Catarrhini; Hominidae; Homo	.	sigP:0.999616^^^	.	COG1028^Dehydrogenase reductase	KEGG:hsa:79758`KO:K11168	GO:0016491^molecular_function^oxidoreductase activity	.	.	.
TRINITY_DN27682_c0_g1_i1	G3PC2_ARATH^G3PC2_ARATH^Q:3-353,H:54-170^74.359%ID^E:2.98e-50^RecName: Full=Glyceraldehyde-3-phosphate dehydrogenase GAPC2, cytosolic;^Eukaryota; Viridiplantae; Streptophyta; Embryophyta; Tracheophyta; Spermatophyta; Magnoliophyta; eudicotyledons; Gunneridae; Pentapetalae; rosids; malvids; Brassicales; Brassicaceae; Camelineae; Arabidopsis	.	.	.	.	.	.	.	COG0057^glyceraldehyde3phosphate dehydrogenase	.	GO:0005618^cellular_component^cell wall`GO:0009507^cellular_component^chloroplast`GO:0005829^cellular_component^cytosol`GO:0016020^cellular_component^membrane`GO:0005739^cellular_component^mitochondrion`GO:0005730^cellular_component^nucleolus`GO:0005634^cellular_component^nucleus`GO:0005777^cellular_component^peroxisome`GO:0005886^cellular_component^plasma membrane`GO:0009506^cellular_component^p…	.	.	.
TRINITY_DN27682_c1_g1_i1	G3PC2_ARATH^G3PC2_ARATH^Q:337-2,H:10-121^86.607%ID^E:1.54e-68^RecName: Full=Glyceraldehyde-3-phosphate dehydrogenase GAPC2, cytosolic;^Eukaryota; Viridiplantae; Streptophyta; Embryophyta; Tracheophyta; Spermatophyta; Magnoliophyta; eudicotyledons; Gunneridae; Pentapetalae; rosids; malvids; Brassicales; Brassicaceae; Camelineae; Arabidopsis	.	TRINITY_DN27682_c1_g1_i1.p1	2-337[-]	G3PC2_ARATH^G3PC2_ARATH^Q:1-112,H:10-121^86.607%ID^E:1.38e-68^RecName: Full=Glyceraldehyde-3-phosphate dehydrogenase GAPC2, cytosolic;^Eukaryota; Viridiplantae; Streptophyta; Embryophyta; Tracheophyta; Spermatophyta; Magnoliophyta; eudicotyledons; Gunneridae; Pentapetalae; rosids; malvids; Brassicales; Brassicaceae; Camelineae; Arabidopsis	.	sigP:0.998959^^^	.	COG0057^glyceraldehyde3phosphate dehydrogenase	.	GO:0005618^cellular_component^cell wall`GO:0009507^cellular_component^chloroplast`GO:0005829^cellular_component^cytosol`GO:0016020^cellular_component^membrane`GO:0005739^cellular_component^mitochondrion`GO:0005730^cellular_component^nucleolus`GO:0005634^cellular_component^nucleus`GO:0005777^cellular_component^peroxisome`GO:0005886^cellular_component^plasma membrane`GO:0009506^cellular_component^p…	.	.	.
TRINITY_DN27673_c1_g1_i1	.	.	.	.	.	.	.	.	.	.	.	.	.	.
TRINITY_DN27704_c1_g1_i1	.	.	.	.	.	.	.	.	.	.	.	.	.	.
TRINITY_DN27642_c1_g6_i1	.	.	TRINITY_DN27642_c1_g6_i1.p1	1-381[+]	.	.	sigP:0.870756^^^	ExpAA=63.13^PredHel=3^Topology=i13-30o59-81i94-113o	.	.	.	.	.	.
TRINITY_DN27703_c1_g1_i1	LCAT1_ARATH^LCAT1_ARATH^Q:174-929,H:10-262^62.846%ID^E:2.39e-116^RecName: Full=Lecithin-cholesterol acyltransferase-like 1;^Eukaryota; Viridiplantae; Streptophyta; Embryophyta; Tracheophyta; Spermatophyta; Magnoliophyta; eudicotyledons; Gunneridae; Pentapetalae; rosids; malvids; Brassicales; Brassicaceae; Camelineae; Arabidopsis	.	TRINITY_DN27703_c1_g1_i1.p1	108-929[+]	LCAT1_ARATH^LCAT1_ARATH^Q:23-274,H:10-262^62.846%ID^E:3.84e-120^RecName: Full=Lecithin-cholesterol acyltransferase-like 1;^Eukaryota; Viridiplantae; Streptophyta; Embryophyta; Tracheophyta; Spermatophyta; Magnoliophyta; eudicotyledons; Gunneridae; Pentapetalae; rosids; malvids; Brassicales; Brassicaceae; Camelineae; Arabidopsis	.	sigP:0.655632^^^	.	ENOG410Y9CF^Acyl-transferase	KEGG:ath:AT1G27480	GO:0016021^cellular_component^integral component of membrane`GO:0005774^cellular_component^vacuolar membrane`GO:0005773^cellular_component^vacuole`GO:0008374^molecular_function^O-acyltransferase activity`GO:0006629^biological_process^lipid metabolic process	.	.	.
TRINITY_DN27703_c1_g2_i1	LCAT1_ARATH^LCAT1_ARATH^Q:3-407,H:294-421^54.815%ID^E:1.27e-43^RecName: Full=Lecithin-cholesterol acyltransferase-like 1;^Eukaryota; Viridiplantae; Streptophyta; Embryophyta; Tracheophyta; Spermatophyta; Magnoliophyta; eudicotyledons; Gunneridae; Pentapetalae; rosids; malvids; Brassicales; Brassicaceae; Camelineae; Arabidopsis	.	TRINITY_DN27703_c1_g2_i1.p1	3-443[+]	LCAT1_ARATH^LCAT1_ARATH^Q:1-135,H:294-421^54.815%ID^E:1.07e-44^RecName: Full=Lecithin-cholesterol acyltransferase-like 1;^Eukaryota; Viridiplantae; Streptophyta; Embryophyta; Tracheophyta; Spermatophyta; Magnoliophyta; eudicotyledons; Gunneridae; Pentapetalae; rosids; malvids; Brassicales; Brassicaceae; Camelineae; Arabidopsis	.	sigP:0.995921^^^	.	ENOG410Y9CF^Acyl-transferase	KEGG:ath:AT1G27480	GO:0016021^cellular_component^integral component of membrane`GO:0005774^cellular_component^vacuolar membrane`GO:0005773^cellular_component^vacuole`GO:0008374^molecular_function^O-acyltransferase activity`GO:0006629^biological_process^lipid metabolic process	.	.	.
TRINITY_DN27710_c0_g1_i1	.	.	TRINITY_DN27710_c0_g1_i1.p1	3-305[-]	.	.	sigP:0.999109^^^	.	.	.	.	.	.	.
TRINITY_DN27710_c2_g1_i1	.	.	.	.	.	.	.	.	.	.	.	.	.	.
TRINITY_DN27710_c10_g1_i1	.	.	.	.	.	.	.	.	.	.	.	.	.	.
TRINITY_DN27710_c13_g1_i1	.	.	.	.	.	.	.	.	.	.	.	.	.	.
TRINITY_DN27697_c0_g1_i1	CYSP3_SOLLC^CYSP3_SOLLC^Q:177-1,H:166-224^86.441%ID^E:3.51e-28^RecName: Full=Cysteine proteinase 3;^Eukaryota; Viridiplantae; Streptophyta; Embryophyta; Tracheophyta; Spermatophyta; Magnoliophyta; eudicotyledons; Gunneridae; Pentapetalae; asterids; lamiids; Solanales; Solanaceae; Solanoideae; Solaneae; Solanum; Lycopersicon	.	.	.	.	.	.	.	COG4870^cathepsin	KEGG:sly:101252505`KO:K01366	GO:0005615^cellular_component^extracellular space`GO:0005764^cellular_component^lysosome`GO:0004197^molecular_function^cysteine-type endopeptidase activity`GO:0006955^biological_process^immune response`GO:0051603^biological_process^proteolysis involved in cellular protein catabolic process	.	.	.
TRINITY_DN27697_c7_g1_i1	CYSP3_SOLLC^CYSP3_SOLLC^Q:1-420,H:99-238^67.857%ID^E:1.06e-62^RecName: Full=Cysteine proteinase 3;^Eukaryota; Viridiplantae; Streptophyta; Embryophyta; Tracheophyta; Spermatophyta; Magnoliophyta; eudicotyledons; Gunneridae; Pentapetalae; asterids; lamiids; Solanales; Solanaceae; Solanoideae; Solaneae; Solanum; Lycopersicon	.	.	.	.	.	.	.	COG4870^cathepsin	KEGG:sly:101252505`KO:K01366	GO:0005615^cellular_component^extracellular space`GO:0005764^cellular_component^lysosome`GO:0004197^molecular_function^cysteine-type endopeptidase activity`GO:0006955^biological_process^immune response`GO:0051603^biological_process^proteolysis involved in cellular protein catabolic process	.	.	.
TRINITY_DN27621_c1_g1_i1	MCFN_DICDI^MCFN_DICDI^Q:365-3,H:6-125^47.107%ID^E:1.4e-18^RecName: Full=Mitochondrial substrate carrier family protein N;^Eukaryota; Amoebozoa; Mycetozoa; Dictyosteliida; Dictyostelium	.	TRINITY_DN27621_c1_g1_i1.p1	33-554[-]	MCFN_DICDI^MCFN_DICDI^Q:64-173,H:6-114^44.545%ID^E:6.47e-24^RecName: Full=Mitochondrial substrate carrier family protein N;^Eukaryota; Amoebozoa; Mycetozoa; Dictyosteliida; Dictyostelium	.	sigP:0.996519^^^	.	ENOG410XPST^Phosphate carrier protein	KEGG:ddi:DDB_G0293646`KO:K15102	GO:0016021^cellular_component^integral component of membrane`GO:0005743^cellular_component^mitochondrial inner membrane`GO:0005739^cellular_component^mitochondrion`GO:0005315^molecular_function^inorganic phosphate transmembrane transporter activity`GO:0003735^molecular_function^structural constituent of ribosome`GO:0006817^biological_process^phosphate ion transport`GO:0006412^biological_process^t…	.	.	.
TRINITY_DN27691_c28_g9_i1	.	.	TRINITY_DN27691_c28_g9_i1.p1	2-358[+]	.	.	sigP:0.995299^^^	.	.	.	.	.	.	.
TRINITY_DN27630_c7_g1_i1	CB4B_ARATH^CB4B_ARATH^Q:373-2,H:32-156^68%ID^E:3.89e-56^RecName: Full=Chlorophyll a-b binding protein CP29.2, chloroplastic;^Eukaryota; Viridiplantae; Streptophyta; Embryophyta; Tracheophyta; Spermatophyta; Magnoliophyta; eudicotyledons; Gunneridae; Pentapetalae; rosids; malvids; Brassicales; Brassicaceae; Camelineae; Arabidopsis	.	.	.	.	.	.	.	ENOG410YYUX^Chlorophyll A-B binding protein	KEGG:ath:AT3G08940`KO:K08915	GO:0009507^cellular_component^chloroplast`GO:0009941^cellular_component^chloroplast envelope`GO:0009534^cellular_component^chloroplast thylakoid`GO:0009535^cellular_component^chloroplast thylakoid membrane`GO:0016021^cellular_component^integral component of membrane`GO:0016020^cellular_component^membrane`GO:0009522^cellular_component^photosystem I`GO:0009523^cellular_component^photosystem II`GO:0…	.	.	.
TRINITY_DN33839_c1_g1_i1	.	.	.	.	.	.	.	.	.	.	.	.	.	.
TRINITY_DN33878_c0_g1_i1	.	.	TRINITY_DN33878_c0_g1_i1.p1	83-667[-]	.	.	sigP:0.992432^^^	.	.	.	.	.	.	.
TRINITY_DN33857_c0_g1_i1	ARI8_ARATH^ARI8_ARATH^Q:432-1973,H:2-510^40.039%ID^E:1.05e-119^RecName: Full=Probable E3 ubiquitin-protein ligase ARI8;^Eukaryota; Viridiplantae; Streptophyta; Embryophyta; Tracheophyta; Spermatophyta; Magnoliophyta; eudicotyledons; Gunneridae; Pentapetalae; rosids; malvids; Brassicales; Brassicaceae; Camelineae; Arabidopsis	.	TRINITY_DN33857_c0_g1_i1.p1	333-2015[+]	ARI8_ARATH^ARI8_ARATH^Q:34-547,H:2-510^40.039%ID^E:1.02e-126^RecName: Full=Probable E3 ubiquitin-protein ligase ARI8;^Eukaryota; Viridiplantae; Streptophyta; Embryophyta; Tracheophyta; Spermatophyta; Magnoliophyta; eudicotyledons; Gunneridae; Pentapetalae; rosids; malvids; Brassicales; Brassicaceae; Camelineae; Arabidopsis	.	sigP:0.999097^^^	.	ENOG410XP9Y^RING finger) protein	KEGG:ath:AT1G65430`KO:K11968	GO:0005737^cellular_component^cytoplasm`GO:0000151^cellular_component^ubiquitin ligase complex`GO:0016874^molecular_function^ligase activity`GO:0003676^molecular_function^nucleic acid binding`GO:0031624^molecular_function^ubiquitin conjugating enzyme binding`GO:0061630^molecular_function^ubiquitin protein ligase activity`GO:0004842^molecular_function^ubiquitin-protein transferase activity`GO:0008…	.	.	.
TRINITY_DN33902_c6_g1_i1	.	.	.	.	.	.	.	.	.	.	.	.	.	.
TRINITY_DN33902_c18_g1_i1	ACY1A_RAT^ACY1A_RAT^Q:149-418,H:16-105^38.889%ID^E:1.79e-13^RecName: Full=Aminoacylase-1A;^Eukaryota; Metazoa; Chordata; Craniata; Vertebrata; Euteleostomi; Mammalia; Eutheria; Euarchontoglires; Glires; Rodentia; Sciurognathi; Muroidea; Muridae; Murinae; Rattus	.	.	.	.	.	.	.	COG0624^succinyl-diaminopimelate desuccinylase activity	KEGG:rno:300981`KO:K14677	GO:0005737^cellular_component^cytoplasm`GO:0070062^cellular_component^extracellular exosome`GO:0004046^molecular_function^aminoacylase activity`GO:0046872^molecular_function^metal ion binding`GO:0008237^molecular_function^metallopeptidase activity`GO:0006520^biological_process^cellular amino acid metabolic process`GO:0030163^biological_process^protein catabolic process	.	.	.
TRINITY_DN33877_c3_g1_i1	.	.	.	.	.	.	.	.	.	.	.	.	.	.
TRINITY_DN33877_c3_g2_i1	.	.	.	.	.	.	.	.	.	.	.	.	.	.
TRINITY_DN33877_c3_g3_i1	C3H49_ARATH^C3H49_ARATH^Q:139-2,H:45-94^56%ID^E:2.33e-08^RecName: Full=Zinc finger CCCH domain-containing protein 49;^Eukaryota; Viridiplantae; Streptophyta; Embryophyta; Tracheophyta; Spermatophyta; Magnoliophyta; eudicotyledons; Gunneridae; Pentapetalae; rosids; malvids; Brassicales; Brassicaceae; Camelineae; Arabidopsis	.	.	.	.	.	.	.	ENOG410XR0Z^zinc finger CCCH domain-containing protein	KEGG:ath:AT4G29190	GO:0005886^cellular_component^plasma membrane`GO:0003677^molecular_function^DNA binding`GO:0046872^molecular_function^metal ion binding`GO:0003700^molecular_function^transcription factor activity, sequence-specific DNA binding`GO:0006355^biological_process^regulation of transcription, DNA-templated	.	.	.
TRINITY_DN33821_c1_g1_i1	ATL7_ARATH^ATL7_ARATH^Q:730-314,H:17-158^40.816%ID^E:2.11e-19^RecName: Full=RING-H2 finger protein ATL7;^Eukaryota; Viridiplantae; Streptophyta; Embryophyta; Tracheophyta; Spermatophyta; Magnoliophyta; eudicotyledons; Gunneridae; Pentapetalae; rosids; malvids; Brassicales; Brassicaceae; Camelineae; Arabidopsis	.	TRINITY_DN33821_c1_g1_i1.p1	131-763[-]	ATL7_ARATH^ATL7_ARATH^Q:12-150,H:17-158^40.816%ID^E:2.2e-32^RecName: Full=RING-H2 finger protein ATL7;^Eukaryota; Viridiplantae; Streptophyta; Embryophyta; Tracheophyta; Spermatophyta; Magnoliophyta; eudicotyledons; Gunneridae; Pentapetalae; rosids; malvids; Brassicales; Brassicaceae; Camelineae; Arabidopsis	.	sigP:0.999862^^^	ExpAA=22.77^PredHel=1^Topology=o26-48i	ENOG41121N2^zinc ion binding	KEGG:ath:AT4G10150`KO:K19039	GO:0016021^cellular_component^integral component of membrane`GO:0008270^molecular_function^zinc ion binding`GO:0016567^biological_process^protein ubiquitination	.	.	.
TRINITY_DN33834_c0_g6_i1	.	.	TRINITY_DN33834_c0_g6_i1.p1	1-309[+]	.	.	sigP:0.995024^^^	.	.	.	.	.	.	.
TRINITY_DN33895_c4_g11_i1	.	.	.	.	.	.	.	.	.	.	.	.	.	.
TRINITY_DN33895_c4_g18_i1	.	.	.	.	.	.	.	.	.	.	.	.	.	.
TRINITY_DN33895_c5_g3_i1	.	.	.	.	.	.	.	.	.	.	.	.	.	.
TRINITY_DN33895_c5_g4_i1	.	.	.	.	.	.	.	.	.	.	.	.	.	.
TRINITY_DN33895_c7_g1_i1	.	.	.	.	.	.	.	.	.	.	.	.	.	.
TRINITY_DN33856_c2_g2_i1	CRC_ARATH^CRC_ARATH^Q:778-909,H:110-153^79.545%ID^E:5.57e-18^RecName: Full=Protein CRABS CLAW;^Eukaryota; Viridiplantae; Streptophyta; Embryophyta; Tracheophyta; Spermatophyta; Magnoliophyta; eudicotyledons; Gunneridae; Pentapetalae; rosids; malvids; Brassicales; Brassicaceae; Camelineae; Arabidopsis	.	.	.	.	.	.	.	ENOG410Y6JT^protein DROOPING LEAF	KEGG:ath:AT1G69180	GO:0005634^cellular_component^nucleus`GO:0003677^molecular_function^DNA binding`GO:0046872^molecular_function^metal ion binding`GO:0003700^molecular_function^transcription factor activity, sequence-specific DNA binding`GO:0048440^biological_process^carpel development`GO:0030154^biological_process^cell differentiation`GO:0010582^biological_process^floral meristem determinacy`GO:0010254^biological_…	.	.	.
TRINITY_DN33861_c1_g1_i1	ERD15_ARATH^ERD15_ARATH^Q:111-236,H:1-43^74.419%ID^E:1.78e-15^RecName: Full=Protein EARLY RESPONSIVE TO DEHYDRATION 15;^Eukaryota; Viridiplantae; Streptophyta; Embryophyta; Tracheophyta; Spermatophyta; Magnoliophyta; eudicotyledons; Gunneridae; Pentapetalae; rosids; malvids; Brassicales; Brassicaceae; Camelineae; Arabidopsis	.	.	.	.	.	.	.	ENOG410Z9AB^Polyadenylate-binding protein-interacting protein	KEGG:ath:AT2G41430	GO:0005737^cellular_component^cytoplasm`GO:0009617^biological_process^response to bacterium`GO:0009644^biological_process^response to high light intensity`GO:0009414^biological_process^response to water deprivation	.	.	.
TRINITY_DN33860_c0_g1_i1	HXNY_EMENI^HXNY_EMENI^Q:2068-2478,H:119-249^35.461%ID^E:7.21e-09^.^.	.	TRINITY_DN33860_c0_g1_i1.p1	2167-2478[+]	HXNY_EMENI^HXNY_EMENI^Q:4-104,H:153-249^36.275%ID^E:2.24e-11^.^.	.	sigP:0.506702^^^	.	.	.	.	.	.	.
TRINITY_DN33860_c0_g1_i1	HXNY_EMENI^HXNY_EMENI^Q:2068-2478,H:119-249^35.461%ID^E:7.21e-09^.^.	.	TRINITY_DN33860_c0_g1_i1.p2	575-883[+]	ACCO1_DICMU^ACCO1_DICMU^Q:3-52,H:32-85^48.148%ID^E:2.04e-08^RecName: Full=1-aminocyclopropane-1-carboxylate oxidase;^Eukaryota; Amoebozoa; Mycetozoa; Dictyosteliida; Dictyostelium	.	sigP:0.999528^^^	.	.	.	GO:0009815^molecular_function^1-aminocyclopropane-1-carboxylate oxidase activity`GO:0051213^molecular_function^dioxygenase activity`GO:0005506^molecular_function^iron ion binding`GO:0009693^biological_process^ethylene biosynthetic process	.	.	.
TRINITY_DN33815_c0_g3_i1	.	.	.	.	.	.	.	.	.	.	.	.	.	.
TRINITY_DN33815_c0_g4_i1	.	.	.	.	.	.	.	.	.	.	.	.	.	.
TRINITY_DN33862_c1_g1_i1	.	.	.	.	.	.	.	.	.	.	.	.	.	.
TRINITY_DN33844_c1_g1_i1	.	.	.	.	.	.	.	.	.	.	.	.	.	.
TRINITY_DN33909_c0_g1_i1	.	.	.	.	.	.	.	.	.	.	.	.	.	.
TRINITY_DN33909_c2_g1_i1	.	.	.	.	.	.	.	.	.	.	.	.	.	.
TRINITY_DN33826_c4_g1_i1	.	.	TRINITY_DN33826_c4_g1_i1.p1	145-588[+]	.	.	sigP:0.999836^^^	.	.	.	.	.	.	.
TRINITY_DN33910_c1_g1_i1	.	.	TRINITY_DN33910_c1_g1_i1.p1	3-329[+]	.	.	sigP:0.998651^^^	.	.	.	.	.	.	.
TRINITY_DN33903_c0_g5_i1	C3H43_ARATH^C3H43_ARATH^Q:266-3,H:166-257^57.609%ID^E:3.74e-27^RecName: Full=Zinc finger CCCH domain-containing protein 43;^Eukaryota; Viridiplantae; Streptophyta; Embryophyta; Tracheophyta; Spermatophyta; Magnoliophyta; eudicotyledons; Gunneridae; Pentapetalae; rosids; malvids; Brassicales; Brassicaceae; Camelineae; Arabidopsis`C3H43_ARATH^C3H43_ARATH^Q:266-84,H:354-417^45.312%ID^E:9.25e-09^RecN…	.	.	.	.	.	.	.	COG5063^zinc finger	KEGG:ath:AT3G48440	GO:0005634^cellular_component^nucleus`GO:0003677^molecular_function^DNA binding`GO:0046872^molecular_function^metal ion binding	.	.	.
TRINITY_DN33906_c6_g1_i1	.	.	.	.	.	.	.	.	.	.	.	.	.	.
TRINITY_DN33874_c0_g1_i1	.	.	TRINITY_DN33874_c0_g1_i1.p1	1-345[-]	.	.	sigP:0.999017^^^	.	.	.	.	.	.	.
TRINITY_DN33908_c0_g1_i1	H1_SOLPN^H1_SOLPN^Q:1-174,H:63-120^87.931%ID^E:1.49e-29^RecName: Full=Histone H1;^Eukaryota; Viridiplantae; Streptophyta; Embryophyta; Tracheophyta; Spermatophyta; Magnoliophyta; eudicotyledons; Gunneridae; Pentapetalae; asterids; lamiids; Solanales; Solanaceae; Solanoideae; Solaneae; Solanum; Lycopersicon	.	TRINITY_DN33908_c0_g1_i1.p1	46-327[+]	H1_SOLPN^H1_SOLPN^Q:1-43,H:78-120^86.047%ID^E:4.21e-19^RecName: Full=Histone H1;^Eukaryota; Viridiplantae; Streptophyta; Embryophyta; Tracheophyta; Spermatophyta; Magnoliophyta; eudicotyledons; Gunneridae; Pentapetalae; asterids; lamiids; Solanales; Solanaceae; Solanoideae; Solaneae; Solanum; Lycopersicon	.	sigP:0.999876^^^	.	.	.	GO:0000786^cellular_component^nucleosome`GO:0005634^cellular_component^nucleus`GO:0003677^molecular_function^DNA binding`GO:0006334^biological_process^nucleosome assembly	.	.	.
TRINITY_DN33908_c1_g1_i1	.	.	.	.	.	.	.	.	.	.	.	.	.	.
TRINITY_DN33908_c2_g1_i1	.	.	.	.	.	.	.	.	.	.	.	.	.	.
TRINITY_DN33908_c3_g1_i1	H1_SOLPN^H1_SOLPN^Q:6-206,H:34-103^68.571%ID^E:1.42e-25^RecName: Full=Histone H1;^Eukaryota; Viridiplantae; Streptophyta; Embryophyta; Tracheophyta; Spermatophyta; Magnoliophyta; eudicotyledons; Gunneridae; Pentapetalae; asterids; lamiids; Solanales; Solanaceae; Solanoideae; Solaneae; Solanum; Lycopersicon	.	.	.	.	.	.	.	.	.	GO:0000786^cellular_component^nucleosome`GO:0005634^cellular_component^nucleus`GO:0003677^molecular_function^DNA binding`GO:0006334^biological_process^nucleosome assembly	.	.	.
TRINITY_DN33908_c5_g1_i1	H1_SOLPN^H1_SOLPN^Q:7-291,H:23-120^68.367%ID^E:1.29e-37^RecName: Full=Histone H1;^Eukaryota; Viridiplantae; Streptophyta; Embryophyta; Tracheophyta; Spermatophyta; Magnoliophyta; eudicotyledons; Gunneridae; Pentapetalae; asterids; lamiids; Solanales; Solanaceae; Solanoideae; Solaneae; Solanum; Lycopersicon	.	.	.	.	.	.	.	.	.	GO:0000786^cellular_component^nucleosome`GO:0005634^cellular_component^nucleus`GO:0003677^molecular_function^DNA binding`GO:0006334^biological_process^nucleosome assembly	.	.	.
TRINITY_DN33863_c8_g1_i1	ADT3_ARATH^ADT3_ARATH^Q:375-1,H:246-370^81.6%ID^E:4.99e-52^RecName: Full=ADP,ATP carrier protein 3, mitochondrial;^Eukaryota; Viridiplantae; Streptophyta; Embryophyta; Tracheophyta; Spermatophyta; Magnoliophyta; eudicotyledons; Gunneridae; Pentapetalae; rosids; malvids; Brassicales; Brassicaceae; Camelineae; Arabidopsis	.	TRINITY_DN33863_c8_g1_i1.p1	1-378[-]	ADT3_ARATH^ADT3_ARATH^Q:2-126,H:246-370^81.6%ID^E:3.18e-66^RecName: Full=ADP,ATP carrier protein 3, mitochondrial;^Eukaryota; Viridiplantae; Streptophyta; Embryophyta; Tracheophyta; Spermatophyta; Magnoliophyta; eudicotyledons; Gunneridae; Pentapetalae; rosids; malvids; Brassicales; Brassicaceae; Camelineae; Arabidopsis	.	sigP:0.992445^^^	ExpAA=49.38^PredHel=2^Topology=i5-24o39-61i	ENOG410XNW0^transmembrane transport	KEGG:ath:AT4G28390`KO:K05863	GO:0009941^cellular_component^chloroplast envelope`GO:0016021^cellular_component^integral component of membrane`GO:0016020^cellular_component^membrane`GO:0005743^cellular_component^mitochondrial inner membrane`GO:0005739^cellular_component^mitochondrion`GO:0005471^molecular_function^ATP:ADP antiporter activity`GO:0003735^molecular_function^structural constituent of ribosome`GO:0015866^biological_…	.	.	.
TRINITY_DN38554_c1_g3_i1	CRR55_ARATH^CRR55_ARATH^Q:31-438,H:62-198^49.275%ID^E:1.92e-39^RecName: Full=Cysteine-rich repeat secretory protein 55;^Eukaryota; Viridiplantae; Streptophyta; Embryophyta; Tracheophyta; Spermatophyta; Magnoliophyta; eudicotyledons; Gunneridae; Pentapetalae; rosids; malvids; Brassicales; Brassicaceae; Camelineae; Arabidopsis	.	TRINITY_DN38554_c1_g3_i1.p1	1-438[+]	CRR55_ARATH^CRR55_ARATH^Q:11-146,H:62-198^49.275%ID^E:1.72e-39^RecName: Full=Cysteine-rich repeat secretory protein 55;^Eukaryota; Viridiplantae; Streptophyta; Embryophyta; Tracheophyta; Spermatophyta; Magnoliophyta; eudicotyledons; Gunneridae; Pentapetalae; rosids; malvids; Brassicales; Brassicaceae; Camelineae; Arabidopsis	.	sigP:0.997167^^^	.	ENOG410YD44^cysteine-rich repeat secretory protein	KEGG:ath:AT5G48540	GO:0005576^cellular_component^extracellular region`GO:0080167^biological_process^response to karrikin	.	.	.
TRINITY_DN38559_c0_g1_i1	.	.	.	.	.	.	.	.	.	.	.	.	.	.
TRINITY_DN38564_c0_g1_i1	CB12_PETHY^CB12_PETHY^Q:338-3,H:1-113^60%ID^E:2.12e-32^RecName: Full=Chlorophyll a-b binding protein, chloroplastic;^Eukaryota; Viridiplantae; Streptophyta; Embryophyta; Tracheophyta; Spermatophyta; Magnoliophyta; eudicotyledons; Gunneridae; Pentapetalae; asterids; lamiids; Solanales; Solanaceae; Petunioideae; Petunia	.	TRINITY_DN38564_c0_g1_i1.p1	1-399[+]	.	.	sigP:0.997823^^^	.	.	.	.	.	.	.
TRINITY_DN38564_c10_g1_i1	CB12_PETHY^CB12_PETHY^Q:29-286,H:1-87^44.944%ID^E:6.68e-09^RecName: Full=Chlorophyll a-b binding protein, chloroplastic;^Eukaryota; Viridiplantae; Streptophyta; Embryophyta; Tracheophyta; Spermatophyta; Magnoliophyta; eudicotyledons; Gunneridae; Pentapetalae; asterids; lamiids; Solanales; Solanaceae; Petunioideae; Petunia	.	.	.	.	.	.	.	.	.	GO:0009535^cellular_component^chloroplast thylakoid membrane`GO:0016021^cellular_component^integral component of membrane`GO:0009522^cellular_component^photosystem I`GO:0009523^cellular_component^photosystem II`GO:0016168^molecular_function^chlorophyll binding`GO:0046872^molecular_function^metal ion binding`GO:0009765^biological_process^photosynthesis, light harvesting`GO:0018298^biological_proce…	.	.	.
TRINITY_DN38557_c7_g1_i1	.	.	.	.	.	.	.	.	.	.	.	.	.	.
TRINITY_DN38594_c0_g1_i1	EIF1B_PIG^EIF1B_PIG^Q:182-51,H:70-113^65.909%ID^E:5.79e-16^RecName: Full=Eukaryotic translation initiation factor 1b;^Eukaryota; Metazoa; Chordata; Craniata; Vertebrata; Euteleostomi; Mammalia; Eutheria; Laurasiatheria; Cetartiodactyla; Suina; Suidae; Sus	.	.	.	.	.	.	.	COG0023^translation initiation factor	KEGG:ssc:414417`KO:K03113	GO:0044822^molecular_function^poly(A) RNA binding`GO:0003743^molecular_function^translation initiation factor activity	.	.	.
TRINITY_DN38572_c0_g1_i1	DIOX4_ARATH^DIOX4_ARATH^Q:584-841,H:75-160^34.884%ID^E:4.31e-11^.^.	.	.	.	.	.	.	.	.	.	.	.	.	.
TRINITY_DN38573_c0_g1_i1	D14L_ORYSJ^D14L_ORYSJ^Q:154-2,H:120-170^90.196%ID^E:9.56e-29^RecName: Full=Probable esterase D14L;^Eukaryota; Viridiplantae; Streptophyta; Embryophyta; Tracheophyta; Spermatophyta; Magnoliophyta; Liliopsida; Poales; Poaceae; BOP clade; Oryzoideae; Oryzeae; Oryzinae; Oryza	.	.	.	.	.	.	.	COG0596^Alpha beta hydrolase	KEGG:osa:4333199	GO:0016787^molecular_function^hydrolase activity	.	.	.
TRINITY_DN38596_c1_g1_i1	.	.	.	.	.	.	.	.	.	.	.	.	.	.
TRINITY_DN38571_c1_g1_i1	ENO_MESCR^ENO_MESCR^Q:172-2,H:40-96^80.702%ID^E:1.21e-23^RecName: Full=Enolase;^Eukaryota; Viridiplantae; Streptophyta; Embryophyta; Tracheophyta; Spermatophyta; Magnoliophyta; eudicotyledons; Gunneridae; Pentapetalae; Caryophyllales; Aizoaceae; Mesembryanthemum	.	.	.	.	.	.	.	.	.	GO:0000015^cellular_component^phosphopyruvate hydratase complex`GO:0000287^molecular_function^magnesium ion binding`GO:0004634^molecular_function^phosphopyruvate hydratase activity`GO:0006096^biological_process^glycolytic process	.	.	.
TRINITY_DN38571_c2_g1_i1	ENO_MESCR^ENO_MESCR^Q:210-1,H:1-70^71.429%ID^E:1.8e-25^RecName: Full=Enolase;^Eukaryota; Viridiplantae; Streptophyta; Embryophyta; Tracheophyta; Spermatophyta; Magnoliophyta; eudicotyledons; Gunneridae; Pentapetalae; Caryophyllales; Aizoaceae; Mesembryanthemum	.	.	.	.	.	.	.	.	.	GO:0000015^cellular_component^phosphopyruvate hydratase complex`GO:0000287^molecular_function^magnesium ion binding`GO:0004634^molecular_function^phosphopyruvate hydratase activity`GO:0006096^biological_process^glycolytic process	.	.	.
TRINITY_DN38571_c3_g1_i1	ENO_MESCR^ENO_MESCR^Q:265-2,H:1-88^80.682%ID^E:3.87e-43^RecName: Full=Enolase;^Eukaryota; Viridiplantae; Streptophyta; Embryophyta; Tracheophyta; Spermatophyta; Magnoliophyta; eudicotyledons; Gunneridae; Pentapetalae; Caryophyllales; Aizoaceae; Mesembryanthemum	.	.	.	.	.	.	.	.	.	GO:0000015^cellular_component^phosphopyruvate hydratase complex`GO:0000287^molecular_function^magnesium ion binding`GO:0004634^molecular_function^phosphopyruvate hydratase activity`GO:0006096^biological_process^glycolytic process	.	.	.
TRINITY_DN38577_c1_g3_i1	CRCK3_ARATH^CRCK3_ARATH^Q:225-410,H:443-504^59.677%ID^E:2.23e-17^RecName: Full=Calmodulin-binding receptor-like cytoplasmic kinase 3;^Eukaryota; Viridiplantae; Streptophyta; Embryophyta; Tracheophyta; Spermatophyta; Magnoliophyta; eudicotyledons; Gunneridae; Pentapetalae; rosids; malvids; Brassicales; Brassicaceae; Camelineae; Arabidopsis	.	.	.	.	.	.	.	COG0515^Serine Threonine protein kinase	KEGG:ath:AT2G11520	GO:0005737^cellular_component^cytoplasm`GO:0005524^molecular_function^ATP binding`GO:0004674^molecular_function^protein serine/threonine kinase activity	.	.	.
TRINITY_DN38523_c4_g1_i1	.	.	.	.	.	.	.	.	.	.	.	.	.	.
TRINITY_DN38607_c2_g5_i1	FZR2_ARATH^FZR2_ARATH^Q:212-1042,H:207-483^83.755%ID^E:4.27e-169^RecName: Full=Protein FIZZY-RELATED 2;^Eukaryota; Viridiplantae; Streptophyta; Embryophyta; Tracheophyta; Spermatophyta; Magnoliophyta; eudicotyledons; Gunneridae; Pentapetalae; rosids; malvids; Brassicales; Brassicaceae; Camelineae; Arabidopsis`FZR2_ARATH^FZR2_ARATH^Q:1-147,H:164-212^87.755%ID^E:8.46e-20^RecName: Full=Protein FIZZY…	.	TRINITY_DN38607_c2_g5_i1.p1	176-1045[+]	FZR2_ARATH^FZR2_ARATH^Q:1-289,H:189-483^80%ID^E:2.91e-172^RecName: Full=Protein FIZZY-RELATED 2;^Eukaryota; Viridiplantae; Streptophyta; Embryophyta; Tracheophyta; Spermatophyta; Magnoliophyta; eudicotyledons; Gunneridae; Pentapetalae; rosids; malvids; Brassicales; Brassicaceae; Camelineae; Arabidopsis	.	sigP:0.813491^^^	.	COG2319^wd repeat	KEGG:ath:AT4G22910`KO:K03364	GO:0005634^cellular_component^nucleus`GO:0051301^biological_process^cell division`GO:0016049^biological_process^cell growth`GO:0042023^biological_process^DNA endoreduplication`GO:0007067^biological_process^mitotic nuclear division`GO:0016567^biological_process^protein ubiquitination`GO:0010091^biological_process^trichome branching	.	.	.
TRINITY_DN38603_c1_g1_i1	.	.	.	.	.	.	.	.	.	.	.	.	.	.
TRINITY_DN38603_c4_g1_i1	.	.	TRINITY_DN38603_c4_g1_i1.p1	3-359[-]	.	.	sigP:0.999502^^^	.	.	.	.	.	.	.
TRINITY_DN38603_c4_g5_i1	MFPS_AGRFC^MFPS_AGRFC^Q:1065-7,H:126-430^23.729%ID^E:2.97e-11^RecName: Full=Mannosylfructose-phosphate synthase {ECO:0000312|EMBL:ABU63292.1};^Bacteria; Proteobacteria; Alphaproteobacteria; Rhizobiales; Rhizobiaceae; Rhizobium/Agrobacterium group; Agrobacterium; Agrobacterium tumefaciens complex	.	TRINITY_DN38603_c4_g5_i1.p1	1-1122[-]	MFPS_AGRFC^MFPS_AGRFC^Q:20-372,H:126-430^24.294%ID^E:6.49e-18^RecName: Full=Mannosylfructose-phosphate synthase {ECO:0000312|EMBL:ABU63292.1};^Bacteria; Proteobacteria; Alphaproteobacteria; Rhizobiales; Rhizobiaceae; Rhizobium/Agrobacterium group; Agrobacterium; Agrobacterium tumefaciens complex	.	sigP:0.999268^^^	.	COG0438^Glycosyl transferase (Group 1	KEGG:atu:Atu0661`KO:K13058	GO:0016758^molecular_function^transferase activity, transferring hexosyl groups`GO:0046351^biological_process^disaccharide biosynthetic process	.	.	.
TRINITY_DN38567_c1_g1_i1	.	.	.	.	.	.	.	.	.	.	.	.	.	.
TRINITY_DN38567_c2_g1_i1	.	.	.	.	.	.	.	.	.	.	.	.	.	.
TRINITY_DN34988_c0_g1_i1	.	.	.	.	.	.	.	.	.	.	.	.	.	.
TRINITY_DN35000_c4_g1_i1	.	.	TRINITY_DN35000_c4_g1_i1.p1	3-335[+]	.	.	sigP:0.99929^^^	ExpAA=42.19^PredHel=2^Topology=i50-69o79-98i	.	.	.	.	.	.
TRINITY_DN35011_c0_g2_i1	.	.	.	.	.	.	.	.	.	.	.	.	.	.
TRINITY_DN34958_c1_g3_i1	.	.	TRINITY_DN34958_c1_g3_i1.p1	44-511[+]	.	.	sigP:0.997578^^^	.	.	.	.	.	.	.
TRINITY_DN34958_c1_g4_i1	.	.	.	.	.	.	.	.	.	.	.	.	.	.
TRINITY_DN34972_c5_g1_i1	.	.	.	.	.	.	.	.	.	.	.	.	.	.
TRINITY_DN34913_c68_g2_i1	.	.	.	.	.	.	.	.	.	.	.	.	.	.
TRINITY_DN34913_c68_g7_i1	.	.	.	.	.	.	.	.	.	.	.	.	.	.
TRINITY_DN34913_c70_g7_i1	.	.	.	.	.	.	.	.	.	.	.	.	.	.
TRINITY_DN34913_c72_g1_i1	ASR3_SOLLC^ASR3_SOLLC^Q:2-205,H:5-73^52.174%ID^E:8.53e-07^RecName: Full=Abscisic stress-ripening protein 3;^Eukaryota; Viridiplantae; Streptophyta; Embryophyta; Tracheophyta; Spermatophyta; Magnoliophyta; eudicotyledons; Gunneridae; Pentapetalae; asterids; lamiids; Solanales; Solanaceae; Solanoideae; Solaneae; Solanum; Lycopersicon	.	.	.	.	.	.	.	ENOG410Z0MC^abscisic stress-ripening	KEGG:sly:101247212	GO:0006950^biological_process^response to stress	.	.	.
TRINITY_DN34913_c72_g14_i1	.	.	.	.	.	.	.	.	.	.	.	.	.	.
TRINITY_DN34913_c74_g15_i1	.	.	.	.	.	.	.	.	.	.	.	.	.	.
TRINITY_DN34989_c1_g1_i1	.	.	.	.	.	.	.	.	.	.	.	.	.	.
TRINITY_DN34989_c1_g3_i1	.	.	.	.	.	.	.	.	.	.	.	.	.	.
TRINITY_DN34989_c5_g1_i1	.	.	.	.	.	.	.	.	.	.	.	.	.	.
TRINITY_DN34984_c5_g9_i1	FTSH2_ARATH^FTSH2_ARATH^Q:293-132,H:625-678^74.074%ID^E:1.87e-20^RecName: Full=ATP-dependent zinc metalloprotease FTSH 2, chloroplastic;^Eukaryota; Viridiplantae; Streptophyta; Embryophyta; Tracheophyta; Spermatophyta; Magnoliophyta; eudicotyledons; Gunneridae; Pentapetalae; rosids; malvids; Brassicales; Brassicaceae; Camelineae; Arabidopsis	.	.	.	.	.	.	.	COG0465^Acts as a processive, ATP-dependent zinc metallopeptidase for both cytoplasmic and membrane proteins. Plays a role in the quality control of integral membrane proteins (By similarity)	KEGG:ath:AT2G30950`KO:K03798	GO:0009507^cellular_component^chloroplast`GO:0009941^cellular_component^chloroplast envelope`GO:0009534^cellular_component^chloroplast thylakoid`GO:0009535^cellular_component^chloroplast thylakoid membrane`GO:0016021^cellular_component^integral component of membrane`GO:0016020^cellular_component^membrane`GO:0009579^cellular_component^thylakoid`GO:0031977^cellular_component^thylakoid lumen`GO:0005…	.	.	.
TRINITY_DN34984_c8_g1_i1	.	.	.	.	.	.	.	.	.	.	.	.	.	.
TRINITY_DN34984_c8_g3_i1	FTSH2_ORYSJ^FTSH2_ORYSJ^Q:2-295,H:113-210^87.755%ID^E:1.26e-31^RecName: Full=ATP-dependent zinc metalloprotease FTSH 2, chloroplastic;^Eukaryota; Viridiplantae; Streptophyta; Embryophyta; Tracheophyta; Spermatophyta; Magnoliophyta; Liliopsida; Poales; Poaceae; BOP clade; Oryzoideae; Oryzeae; Oryzinae; Oryza	.	.	.	.	.	.	.	COG0465^Acts as a processive, ATP-dependent zinc metallopeptidase for both cytoplasmic and membrane proteins. Plays a role in the quality control of integral membrane proteins (By similarity)	.	GO:0009941^cellular_component^chloroplast envelope`GO:0009535^cellular_component^chloroplast thylakoid membrane`GO:0016021^cellular_component^integral component of membrane`GO:0005524^molecular_function^ATP binding`GO:0004176^molecular_function^ATP-dependent peptidase activity`GO:0046872^molecular_function^metal ion binding`GO:0004222^molecular_function^metalloendopeptidase activity`GO:0008237^mo…	.	.	.
TRINITY_DN34984_c8_g4_i1	FTSH2_ORYSJ^FTSH2_ORYSJ^Q:2-1069,H:309-664^91.011%ID^E:0^RecName: Full=ATP-dependent zinc metalloprotease FTSH 2, chloroplastic;^Eukaryota; Viridiplantae; Streptophyta; Embryophyta; Tracheophyta; Spermatophyta; Magnoliophyta; Liliopsida; Poales; Poaceae; BOP clade; Oryzoideae; Oryzeae; Oryzinae; Oryza	.	TRINITY_DN34984_c8_g4_i1.p1	2-1108[+]	FTSH2_ORYSJ^FTSH2_ORYSJ^Q:1-358,H:309-666^91.061%ID^E:0^RecName: Full=ATP-dependent zinc metalloprotease FTSH 2, chloroplastic;^Eukaryota; Viridiplantae; Streptophyta; Embryophyta; Tracheophyta; Spermatophyta; Magnoliophyta; Liliopsida; Poales; Poaceae; BOP clade; Oryzoideae; Oryzeae; Oryzinae; Oryza	.	sigP:0.998296^^^	.	COG0465^Acts as a processive, ATP-dependent zinc metallopeptidase for both cytoplasmic and membrane proteins. Plays a role in the quality control of integral membrane proteins (By similarity)	.	GO:0009941^cellular_component^chloroplast envelope`GO:0009535^cellular_component^chloroplast thylakoid membrane`GO:0016021^cellular_component^integral component of membrane`GO:0005524^molecular_function^ATP binding`GO:0004176^molecular_function^ATP-dependent peptidase activity`GO:0046872^molecular_function^metal ion binding`GO:0004222^molecular_function^metalloendopeptidase activity`GO:0008237^mo…	.	.	.
TRINITY_DN34975_c0_g1_i1	ALF_SPIOL^ALF_SPIOL^Q:342-1,H:19-132^81.579%ID^E:1.33e-54^RecName: Full=Fructose-bisphosphate aldolase, cytoplasmic isozyme;^Eukaryota; Viridiplantae; Streptophyta; Embryophyta; Tracheophyta; Spermatophyta; Magnoliophyta; eudicotyledons; Gunneridae; Pentapetalae; Caryophyllales; Amaranthaceae; Chenopodioideae; Anserineae; Spinacia	.	.	.	.	.	.	.	.	.	GO:0005737^cellular_component^cytoplasm`GO:0004332^molecular_function^fructose-bisphosphate aldolase activity`GO:0006096^biological_process^glycolytic process	.	.	.
TRINITY_DN34975_c1_g1_i1	ALF_SPIOL^ALF_SPIOL^Q:3-224,H:56-129^85.135%ID^E:2.49e-36^RecName: Full=Fructose-bisphosphate aldolase, cytoplasmic isozyme;^Eukaryota; Viridiplantae; Streptophyta; Embryophyta; Tracheophyta; Spermatophyta; Magnoliophyta; eudicotyledons; Gunneridae; Pentapetalae; Caryophyllales; Amaranthaceae; Chenopodioideae; Anserineae; Spinacia	.	.	.	.	.	.	.	.	.	GO:0005737^cellular_component^cytoplasm`GO:0004332^molecular_function^fructose-bisphosphate aldolase activity`GO:0006096^biological_process^glycolytic process	.	.	.
TRINITY_DN34975_c1_g2_i1	ALF_SPIOL^ALF_SPIOL^Q:202-660,H:1-153^90.196%ID^E:3.24e-95^RecName: Full=Fructose-bisphosphate aldolase, cytoplasmic isozyme;^Eukaryota; Viridiplantae; Streptophyta; Embryophyta; Tracheophyta; Spermatophyta; Magnoliophyta; eudicotyledons; Gunneridae; Pentapetalae; Caryophyllales; Amaranthaceae; Chenopodioideae; Anserineae; Spinacia	.	TRINITY_DN34975_c1_g2_i1.p1	202-660[+]	ALF_SPIOL^ALF_SPIOL^Q:1-153,H:1-153^90.196%ID^E:2.62e-96^RecName: Full=Fructose-bisphosphate aldolase, cytoplasmic isozyme;^Eukaryota; Viridiplantae; Streptophyta; Embryophyta; Tracheophyta; Spermatophyta; Magnoliophyta; eudicotyledons; Gunneridae; Pentapetalae; Caryophyllales; Amaranthaceae; Chenopodioideae; Anserineae; Spinacia	.	sigP:0.998253^^^	.	.	.	GO:0005737^cellular_component^cytoplasm`GO:0004332^molecular_function^fructose-bisphosphate aldolase activity`GO:0006096^biological_process^glycolytic process	.	.	.
TRINITY_DN34995_c4_g3_i1	.	.	.	.	.	.	.	.	.	.	.	.	.	.
TRINITY_DN34928_c1_g2_i1	.	.	TRINITY_DN34928_c1_g2_i1.p1	787-1419[+]	.	.	sigP:0.999149^^^	.	.	.	.	.	.	.
TRINITY_DN34959_c1_g4_i1	C71BY_ARATH^C71BY_ARATH^Q:3-173,H:85-141^49.123%ID^E:7.31e-15^RecName: Full=Cytochrome P450 71B37;^Eukaryota; Viridiplantae; Streptophyta; Embryophyta; Tracheophyta; Spermatophyta; Magnoliophyta; eudicotyledons; Gunneridae; Pentapetalae; rosids; malvids; Brassicales; Brassicaceae; Camelineae; Arabidopsis	.	.	.	.	.	.	.	COG2124^Cytochrome p450	KEGG:ath:AT3G26330	GO:0016021^cellular_component^integral component of membrane`GO:0016020^cellular_component^membrane`GO:0020037^molecular_function^heme binding`GO:0005506^molecular_function^iron ion binding`GO:0016709^molecular_function^oxidoreductase activity, acting on paired donors, with incorporation or reduction of molecular oxygen, NAD(P)H as one donor, and incorporation of one atom of oxygen`GO:0044550^bio…	.	.	.
TRINITY_DN34971_c0_g1_i1	CSPLG_ORYSJ^CSPLG_ORYSJ^Q:854-282,H:15-204^49.215%ID^E:4.13e-39^RecName: Full=CASP-like protein 4B4;^Eukaryota; Viridiplantae; Streptophyta; Embryophyta; Tracheophyta; Spermatophyta; Magnoliophyta; Liliopsida; Poales; Poaceae; BOP clade; Oryzoideae; Oryzeae; Oryzinae; Oryza	.	TRINITY_DN34971_c0_g1_i1.p1	279-881[-]	CSPLH_ARALL^CSPLH_ARALL^Q:1-200,H:1-188^49.5%ID^E:1.28e-66^RecName: Full=CASP-like protein 4B1;^Eukaryota; Viridiplantae; Streptophyta; Embryophyta; Tracheophyta; Spermatophyta; Magnoliophyta; eudicotyledons; Gunneridae; Pentapetalae; rosids; malvids; Brassicales; Brassicaceae; Camelineae; Arabidopsis	.	sigP:0.996929^^^	ExpAA=85.60^PredHel=4^Topology=i57-76o91-110i122-144o170-192i	.	KEGG:aly:ARALYDRAFT_321547	GO:0016021^cellular_component^integral component of membrane`GO:0005886^cellular_component^plasma membrane	.	.	.
TRINITY_DN34962_c3_g4_i1	.	.	.	.	.	.	.	.	.	.	.	.	.	.
TRINITY_DN34944_c1_g1_i1	.	.	.	.	.	.	.	.	.	.	.	.	.	.
TRINITY_DN34983_c1_g1_i1	.	.	.	.	.	.	.	.	.	.	.	.	.	.
TRINITY_DN34970_c1_g1_i1	.	.	.	.	.	.	.	.	.	.	.	.	.	.
TRINITY_DN34970_c6_g1_i1	.	.	.	.	.	.	.	.	.	.	.	.	.	.
TRINITY_DN35006_c5_g8_i1	.	.	.	.	.	.	.	.	.	.	.	.	.	.
TRINITY_DN35006_c6_g22_i1	.	.	.	.	.	.	.	.	.	.	.	.	.	.
TRINITY_DN35006_c7_g12_i1	.	.	.	.	.	.	.	.	.	.	.	.	.	.
TRINITY_DN35006_c8_g1_i1	.	.	.	.	.	.	.	.	.	.	.	.	.	.
TRINITY_DN35006_c8_g2_i1	.	.	TRINITY_DN35006_c8_g2_i1.p1	3-1565[+]	.	.	sigP:0.999371^^^	ExpAA=136.21^PredHel=6^Topology=o125-147i167-189o249-271i278-300o339-361i455-477o	.	.	.	.	.	.
TRINITY_DN35006_c8_g5_i1	.	.	.	.	.	.	.	.	.	.	.	.	.	.
TRINITY_DN34922_c1_g2_i1	.	.	.	.	.	.	.	.	.	.	.	.	.	.
TRINITY_DN34911_c0_g1_i1	GLPT4_ARATH^GLPT4_ARATH^Q:8-199,H:77-142^63.636%ID^E:7.06e-23^RecName: Full=Putative glycerol-3-phosphate transporter 4;^Eukaryota; Viridiplantae; Streptophyta; Embryophyta; Tracheophyta; Spermatophyta; Magnoliophyta; eudicotyledons; Gunneridae; Pentapetalae; rosids; malvids; Brassicales; Brassicaceae; Camelineae; Arabidopsis	.	.	.	.	.	.	.	COG2271^transporter	KEGG:ath:AT4G17550`KO:K13783	GO:0016021^cellular_component^integral component of membrane`GO:0005774^cellular_component^vacuolar membrane`GO:0022857^molecular_function^transmembrane transporter activity`GO:0006820^biological_process^anion transport`GO:0008643^biological_process^carbohydrate transport`GO:0055062^biological_process^phosphate ion homeostasis`GO:0055085^biological_process^transmembrane transport	.	.	.
TRINITY_DN34911_c0_g5_i1	GLPT4_ARATH^GLPT4_ARATH^Q:583-1698,H:7-392^62.06%ID^E:8e-151^RecName: Full=Putative glycerol-3-phosphate transporter 4;^Eukaryota; Viridiplantae; Streptophyta; Embryophyta; Tracheophyta; Spermatophyta; Magnoliophyta; eudicotyledons; Gunneridae; Pentapetalae; rosids; malvids; Brassicales; Brassicaceae; Camelineae; Arabidopsis`GLPT4_ARATH^GLPT4_ARATH^Q:1582-1869,H:454-543^66.667%ID^E:7.5e-24^RecNam…	.	TRINITY_DN34911_c0_g5_i1.p2	3-464[+]	.	.	sigP:0.998095^^^	.	.	.	.	.	.	.
TRINITY_DN34911_c0_g5_i1	GLPT4_ARATH^GLPT4_ARATH^Q:583-1698,H:7-392^62.06%ID^E:8e-151^RecName: Full=Putative glycerol-3-phosphate transporter 4;^Eukaryota; Viridiplantae; Streptophyta; Embryophyta; Tracheophyta; Spermatophyta; Magnoliophyta; eudicotyledons; Gunneridae; Pentapetalae; rosids; malvids; Brassicales; Brassicaceae; Camelineae; Arabidopsis`GLPT4_ARATH^GLPT4_ARATH^Q:1582-1869,H:454-543^66.667%ID^E:7.5e-24^RecNam…	.	TRINITY_DN34911_c0_g5_i1.p1	559-1875[+]	GLPT4_ARATH^GLPT4_ARATH^Q:9-380,H:7-392^62.06%ID^E:1.67e-156^RecName: Full=Putative glycerol-3-phosphate transporter 4;^Eukaryota; Viridiplantae; Streptophyta; Embryophyta; Tracheophyta; Spermatophyta; Magnoliophyta; eudicotyledons; Gunneridae; Pentapetalae; rosids; malvids; Brassicales; Brassicaceae; Camelineae; Arabidopsis`GLPT4_ARATH^GLPT4_ARATH^Q:342-437,H:454-543^66.667%ID^E:6.81e-25^RecName…	.	sigP:0.998604^^^	ExpAA=182.91^PredHel=8^Topology=i28-50o109-131i138-160o175-194i229-251o312-334i354-376o386-408i	COG2271^transporter	KEGG:ath:AT4G17550`KO:K13783	GO:0016021^cellular_component^integral component of membrane`GO:0005774^cellular_component^vacuolar membrane`GO:0022857^molecular_function^transmembrane transporter activity`GO:0006820^biological_process^anion transport`GO:0008643^biological_process^carbohydrate transport`GO:0055062^biological_process^phosphate ion homeostasis`GO:0055085^biological_process^transmembrane transport	.	.	.
TRINITY_DN34911_c0_g6_i1	GLPT4_ARATH^GLPT4_ARATH^Q:68-595,H:315-490^84.659%ID^E:1.76e-90^RecName: Full=Putative glycerol-3-phosphate transporter 4;^Eukaryota; Viridiplantae; Streptophyta; Embryophyta; Tracheophyta; Spermatophyta; Magnoliophyta; eudicotyledons; Gunneridae; Pentapetalae; rosids; malvids; Brassicales; Brassicaceae; Camelineae; Arabidopsis	.	TRINITY_DN34911_c0_g6_i1.p1	2-595[+]	GLPT4_ARATH^GLPT4_ARATH^Q:23-198,H:315-490^84.659%ID^E:3.86e-99^RecName: Full=Putative glycerol-3-phosphate transporter 4;^Eukaryota; Viridiplantae; Streptophyta; Embryophyta; Tracheophyta; Spermatophyta; Magnoliophyta; eudicotyledons; Gunneridae; Pentapetalae; rosids; malvids; Brassicales; Brassicaceae; Camelineae; Arabidopsis	.	sigP:0.998295^^^	ExpAA=106.53^PredHel=5^Topology=o37-59i78-100o110-129i136-158o173-195i	COG2271^transporter	KEGG:ath:AT4G17550`KO:K13783	GO:0016021^cellular_component^integral component of membrane`GO:0005774^cellular_component^vacuolar membrane`GO:0022857^molecular_function^transmembrane transporter activity`GO:0006820^biological_process^anion transport`GO:0008643^biological_process^carbohydrate transport`GO:0055062^biological_process^phosphate ion homeostasis`GO:0055085^biological_process^transmembrane transport	.	.	.
TRINITY_DN34881_c0_g21_i1	HMNGT_SORBI^HMNGT_SORBI^Q:326-3,H:194-296^30.556%ID^E:5.72e-12^RecName: Full=Cyanohydrin beta-glucosyltransferase;^Eukaryota; Viridiplantae; Streptophyta; Embryophyta; Tracheophyta; Spermatophyta; Magnoliophyta; Liliopsida; Poales; Poaceae; PACMAD clade; Panicoideae; Andropogonodae; Andropogoneae; Sorghinae; Sorghum	.	TRINITY_DN34881_c0_g21_i1.p1	3-329[-]	HMNGT_SORBI^HMNGT_SORBI^Q:2-109,H:194-296^30.556%ID^E:5.15e-12^RecName: Full=Cyanohydrin beta-glucosyltransferase;^Eukaryota; Viridiplantae; Streptophyta; Embryophyta; Tracheophyta; Spermatophyta; Magnoliophyta; Liliopsida; Poales; Poaceae; PACMAD clade; Panicoideae; Andropogonodae; Andropogoneae; Sorghinae; Sorghum	.	sigP:0.999034^^^	.	COG1819^Transferase	KEGG:sbi:SORBI_01g001220`KO:K13030	GO:0005789^cellular_component^endoplasmic reticulum membrane`GO:0047792^molecular_function^cyanohydrin beta-glucosyltransferase activity`GO:0010132^biological_process^dhurrin biosynthetic process	.	.	.
TRINITY_DN34881_c1_g1_i1	BX9_MAIZE^BX9_MAIZE^Q:1-153,H:268-319^50%ID^E:3.41e-12^RecName: Full=DIMBOA UDP-glucosyltransferase BX9;^Eukaryota; Viridiplantae; Streptophyta; Embryophyta; Tracheophyta; Spermatophyta; Magnoliophyta; Liliopsida; Poales; Poaceae; PACMAD clade; Panicoideae; Andropogonodae; Andropogoneae; Tripsacinae; Zea	.	.	.	.	.	.	.	COG1819^Transferase	KEGG:zma:100274317`KO:K13228	GO:0047254^molecular_function^2,4-dihydroxy-7-methoxy-2H-1,4-benzoxazin-3(4H)-one 2-D-glucosyltransferase activity`GO:0046527^molecular_function^glucosyltransferase activity`GO:0008152^biological_process^metabolic process	.	.	.
TRINITY_DN34881_c1_g2_i1	HMNGT_SORBI^HMNGT_SORBI^Q:20-187,H:141-197^49.123%ID^E:5.15e-11^RecName: Full=Cyanohydrin beta-glucosyltransferase;^Eukaryota; Viridiplantae; Streptophyta; Embryophyta; Tracheophyta; Spermatophyta; Magnoliophyta; Liliopsida; Poales; Poaceae; PACMAD clade; Panicoideae; Andropogonodae; Andropogoneae; Sorghinae; Sorghum	.	.	.	.	.	.	.	COG1819^Transferase	KEGG:sbi:SORBI_01g001220`KO:K13030	GO:0005789^cellular_component^endoplasmic reticulum membrane`GO:0047792^molecular_function^cyanohydrin beta-glucosyltransferase activity`GO:0010132^biological_process^dhurrin biosynthetic process	.	.	.
TRINITY_DN34881_c1_g6_i1	.	.	.	.	.	.	.	.	.	.	.	.	.	.
TRINITY_DN34906_c7_g7_i1	.	.	TRINITY_DN34906_c7_g7_i1.p1	1-1317[+]	.	.	sigP:0.99935^^^	.	.	.	.	.	.	.
TRINITY_DN34880_c1_g1_i1	.	.	.	.	.	.	.	.	.	.	.	.	.	.
TRINITY_DN34890_c0_g4_i1	.	.	.	.	.	.	.	.	.	.	.	.	.	.
TRINITY_DN34899_c0_g2_i1	.	.	.	.	.	.	.	.	.	.	.	.	.	.
TRINITY_DN34899_c0_g3_i1	ACCH3_SOLLC^ACCH3_SOLLC^Q:266-3,H:10-92^52.222%ID^E:4.17e-19^RecName: Full=1-aminocyclopropane-1-carboxylate oxidase homolog;^Eukaryota; Viridiplantae; Streptophyta; Embryophyta; Tracheophyta; Spermatophyta; Magnoliophyta; eudicotyledons; Gunneridae; Pentapetalae; asterids; lamiids; Solanales; Solanaceae; Solanoideae; Solaneae; Solanum; Lycopersicon	.	TRINITY_DN34899_c0_g3_i1.p1	3-356[-]	ACCH3_SOLLC^ACCH3_SOLLC^Q:31-118,H:10-92^52.222%ID^E:3.75e-19^RecName: Full=1-aminocyclopropane-1-carboxylate oxidase homolog;^Eukaryota; Viridiplantae; Streptophyta; Embryophyta; Tracheophyta; Spermatophyta; Magnoliophyta; eudicotyledons; Gunneridae; Pentapetalae; asterids; lamiids; Solanales; Solanaceae; Solanoideae; Solaneae; Solanum; Lycopersicon	.	sigP:0.814363^^^	.	COG3491^2OGFe(II) oxygenase	KEGG:sly:101268031	GO:0031418^molecular_function^L-ascorbic acid binding`GO:0046872^molecular_function^metal ion binding`GO:0016491^molecular_function^oxidoreductase activity`GO:0009693^biological_process^ethylene biosynthetic process`GO:0009835^biological_process^fruit ripening	.	.	.
TRINITY_DN34862_c0_g1_i1	.	.	.	.	.	.	.	.	.	.	.	.	.	.
TRINITY_DN34873_c2_g1_i1	.	.	.	.	.	.	.	.	.	.	.	.	.	.
TRINITY_DN34824_c0_g1_i1	GPT1_ARATH^GPT1_ARATH^Q:257-6,H:45-130^41.86%ID^E:3.58e-15^RecName: Full=Glucose-6-phosphate/phosphate translocator 1, chloroplastic;^Eukaryota; Viridiplantae; Streptophyta; Embryophyta; Tracheophyta; Spermatophyta; Magnoliophyta; eudicotyledons; Gunneridae; Pentapetalae; rosids; malvids; Brassicales; Brassicaceae; Camelineae; Arabidopsis	.	.	.	.	.	.	.	ENOG410XP1S^solute carrier family 35 member	KEGG:ath:AT5G54800`KO:K15283	GO:0031969^cellular_component^chloroplast membrane`GO:0016021^cellular_component^integral component of membrane`GO:0009536^cellular_component^plastid`GO:0015152^molecular_function^glucose-6-phosphate transmembrane transporter activity`GO:0005315^molecular_function^inorganic phosphate transmembrane transporter activity`GO:0015120^molecular_function^phosphoglycerate transmembrane transporter activi…	.	.	.
TRINITY_DN34824_c5_g1_i1	GPT1_ARATH^GPT1_ARATH^Q:35-361,H:44-155^54.867%ID^E:5.23e-31^RecName: Full=Glucose-6-phosphate/phosphate translocator 1, chloroplastic;^Eukaryota; Viridiplantae; Streptophyta; Embryophyta; Tracheophyta; Spermatophyta; Magnoliophyta; eudicotyledons; Gunneridae; Pentapetalae; rosids; malvids; Brassicales; Brassicaceae; Camelineae; Arabidopsis	.	.	.	.	.	.	.	ENOG410XP1S^solute carrier family 35 member	KEGG:ath:AT5G54800`KO:K15283	GO:0031969^cellular_component^chloroplast membrane`GO:0016021^cellular_component^integral component of membrane`GO:0009536^cellular_component^plastid`GO:0015152^molecular_function^glucose-6-phosphate transmembrane transporter activity`GO:0005315^molecular_function^inorganic phosphate transmembrane transporter activity`GO:0015120^molecular_function^phosphoglycerate transmembrane transporter activi…	.	.	.
TRINITY_DN34910_c0_g1_i1	G3PC_TOBAC^G3PC_TOBAC^Q:3-197,H:55-119^86.154%ID^E:4.31e-22^RecName: Full=Glyceraldehyde-3-phosphate dehydrogenase, cytosolic;^Eukaryota; Viridiplantae; Streptophyta; Embryophyta; Tracheophyta; Spermatophyta; Magnoliophyta; eudicotyledons; Gunneridae; Pentapetalae; asterids; lamiids; Solanales; Solanaceae; Nicotianoideae; Nicotianeae; Nicotiana	.	.	.	.	.	.	.	.	.	GO:0005737^cellular_component^cytoplasm`GO:0004365^molecular_function^glyceraldehyde-3-phosphate dehydrogenase (NAD+) (phosphorylating) activity`GO:0051287^molecular_function^NAD binding`GO:0050661^molecular_function^NADP binding`GO:0006006^biological_process^glucose metabolic process`GO:0006096^biological_process^glycolytic process	.	.	.
TRINITY_DN34832_c0_g1_i1	.	.	TRINITY_DN34832_c0_g1_i1.p1	1-396[-]	.	.	sigP:0.996643^^^	.	.	.	.	.	.	.
TRINITY_DN34831_c1_g1_i1	BMCP_DROME^BMCP_DROME^Q:239-99,H:256-302^51.064%ID^E:3.29e-10^.^.	.	.	.	.	.	.	.	.	.	.	.	.	.
TRINITY_DN34831_c4_g1_i1	KMCP1_MACFA^KMCP1_MACFA^Q:362-6,H:166-285^40.833%ID^E:5.16e-13^RecName: Full=Kidney mitochondrial carrier protein 1;^Eukaryota; Metazoa; Chordata; Craniata; Vertebrata; Euteleostomi; Mammalia; Eutheria; Euarchontoglires; Primates; Haplorrhini; Catarrhini; Cercopithecidae; Cercopithecinae; Macaca	.	.	.	.	.	.	.	.	.	GO:0016021^cellular_component^integral component of membrane`GO:0005743^cellular_component^mitochondrial inner membrane`GO:0006839^biological_process^mitochondrial transport	.	.	.
TRINITY_DN34831_c16_g1_i1	M2OM_CAEEL^M2OM_CAEEL^Q:357-1,H:153-270^38.655%ID^E:6.11e-15^.^.	.	.	.	.	.	.	.	.	.	.	.	.	.
TRINITY_DN34874_c2_g1_i1	.	.	.	.	.	.	.	.	.	.	.	.	.	.
TRINITY_DN34874_c3_g1_i1	.	.	.	.	.	.	.	.	.	.	.	.	.	.
TRINITY_DN34871_c1_g1_i1	HS17C_ARATH^HS17C_ARATH^Q:637-296,H:44-157^81.579%ID^E:4.55e-43^RecName: Full=17.6 kDa class I heat shock protein 3;^Eukaryota; Viridiplantae; Streptophyta; Embryophyta; Tracheophyta; Spermatophyta; Magnoliophyta; eudicotyledons; Gunneridae; Pentapetalae; rosids; malvids; Brassicales; Brassicaceae; Camelineae; Arabidopsis	.	.	.	.	.	.	.	COG0071^response to heat	KEGG:ath:AT1G53540`KO:K13993	GO:0005737^cellular_component^cytoplasm	.	.	.
TRINITY_DN34871_c3_g1_i1	HS17C_ARATH^HS17C_ARATH^Q:3-224,H:83-156^74.324%ID^E:6.96e-23^RecName: Full=17.6 kDa class I heat shock protein 3;^Eukaryota; Viridiplantae; Streptophyta; Embryophyta; Tracheophyta; Spermatophyta; Magnoliophyta; eudicotyledons; Gunneridae; Pentapetalae; rosids; malvids; Brassicales; Brassicaceae; Camelineae; Arabidopsis	.	.	.	.	.	.	.	COG0071^response to heat	KEGG:ath:AT1G53540`KO:K13993	GO:0005737^cellular_component^cytoplasm	.	.	.
TRINITY_DN34841_c0_g4_i1	.	.	.	.	.	.	.	.	.	.	.	.	.	.
TRINITY_DN37590_c0_g1_i1	.	.	.	.	.	.	.	.	.	.	.	.	.	.
TRINITY_DN37608_c1_g1_i1	.	.	.	.	.	.	.	.	.	.	.	.	.	.
TRINITY_DN37608_c1_g2_i1	.	.	.	.	.	.	.	.	.	.	.	.	.	.
TRINITY_DN37608_c2_g1_i1	.	.	.	.	.	.	.	.	.	.	.	.	.	.
TRINITY_DN37608_c3_g2_i1	.	.	.	.	.	.	.	.	.	.	.	.	.	.
TRINITY_DN37608_c3_g3_i1	.	.	.	.	.	.	.	.	.	.	.	.	.	.
TRINITY_DN37608_c4_g1_i1	.	.	.	.	.	.	.	.	.	.	.	.	.	.
TRINITY_DN37608_c9_g1_i1	.	.	.	.	.	.	.	.	.	.	.	.	.	.
TRINITY_DN37610_c1_g1_i1	.	.	TRINITY_DN37610_c1_g1_i1.p1	2-313[+]	.	.	sigP:0.844741^^^	.	.	.	.	.	.	.
TRINITY_DN37610_c4_g1_i1	.	.	.	.	.	.	.	.	.	.	.	.	.	.
TRINITY_DN37521_c1_g2_i1	.	.	.	.	.	.	.	.	.	.	.	.	.	.
TRINITY_DN37521_c1_g3_i1	.	.	TRINITY_DN37521_c1_g3_i1.p1	1-489[-]	.	.	sigP:0.99514^^^	ExpAA=76.02^PredHel=3^Topology=o40-62i75-94o114-136i	.	.	.	.	.	.
TRINITY_DN37594_c6_g3_i1	IOJAC_ARATH^IOJAC_ARATH^Q:225-428,H:37-130^50%ID^E:1.67e-17^RecName: Full=Protein Iojap, chloroplastic;^Eukaryota; Viridiplantae; Streptophyta; Embryophyta; Tracheophyta; Spermatophyta; Magnoliophyta; eudicotyledons; Gunneridae; Pentapetalae; rosids; malvids; Brassicales; Brassicaceae; Camelineae; Arabidopsis	.	TRINITY_DN37594_c6_g3_i1.p1	45-428[+]	IOJAC_ARATH^IOJAC_ARATH^Q:61-128,H:37-130^50%ID^E:1.04e-17^RecName: Full=Protein Iojap, chloroplastic;^Eukaryota; Viridiplantae; Streptophyta; Embryophyta; Tracheophyta; Spermatophyta; Magnoliophyta; eudicotyledons; Gunneridae; Pentapetalae; rosids; malvids; Brassicales; Brassicaceae; Camelineae; Arabidopsis	.	sigP:0.998882^^^	.	COG0799^Functions as a ribosomal silencing factor. Interacts with ribosomal protein L14 (rplN), blocking formation of intersubunit bridge B8. Prevents association of the 30S and 50S ribosomal subunits and the formation of functional ribosomes, thus repressing translation (By similarity)	KEGG:ath:AT3G12930	GO:0009507^cellular_component^chloroplast`GO:0009570^cellular_component^chloroplast stroma	.	.	.
TRINITY_DN37579_c4_g2_i1	KING1_ARATH^KING1_ARATH^Q:7-162,H:341-392^55.769%ID^E:5.22e-14^RecName: Full=SNF1-related protein kinase regulatory subunit gamma-1;^Eukaryota; Viridiplantae; Streptophyta; Embryophyta; Tracheophyta; Spermatophyta; Magnoliophyta; eudicotyledons; Gunneridae; Pentapetalae; rosids; malvids; Brassicales; Brassicaceae; Camelineae; Arabidopsis	.	.	.	.	.	.	.	ENOG4111F2I^snf1-related protein kinase regulatory subunit	KEGG:ath:AT3G48530	GO:0009505^cellular_component^plant-type cell wall`GO:0005524^molecular_function^ATP binding`GO:0003824^molecular_function^catalytic activity`GO:0019887^molecular_function^protein kinase regulator activity`GO:0005975^biological_process^carbohydrate metabolic process`GO:0006633^biological_process^fatty acid biosynthetic process`GO:0042128^biological_process^nitrate assimilation`GO:0045859^biologic…	.	.	.
TRINITY_DN37579_c4_g3_i1	KING1_ARATH^KING1_ARATH^Q:2-190,H:26-89^70.312%ID^E:5.17e-22^RecName: Full=SNF1-related protein kinase regulatory subunit gamma-1;^Eukaryota; Viridiplantae; Streptophyta; Embryophyta; Tracheophyta; Spermatophyta; Magnoliophyta; eudicotyledons; Gunneridae; Pentapetalae; rosids; malvids; Brassicales; Brassicaceae; Camelineae; Arabidopsis	.	.	.	.	.	.	.	ENOG4111F2I^snf1-related protein kinase regulatory subunit	KEGG:ath:AT3G48530	GO:0009505^cellular_component^plant-type cell wall`GO:0005524^molecular_function^ATP binding`GO:0003824^molecular_function^catalytic activity`GO:0019887^molecular_function^protein kinase regulator activity`GO:0005975^biological_process^carbohydrate metabolic process`GO:0006633^biological_process^fatty acid biosynthetic process`GO:0042128^biological_process^nitrate assimilation`GO:0045859^biologic…	.	.	.
TRINITY_DN37580_c0_g2_i1	CAPP2_SORBI^CAPP2_SORBI^Q:157-2,H:571-622^92.308%ID^E:2.84e-27^RecName: Full=Phosphoenolpyruvate carboxylase 2;^Eukaryota; Viridiplantae; Streptophyta; Embryophyta; Tracheophyta; Spermatophyta; Magnoliophyta; Liliopsida; Poales; Poaceae; PACMAD clade; Panicoideae; Andropogonodae; Andropogoneae; Sorghinae; Sorghum	.	.	.	.	.	.	.	COG2352^phosphoenolpyruvate carboxylase activity	.	GO:0005737^cellular_component^cytoplasm`GO:0008964^molecular_function^phosphoenolpyruvate carboxylase activity`GO:0015977^biological_process^carbon fixation`GO:0015979^biological_process^photosynthesis`GO:0006099^biological_process^tricarboxylic acid cycle	.	.	.
TRINITY_DN37580_c3_g1_i1	CAPP2_SORBI^CAPP2_SORBI^Q:4-276,H:385-475^75.824%ID^E:1.47e-41^RecName: Full=Phosphoenolpyruvate carboxylase 2;^Eukaryota; Viridiplantae; Streptophyta; Embryophyta; Tracheophyta; Spermatophyta; Magnoliophyta; Liliopsida; Poales; Poaceae; PACMAD clade; Panicoideae; Andropogonodae; Andropogoneae; Sorghinae; Sorghum	.	.	.	.	.	.	.	COG2352^phosphoenolpyruvate carboxylase activity	.	GO:0005737^cellular_component^cytoplasm`GO:0008964^molecular_function^phosphoenolpyruvate carboxylase activity`GO:0015977^biological_process^carbon fixation`GO:0015979^biological_process^photosynthesis`GO:0006099^biological_process^tricarboxylic acid cycle	.	.	.
TRINITY_DN37605_c1_g1_i1	.	.	.	.	.	.	.	.	.	.	.	.	.	.
TRINITY_DN32358_c0_g1_i1	.	.	.	.	.	.	.	.	.	.	.	.	.	.
TRINITY_DN32325_c1_g1_i1	.	.	.	.	.	.	.	.	.	.	.	.	.	.
TRINITY_DN32346_c2_g2_i1	GALK1_ARATH^GALK1_ARATH^Q:1-330,H:48-154^76.364%ID^E:1.52e-52^RecName: Full=Galactokinase;^Eukaryota; Viridiplantae; Streptophyta; Embryophyta; Tracheophyta; Spermatophyta; Magnoliophyta; eudicotyledons; Gunneridae; Pentapetalae; rosids; malvids; Brassicales; Brassicaceae; Camelineae; Arabidopsis	.	TRINITY_DN32346_c2_g2_i1.p1	1-330[+]	GALK1_ARATH^GALK1_ARATH^Q:1-110,H:48-154^76.364%ID^E:1.37e-52^RecName: Full=Galactokinase;^Eukaryota; Viridiplantae; Streptophyta; Embryophyta; Tracheophyta; Spermatophyta; Magnoliophyta; eudicotyledons; Gunneridae; Pentapetalae; rosids; malvids; Brassicales; Brassicaceae; Camelineae; Arabidopsis	.	sigP:0.999144^^^	.	COG0153^Catalyzes the transfer of the gamma-phosphate of ATP to D-galactose to form alpha-D-galactose-1-phosphate (Gal-1-P) (By similarity)	KEGG:ath:AT3G06580`KO:K18674	GO:0005829^cellular_component^cytosol`GO:0005524^molecular_function^ATP binding`GO:0004335^molecular_function^galactokinase activity`GO:0046872^molecular_function^metal ion binding`GO:0046835^biological_process^carbohydrate phosphorylation`GO:0006012^biological_process^galactose metabolic process	.	.	.
TRINITY_DN32324_c0_g1_i1	.	.	.	.	.	.	.	.	.	.	.	.	.	.
TRINITY_DN32324_c9_g1_i1	.	.	.	.	.	.	.	.	.	.	.	.	.	.
TRINITY_DN32363_c1_g1_i1	.	.	.	.	.	.	.	.	.	.	.	.	.	.
TRINITY_DN32332_c7_g1_i1	ALB3_ARATH^ALB3_ARATH^Q:1-207,H:342-410^63.768%ID^E:2.82e-20^RecName: Full=Inner membrane protein ALBINO3, chloroplastic;^Eukaryota; Viridiplantae; Streptophyta; Embryophyta; Tracheophyta; Spermatophyta; Magnoliophyta; eudicotyledons; Gunneridae; Pentapetalae; rosids; malvids; Brassicales; Brassicaceae; Camelineae; Arabidopsis	.	TRINITY_DN32332_c7_g1_i1.p1	1-366[+]	ALB3_ARATH^ALB3_ARATH^Q:1-69,H:342-410^63.768%ID^E:1.02e-19^RecName: Full=Inner membrane protein ALBINO3, chloroplastic;^Eukaryota; Viridiplantae; Streptophyta; Embryophyta; Tracheophyta; Spermatophyta; Magnoliophyta; eudicotyledons; Gunneridae; Pentapetalae; rosids; malvids; Brassicales; Brassicaceae; Camelineae; Arabidopsis	.	sigP:0.999328^^^	.	COG0706^Required for the insertion and or proper folding and or complex formation of integral membrane proteins into the membrane. Involved in integration of membrane proteins that insert both dependently and independently of the Sec translocase complex, as well as at least some lipoproteins	.	GO:0009507^cellular_component^chloroplast`GO:0009534^cellular_component^chloroplast thylakoid`GO:0009535^cellular_component^chloroplast thylakoid membrane`GO:0016021^cellular_component^integral component of membrane`GO:0045038^biological_process^protein import into chloroplast thylakoid membrane`GO:0051205^biological_process^protein insertion into membrane`GO:0090342^biological_process^regulation…	.	.	.
TRINITY_DN32362_c4_g1_i1	DNJ16_ARATH^DNJ16_ARATH^Q:332-505,H:1-51^67.241%ID^E:1.3e-15^RecName: Full=Chaperone protein dnaJ 16;^Eukaryota; Viridiplantae; Streptophyta; Embryophyta; Tracheophyta; Spermatophyta; Magnoliophyta; eudicotyledons; Gunneridae; Pentapetalae; rosids; malvids; Brassicales; Brassicaceae; Camelineae; Arabidopsis	.	.	.	.	.	.	.	COG2214^DNAj domain protein	KEGG:ath:AT1G24120	GO:0016020^cellular_component^membrane`GO:0009737^biological_process^response to abscisic acid	.	.	.
TRINITY_DN32335_c1_g2_i1	.	.	TRINITY_DN32335_c1_g2_i1.p1	3-323[-]	.	.	sigP:0.998322^^^	.	.	.	.	.	.	.
TRINITY_DN32335_c11_g1_i1	.	.	.	.	.	.	.	.	.	.	.	.	.	.
TRINITY_DN32355_c1_g2_i1	.	.	.	.	.	.	.	.	.	.	.	.	.	.
TRINITY_DN32355_c2_g3_i1	.	.	.	.	.	.	.	.	.	.	.	.	.	.
TRINITY_DN32355_c2_g6_i1	.	.	.	.	.	.	.	.	.	.	.	.	.	.
TRINITY_DN32355_c4_g1_i1	.	.	TRINITY_DN32355_c4_g1_i1.p1	2-298[+]	.	.	sigP:0.999696^^^	.	.	.	.	.	.	.
TRINITY_DN32388_c0_g1_i1	.	.	TRINITY_DN32388_c0_g1_i1.p1	2-388[+]	.	.	sigP:0.986115^^^	.	.	.	.	.	.	.
TRINITY_DN32388_c3_g1_i1	.	.	.	.	.	.	.	.	.	.	.	.	.	.
TRINITY_DN32387_c3_g2_i1	.	.	TRINITY_DN32387_c3_g2_i1.p1	212-553[+]	ASR2_SOLLC^ASR2_SOLLC^Q:21-90,H:24-93^74.286%ID^E:8.06e-19^RecName: Full=Abscisic stress-ripening protein 2;^Eukaryota; Viridiplantae; Streptophyta; Embryophyta; Tracheophyta; Spermatophyta; Magnoliophyta; eudicotyledons; Gunneridae; Pentapetalae; asterids; lamiids; Solanales; Solanaceae; Solanoideae; Solaneae; Solanum; Lycopersicon	.	sigP:0.999836^^^	.	.	.	GO:0006950^biological_process^response to stress	.	.	.
TRINITY_DN32387_c9_g1_i1	CAPPC_FLATR^CAPPC_FLATR^Q:280-212,H:944-966^86.957%ID^E:2.12e-06^RecName: Full=Phosphoenolpyruvate carboxylase 2;^Eukaryota; Viridiplantae; Streptophyta; Embryophyta; Tracheophyta; Spermatophyta; Magnoliophyta; eudicotyledons; Gunneridae; Pentapetalae; asterids; campanulids; Asterales; Asteraceae; Asteroideae; Heliantheae alliance; Tageteae; Flaveria	.	.	.	.	.	.	.	.	.	GO:0005737^cellular_component^cytoplasm`GO:0008964^molecular_function^phosphoenolpyruvate carboxylase activity`GO:0015977^biological_process^carbon fixation`GO:0006099^biological_process^tricarboxylic acid cycle	.	.	.
TRINITY_DN32377_c4_g1_i1	F16PA_GEOLS^F16PA_GEOLS^Q:378-22,H:45-162^38.655%ID^E:1.08e-17^RecName: Full=Fructose-1,6-bisphosphatase class 1 {ECO:0000255|HAMAP-Rule:MF_01855};^Bacteria; Proteobacteria; Deltaproteobacteria; Desulfuromonadales; Geobacteraceae; Geobacter	.	.	.	.	.	.	.	COG0158^D-fructose-1,6-bisphosphate 1-phosphohydrolase class 1	KEGG:glo:Glov_1964`KO:K03841	GO:0005737^cellular_component^cytoplasm`GO:0042132^molecular_function^fructose 1,6-bisphosphate 1-phosphatase activity`GO:0000287^molecular_function^magnesium ion binding`GO:0006094^biological_process^gluconeogenesis	.	.	.
TRINITY_DN32385_c2_g1_i1	CAPP1_SOYBN^CAPP1_SOYBN^Q:2-205,H:179-246^75%ID^E:2.37e-28^RecName: Full=Phosphoenolpyruvate carboxylase, housekeeping isozyme;^Eukaryota; Viridiplantae; Streptophyta; Embryophyta; Tracheophyta; Spermatophyta; Magnoliophyta; eudicotyledons; Gunneridae; Pentapetalae; rosids; fabids; Fabales; Fabaceae; Papilionoideae; Phaseoleae; Glycine; Soja	.	.	.	.	.	.	.	COG2352^phosphoenolpyruvate carboxylase activity	KEGG:gmx:547769`KO:K01595	GO:0005737^cellular_component^cytoplasm`GO:0008964^molecular_function^phosphoenolpyruvate carboxylase activity`GO:0015977^biological_process^carbon fixation`GO:0015979^biological_process^photosynthesis`GO:0006099^biological_process^tricarboxylic acid cycle	.	.	.
TRINITY_DN32385_c4_g1_i1	CAPP1_MESCR^CAPP1_MESCR^Q:306-1,H:154-255^69.608%ID^E:1.55e-40^RecName: Full=Phosphoenolpyruvate carboxylase 1;^Eukaryota; Viridiplantae; Streptophyta; Embryophyta; Tracheophyta; Spermatophyta; Magnoliophyta; eudicotyledons; Gunneridae; Pentapetalae; Caryophyllales; Aizoaceae; Mesembryanthemum	.	.	.	.	.	.	.	.	.	GO:0005737^cellular_component^cytoplasm`GO:0008964^molecular_function^phosphoenolpyruvate carboxylase activity`GO:0015977^biological_process^carbon fixation`GO:0015979^biological_process^photosynthesis`GO:0006099^biological_process^tricarboxylic acid cycle	.	.	.
TRINITY_DN32411_c0_g2_i1	.	.	.	.	.	.	.	.	.	.	.	.	.	.
TRINITY_DN32317_c0_g1_i1	LEA65_ARATH^LEA65_ARATH^Q:33-275,H:35-115^41.667%ID^E:4.1e-12^.^.	.	.	.	.	.	.	.	.	.	.	.	.	.
TRINITY_DN32317_c1_g1_i1	.	.	.	.	.	.	.	.	.	.	.	.	.	.
TRINITY_DN32317_c2_g1_i1	LEA65_ARATH^LEA65_ARATH^Q:348-106,H:32-112^45.238%ID^E:4.2e-15^.^.	.	.	.	.	.	.	.	.	.	.	.	.	.
TRINITY_DN32347_c4_g1_i1	.	.	.	.	.	.	.	.	.	.	.	.	.	.
TRINITY_DN32347_c12_g1_i1	.	.	.	.	.	.	.	.	.	.	.	.	.	.
TRINITY_DN32313_c0_g1_i1	GLGS_BETVU^GLGS_BETVU^Q:2-238,H:155-233^91.139%ID^E:7.89e-48^RecName: Full=Glucose-1-phosphate adenylyltransferase small subunit, chloroplastic/amyloplastic;^Eukaryota; Viridiplantae; Streptophyta; Embryophyta; Tracheophyta; Spermatophyta; Magnoliophyta; eudicotyledons; Gunneridae; Pentapetalae; Caryophyllales; Amaranthaceae; Beta	.	.	.	.	.	.	.	.	.	GO:0009501^cellular_component^amyloplast`GO:0009507^cellular_component^chloroplast`GO:0005524^molecular_function^ATP binding`GO:0008878^molecular_function^glucose-1-phosphate adenylyltransferase activity`GO:0005978^biological_process^glycogen biosynthetic process`GO:0019252^biological_process^starch biosynthetic process	.	.	.
TRINITY_DN32412_c0_g2_i1	GPMI_LEPIC^GPMI_LEPIC^Q:222-13,H:303-372^55.714%ID^E:3.44e-23^RecName: Full=Probable 2,3-bisphosphoglycerate-independent phosphoglycerate mutase {ECO:0000250|UniProtKB:Q9X519};^Bacteria; Spirochaetes; Leptospirales; Leptospiraceae; Leptospira	.	.	.	.	.	.	.	COG0696^Catalyzes the interconversion of 2-phosphoglycerate and 3-phosphoglycerate (By similarity)	KEGG:lic:LIC10383`KO:K15633	GO:0005737^cellular_component^cytoplasm`GO:0030145^molecular_function^manganese ion binding`GO:0004619^molecular_function^phosphoglycerate mutase activity`GO:0006007^biological_process^glucose catabolic process`GO:0006096^biological_process^glycolytic process	.	.	.
TRINITY_DN32336_c3_g6_i1	ALEUL_ARATH^ALEUL_ARATH^Q:371-3,H:167-289^75.61%ID^E:2.28e-60^RecName: Full=Thiol protease aleurain-like;^Eukaryota; Viridiplantae; Streptophyta; Embryophyta; Tracheophyta; Spermatophyta; Magnoliophyta; eudicotyledons; Gunneridae; Pentapetalae; rosids; malvids; Brassicales; Brassicaceae; Camelineae; Arabidopsis	.	TRINITY_DN32336_c3_g6_i1.p1	3-374[-]	ALEUL_ARATH^ALEUL_ARATH^Q:2-124,H:167-289^75.61%ID^E:2.05e-60^RecName: Full=Thiol protease aleurain-like;^Eukaryota; Viridiplantae; Streptophyta; Embryophyta; Tracheophyta; Spermatophyta; Magnoliophyta; eudicotyledons; Gunneridae; Pentapetalae; rosids; malvids; Brassicales; Brassicaceae; Camelineae; Arabidopsis	.	sigP:0.994863^^^	.	COG4870^cathepsin	.	GO:0005773^cellular_component^vacuole`GO:0008234^molecular_function^cysteine-type peptidase activity	.	.	.
TRINITY_DN32339_c0_g2_i1	.	.	.	.	.	.	.	.	.	.	.	.	.	.
TRINITY_DN32360_c0_g1_i1	.	.	.	.	.	.	.	.	.	.	.	.	.	.
TRINITY_DN32402_c13_g5_i1	.	.	.	.	.	.	.	.	.	.	.	.	.	.
TRINITY_DN32402_c13_g8_i1	.	.	.	.	.	.	.	.	.	.	.	.	.	.
TRINITY_DN32402_c14_g2_i1	.	.	.	.	.	.	.	.	.	.	.	.	.	.
TRINITY_DN32402_c15_g5_i1	.	.	.	.	.	.	.	.	.	.	.	.	.	.
TRINITY_DN32402_c16_g1_i1	21KD_DAUCA^21KD_DAUCA^Q:317-3,H:32-138^33.645%ID^E:1.03e-14^RecName: Full=21 kDa protein;^Eukaryota; Viridiplantae; Streptophyta; Embryophyta; Tracheophyta; Spermatophyta; Magnoliophyta; eudicotyledons; Gunneridae; Pentapetalae; asterids; campanulids; Apiales; Apiaceae; Apioideae; Scandiceae; Daucinae; Daucus	.	TRINITY_DN32402_c16_g1_i1.p1	3-317[-]	21KD_DAUCA^21KD_DAUCA^Q:1-105,H:32-138^33.645%ID^E:2.06e-17^RecName: Full=21 kDa protein;^Eukaryota; Viridiplantae; Streptophyta; Embryophyta; Tracheophyta; Spermatophyta; Magnoliophyta; eudicotyledons; Gunneridae; Pentapetalae; asterids; campanulids; Apiales; Apiaceae; Apioideae; Scandiceae; Daucinae; Daucus	.	sigP:0.997307^^^	.	.	.	GO:0004857^molecular_function^enzyme inhibitor activity	.	.	.
TRINITY_DN32402_c17_g1_i1	.	.	.	.	.	.	.	.	.	.	.	.	.	.
TRINITY_DN32389_c2_g1_i1	HIR4_ARATH^HIR4_ARATH^Q:203-3,H:163-229^86.567%ID^E:9.54e-25^RecName: Full=Hypersensitive-induced response protein 4;^Eukaryota; Viridiplantae; Streptophyta; Embryophyta; Tracheophyta; Spermatophyta; Magnoliophyta; eudicotyledons; Gunneridae; Pentapetalae; rosids; malvids; Brassicales; Brassicaceae; Camelineae; Arabidopsis	.	.	.	.	.	.	.	COG0330^Band 7 protein	KEGG:ath:AT5G51570	GO:0005794^cellular_component^Golgi apparatus`GO:0005886^cellular_component^plasma membrane`GO:0009506^cellular_component^plasmodesma`GO:0005774^cellular_component^vacuolar membrane`GO:0005773^cellular_component^vacuole	.	.	.
TRINITY_DN36715_c0_g1_i1	G3PB_ARATH^G3PB_ARATH^Q:198-1,H:287-352^89.394%ID^E:7.38e-21^RecName: Full=Glyceraldehyde-3-phosphate dehydrogenase GAPB, chloroplastic;^Eukaryota; Viridiplantae; Streptophyta; Embryophyta; Tracheophyta; Spermatophyta; Magnoliophyta; eudicotyledons; Gunneridae; Pentapetalae; rosids; malvids; Brassicales; Brassicaceae; Camelineae; Arabidopsis	.	.	.	.	.	.	.	COG0057^glyceraldehyde3phosphate dehydrogenase	KEGG:ath:AT1G42970`KO:K05298	GO:0048046^cellular_component^apoplast`GO:0009507^cellular_component^chloroplast`GO:0009941^cellular_component^chloroplast envelope`GO:0031969^cellular_component^chloroplast membrane`GO:0009570^cellular_component^chloroplast stroma`GO:0009535^cellular_component^chloroplast thylakoid membrane`GO:0016020^cellular_component^membrane`GO:0010319^cellular_component^stromule`GO:0004365^molecular_functio…	.	.	.
TRINITY_DN36763_c1_g4_i1	BAS1_ORYSJ^BAS1_ORYSJ^Q:264-1,H:58-148^74.725%ID^E:6.84e-37^RecName: Full=2-Cys peroxiredoxin BAS1, chloroplastic;^Eukaryota; Viridiplantae; Streptophyta; Embryophyta; Tracheophyta; Spermatophyta; Magnoliophyta; Liliopsida; Poales; Poaceae; BOP clade; Oryzoideae; Oryzeae; Oryzinae; Oryza	.	.	.	.	.	.	.	COG0450^alkyl hydroperoxide reductase	KEGG:osa:4329578`KO:K03386	GO:0009507^cellular_component^chloroplast`GO:0004601^molecular_function^peroxidase activity`GO:0051920^molecular_function^peroxiredoxin activity`GO:0098869^biological_process^cellular oxidant detoxification`GO:0042744^biological_process^hydrogen peroxide catabolic process	.	.	.
TRINITY_DN36763_c2_g1_i1	BAS1_ORYSJ^BAS1_ORYSJ^Q:266-3,H:29-127^68.687%ID^E:9.56e-36^RecName: Full=2-Cys peroxiredoxin BAS1, chloroplastic;^Eukaryota; Viridiplantae; Streptophyta; Embryophyta; Tracheophyta; Spermatophyta; Magnoliophyta; Liliopsida; Poales; Poaceae; BOP clade; Oryzoideae; Oryzeae; Oryzinae; Oryza	.	TRINITY_DN36763_c2_g1_i1.p1	3-416[-]	BAS1_ORYSJ^BAS1_ORYSJ^Q:51-138,H:29-127^68.687%ID^E:1.85e-37^RecName: Full=2-Cys peroxiredoxin BAS1, chloroplastic;^Eukaryota; Viridiplantae; Streptophyta; Embryophyta; Tracheophyta; Spermatophyta; Magnoliophyta; Liliopsida; Poales; Poaceae; BOP clade; Oryzoideae; Oryzeae; Oryzinae; Oryza	.	sigP:0.999826^^^	.	COG0450^alkyl hydroperoxide reductase	KEGG:osa:4329578`KO:K03386	GO:0009507^cellular_component^chloroplast`GO:0004601^molecular_function^peroxidase activity`GO:0051920^molecular_function^peroxiredoxin activity`GO:0098869^biological_process^cellular oxidant detoxification`GO:0042744^biological_process^hydrogen peroxide catabolic process	.	.	.
TRINITY_DN36763_c3_g2_i1	BAS1_ORYSJ^BAS1_ORYSJ^Q:225-320,H:57-91^74.286%ID^E:6.32e-08^RecName: Full=2-Cys peroxiredoxin BAS1, chloroplastic;^Eukaryota; Viridiplantae; Streptophyta; Embryophyta; Tracheophyta; Spermatophyta; Magnoliophyta; Liliopsida; Poales; Poaceae; BOP clade; Oryzoideae; Oryzeae; Oryzinae; Oryza	.	TRINITY_DN36763_c3_g2_i1.p1	3-320[+]	BAS1_ORYSJ^BAS1_ORYSJ^Q:29-106,H:9-91^46.067%ID^E:4.35e-08^RecName: Full=2-Cys peroxiredoxin BAS1, chloroplastic;^Eukaryota; Viridiplantae; Streptophyta; Embryophyta; Tracheophyta; Spermatophyta; Magnoliophyta; Liliopsida; Poales; Poaceae; BOP clade; Oryzoideae; Oryzeae; Oryzinae; Oryza	.	sigP:0.999665^^^	.	COG0450^alkyl hydroperoxide reductase	KEGG:osa:4329578`KO:K03386	GO:0009507^cellular_component^chloroplast`GO:0004601^molecular_function^peroxidase activity`GO:0051920^molecular_function^peroxiredoxin activity`GO:0098869^biological_process^cellular oxidant detoxification`GO:0042744^biological_process^hydrogen peroxide catabolic process	.	.	.
TRINITY_DN36716_c0_g1_i1	.	.	.	.	.	.	.	.	.	.	.	.	.	.
TRINITY_DN36788_c0_g1_i1	.	.	.	.	.	.	.	.	.	.	.	.	.	.
TRINITY_DN36718_c2_g2_i1	CYSP4_BRANA^CYSP4_BRANA^Q:8-238,H:39-119^48.148%ID^E:9.82e-15^RecName: Full=Cysteine proteinase COT44;^Eukaryota; Viridiplantae; Streptophyta; Embryophyta; Tracheophyta; Spermatophyta; Magnoliophyta; eudicotyledons; Gunneridae; Pentapetalae; rosids; malvids; Brassicales; Brassicaceae; Brassiceae; Brassica	.	.	.	.	.	.	.	.	.	GO:0008234^molecular_function^cysteine-type peptidase activity	.	.	.
TRINITY_DN36718_c3_g2_i1	.	.	.	.	.	.	.	.	.	.	.	.	.	.
TRINITY_DN36718_c6_g1_i1	CYSPL_SOLLC^CYSPL_SOLLC^Q:306-4,H:10-110^68.317%ID^E:4.66e-44^RecName: Full=Low-temperature-induced cysteine proteinase;^Eukaryota; Viridiplantae; Streptophyta; Embryophyta; Tracheophyta; Spermatophyta; Magnoliophyta; eudicotyledons; Gunneridae; Pentapetalae; asterids; lamiids; Solanales; Solanaceae; Solanoideae; Solaneae; Solanum; Lycopersicon	.	.	.	.	.	.	.	COG4870^cathepsin	.	GO:0008234^molecular_function^cysteine-type peptidase activity	.	.	.
TRINITY_DN36718_c9_g1_i1	CYSP_HEMSP^CYSP_HEMSP^Q:347-3,H:59-176^44.068%ID^E:2.83e-21^RecName: Full=Thiol protease SEN102;^Eukaryota; Viridiplantae; Streptophyta; Embryophyta; Tracheophyta; Spermatophyta; Magnoliophyta; Liliopsida; Asparagales; Xanthorrhoeaceae; Hemerocallidoideae; Hemerocallis	.	.	.	.	.	.	.	.	.	GO:0005788^cellular_component^endoplasmic reticulum lumen`GO:0008234^molecular_function^cysteine-type peptidase activity	.	.	.
TRINITY_DN36761_c0_g2_i1	DI191_ARATH^DI191_ARATH^Q:174-25,H:73-122^52%ID^E:8.26e-09^RecName: Full=Protein DEHYDRATION-INDUCED 19;^Eukaryota; Viridiplantae; Streptophyta; Embryophyta; Tracheophyta; Spermatophyta; Magnoliophyta; eudicotyledons; Gunneridae; Pentapetalae; rosids; malvids; Brassicales; Brassicaceae; Camelineae; Arabidopsis	.	.	.	.	.	.	.	.	KEGG:ath:AT1G56280	GO:0005634^cellular_component^nucleus	.	.	.
TRINITY_DN36799_c0_g1_i1	GPMI_LEPIC^GPMI_LEPIC^Q:407-9,H:159-290^50.746%ID^E:7.83e-33^RecName: Full=Probable 2,3-bisphosphoglycerate-independent phosphoglycerate mutase {ECO:0000250|UniProtKB:Q9X519};^Bacteria; Spirochaetes; Leptospirales; Leptospiraceae; Leptospira	.	TRINITY_DN36799_c0_g1_i1.p1	3-407[-]	GPMI_LEPIC^GPMI_LEPIC^Q:1-133,H:159-290^50.746%ID^E:7.05e-33^RecName: Full=Probable 2,3-bisphosphoglycerate-independent phosphoglycerate mutase {ECO:0000250|UniProtKB:Q9X519};^Bacteria; Spirochaetes; Leptospirales; Leptospiraceae; Leptospira	.	sigP:0.998894^^^	.	COG0696^Catalyzes the interconversion of 2-phosphoglycerate and 3-phosphoglycerate (By similarity)	KEGG:lic:LIC10383`KO:K15633	GO:0005737^cellular_component^cytoplasm`GO:0030145^molecular_function^manganese ion binding`GO:0004619^molecular_function^phosphoglycerate mutase activity`GO:0006007^biological_process^glucose catabolic process`GO:0006096^biological_process^glycolytic process	.	.	.
TRINITY_DN36738_c4_g2_i1	.	.	.	.	.	.	.	.	.	.	.	.	.	.
TRINITY_DN36736_c1_g3_i1	.	.	TRINITY_DN36736_c1_g3_i1.p1	1-648[+]	.	.	sigP:0.998771^^^	.	.	.	.	.	.	.
TRINITY_DN36779_c1_g2_i1	CB7_ARATH^CB7_ARATH^Q:1-357,H:209-327^84.874%ID^E:1.38e-69^.^.	.	TRINITY_DN36779_c1_g2_i1.p1	1-363[+]	CB7_ARATH^CB7_ARATH^Q:1-119,H:209-327^84.874%ID^E:1.06e-71^.^.	.	sigP:0.306708^CS^pos:^Pr:	.	.	.	.	.	.	.
TRINITY_DN36801_c0_g1_i1	GLGL3_ARATH^GLGL3_ARATH^Q:85-246,H:53-106^64.815%ID^E:1.47e-17^RecName: Full=Glucose-1-phosphate adenylyltransferase large subunit 3, chloroplastic;^Eukaryota; Viridiplantae; Streptophyta; Embryophyta; Tracheophyta; Spermatophyta; Magnoliophyta; eudicotyledons; Gunneridae; Pentapetalae; rosids; malvids; Brassicales; Brassicaceae; Camelineae; Arabidopsis	.	.	.	.	.	.	.	COG0448^Catalyzes the synthesis of ADP-glucose, a sugar donor used in elongation reactions on alpha-glucans (By similarity)	KEGG:ath:AT4G39210`KO:K00975	GO:0009507^cellular_component^chloroplast`GO:0005524^molecular_function^ATP binding`GO:0008878^molecular_function^glucose-1-phosphate adenylyltransferase activity`GO:0005978^biological_process^glycogen biosynthetic process`GO:0019252^biological_process^starch biosynthetic process	.	.	.
TRINITY_DN36790_c0_g1_i1	.	.	.	.	.	.	.	.	.	.	.	.	.	.
TRINITY_DN36717_c2_g6_i1	FLA20_ARATH^FLA20_ARATH^Q:1306-536,H:76-361^31.034%ID^E:2.39e-14^RecName: Full=Putative fasciclin-like arabinogalactan protein 20;^Eukaryota; Viridiplantae; Streptophyta; Embryophyta; Tracheophyta; Spermatophyta; Magnoliophyta; eudicotyledons; Gunneridae; Pentapetalae; rosids; malvids; Brassicales; Brassicaceae; Camelineae; Arabidopsis	.	TRINITY_DN36717_c2_g6_i1.p1	398-1453[-]	FLA20_ARATH^FLA20_ARATH^Q:1-347,H:28-395^30.789%ID^E:6.74e-41^RecName: Full=Putative fasciclin-like arabinogalactan protein 20;^Eukaryota; Viridiplantae; Streptophyta; Embryophyta; Tracheophyta; Spermatophyta; Magnoliophyta; eudicotyledons; Gunneridae; Pentapetalae; rosids; malvids; Brassicales; Brassicaceae; Camelineae; Arabidopsis	.	sigP:0.324354^CS^pos:^Pr:	.	ENOG4111A65^fasciclin-like arabinogalactan protein	KEGG:ath:AT5G40940	GO:0016021^cellular_component^integral component of membrane	.	.	.
TRINITY_DN36721_c1_g1_i1	CBP23_HORVU^CBP23_HORVU^Q:858-998,H:177-223^59.574%ID^E:3.41e-11^RecName: Full=Serine carboxypeptidase II-3;^Eukaryota; Viridiplantae; Streptophyta; Embryophyta; Tracheophyta; Spermatophyta; Magnoliophyta; Liliopsida; Poales; Poaceae; BOP clade; Pooideae; Triticodae; Triticeae; Hordeinae; Hordeum	.	TRINITY_DN36721_c1_g1_i1.p1	545-865[-]	.	.	sigP:0.996454^^^	ExpAA=41.91^PredHel=2^Topology=i7-26o36-58i	.	.	.	.	.	.
TRINITY_DN36785_c2_g1_i1	21KD_DAUCA^21KD_DAUCA^Q:430-17,H:29-172^29.861%ID^E:2.92e-14^RecName: Full=21 kDa protein;^Eukaryota; Viridiplantae; Streptophyta; Embryophyta; Tracheophyta; Spermatophyta; Magnoliophyta; eudicotyledons; Gunneridae; Pentapetalae; asterids; campanulids; Apiales; Apiaceae; Apioideae; Scandiceae; Daucinae; Daucus	.	.	.	.	.	.	.	.	.	GO:0004857^molecular_function^enzyme inhibitor activity	.	.	.
TRINITY_DN36786_c2_g1_i1	GLGS_BETVU^GLGS_BETVU^Q:1-234,H:230-307^80.769%ID^E:2.09e-28^RecName: Full=Glucose-1-phosphate adenylyltransferase small subunit, chloroplastic/amyloplastic;^Eukaryota; Viridiplantae; Streptophyta; Embryophyta; Tracheophyta; Spermatophyta; Magnoliophyta; eudicotyledons; Gunneridae; Pentapetalae; Caryophyllales; Amaranthaceae; Beta	.	.	.	.	.	.	.	.	.	GO:0009501^cellular_component^amyloplast`GO:0009507^cellular_component^chloroplast`GO:0005524^molecular_function^ATP binding`GO:0008878^molecular_function^glucose-1-phosphate adenylyltransferase activity`GO:0005978^biological_process^glycogen biosynthetic process`GO:0019252^biological_process^starch biosynthetic process	.	.	.
TRINITY_DN36786_c5_g1_i1	GLGS_BETVU^GLGS_BETVU^Q:2-412,H:204-340^78.102%ID^E:3.12e-69^RecName: Full=Glucose-1-phosphate adenylyltransferase small subunit, chloroplastic/amyloplastic;^Eukaryota; Viridiplantae; Streptophyta; Embryophyta; Tracheophyta; Spermatophyta; Magnoliophyta; eudicotyledons; Gunneridae; Pentapetalae; Caryophyllales; Amaranthaceae; Beta	.	TRINITY_DN36786_c5_g1_i1.p1	2-352[-]	.	.	sigP:0.999091^^^	.	.	.	.	.	.	.
TRINITY_DN36740_c1_g2_i1	AGUB_SOLTU^AGUB_SOLTU^Q:189-13,H:239-297^83.051%ID^E:8.84e-28^RecName: Full=N-carbamoylputrescine amidase;^Eukaryota; Viridiplantae; Streptophyta; Embryophyta; Tracheophyta; Spermatophyta; Magnoliophyta; eudicotyledons; Gunneridae; Pentapetalae; asterids; lamiids; Solanales; Solanaceae; Solanoideae; Solaneae; Solanum	.	.	.	.	.	.	.	COG0388^nitrilase cyanide hydratase and apolipoprotein n-acyltransferase	KEGG:sot:102600318`KO:K12251	GO:0050126^molecular_function^N-carbamoylputrescine amidase activity`GO:0033388^biological_process^putrescine biosynthetic process from arginine	.	.	.
TRINITY_DN36740_c2_g1_i1	.	.	.	.	.	.	.	.	.	.	.	.	.	.
TRINITY_DN36735_c1_g3_i1	CCT2_ARATH^CCT2_ARATH^Q:98-379,H:117-209^72.34%ID^E:2.03e-40^RecName: Full=Choline-phosphate cytidylyltransferase 2;^Eukaryota; Viridiplantae; Streptophyta; Embryophyta; Tracheophyta; Spermatophyta; Magnoliophyta; eudicotyledons; Gunneridae; Pentapetalae; rosids; malvids; Brassicales; Brassicaceae; Camelineae; Arabidopsis`CCT2_ARATH^CCT2_ARATH^Q:388-633,H:217-268^41.176%ID^E:2.03e-40^RecName: Ful…	.	.	.	.	.	.	.	COG0615^cytidylyltransferase	KEGG:ath:AT4G15130`KO:K00968	GO:0004105^molecular_function^choline-phosphate cytidylyltransferase activity`GO:0006657^biological_process^CDP-choline pathway`GO:0006656^biological_process^phosphatidylcholine biosynthetic process	.	.	.
TRINITY_DN36745_c1_g2_i1	CHLM_ARATH^CHLM_ARATH^Q:106-2,H:73-107^82.857%ID^E:6.94e-15^RecName: Full=Magnesium protoporphyrin IX methyltransferase, chloroplastic;^Eukaryota; Viridiplantae; Streptophyta; Embryophyta; Tracheophyta; Spermatophyta; Magnoliophyta; eudicotyledons; Gunneridae; Pentapetalae; rosids; malvids; Brassicales; Brassicaceae; Camelineae; Arabidopsis	.	.	.	.	.	.	.	COG2227^Non-specific O-methyltransferase that catalyzes the 2 O- methylation steps in the ubiquinone biosynthetic pathway (By similarity)	KEGG:ath:AT4G25080`KO:K03428	GO:0009507^cellular_component^chloroplast`GO:0009941^cellular_component^chloroplast envelope`GO:0031969^cellular_component^chloroplast membrane`GO:0009534^cellular_component^chloroplast thylakoid`GO:0009535^cellular_component^chloroplast thylakoid membrane`GO:0046406^molecular_function^magnesium protoporphyrin IX methyltransferase activity`GO:0015995^biological_process^chlorophyll biosynthetic pr…	.	.	.
TRINITY_DN36795_c5_g1_i1	.	.	TRINITY_DN36795_c5_g1_i1.p1	2-451[+]	.	.	sigP:0.358039^CS^pos:^Pr:	ExpAA=18.47^PredHel=1^Topology=i12-34o	.	.	.	.	.	.
TRINITY_DN40114_c4_g1_i1	.	.	.	.	.	.	.	.	.	.	.	.	.	.
TRINITY_DN40169_c3_g6_i1	FB253_ARATH^FB253_ARATH^Q:390-953,H:196-391^28.283%ID^E:1.55e-14^RecName: Full=F-box protein At5g07610;^Eukaryota; Viridiplantae; Streptophyta; Embryophyta; Tracheophyta; Spermatophyta; Magnoliophyta; eudicotyledons; Gunneridae; Pentapetalae; rosids; malvids; Brassicales; Brassicaceae; Camelineae; Arabidopsis	.	TRINITY_DN40169_c3_g6_i1.p1	300-1043[+]	FB253_ARATH^FB253_ARATH^Q:31-218,H:196-391^28.283%ID^E:4.99e-15^RecName: Full=F-box protein At5g07610;^Eukaryota; Viridiplantae; Streptophyta; Embryophyta; Tracheophyta; Spermatophyta; Magnoliophyta; eudicotyledons; Gunneridae; Pentapetalae; rosids; malvids; Brassicales; Brassicaceae; Camelineae; Arabidopsis	.	sigP:0.999148^^^	.	ENOG410YS8Z^F-box protein	KEGG:ath:AT5G07610	.	.	.	.
TRINITY_DN40134_c0_g5_i1	.	.	.	.	.	.	.	.	.	.	.	.	.	.
TRINITY_DN40120_c3_g1_i1	G3PA_SINAL^G3PA_SINAL^Q:2-178,H:58-116^93.22%ID^E:1.11e-16^RecName: Full=Glyceraldehyde-3-phosphate dehydrogenase A, chloroplastic;^Eukaryota; Viridiplantae; Streptophyta; Embryophyta; Tracheophyta; Spermatophyta; Magnoliophyta; eudicotyledons; Gunneridae; Pentapetalae; rosids; malvids; Brassicales; Brassicaceae; Brassiceae; Sinapis	.	.	.	.	.	.	.	.	.	GO:0009507^cellular_component^chloroplast`GO:0047100^molecular_function^glyceraldehyde-3-phosphate dehydrogenase (NADP+) (phosphorylating) activity`GO:0019253^biological_process^reductive pentose-phosphate cycle	.	.	.
TRINITY_DN40184_c2_g2_i1	HTH_ARATH^HTH_ARATH^Q:166-2,H:287-341^60%ID^E:2.22e-14^RecName: Full=Protein HOTHEAD;^Eukaryota; Viridiplantae; Streptophyta; Embryophyta; Tracheophyta; Spermatophyta; Magnoliophyta; eudicotyledons; Gunneridae; Pentapetalae; rosids; malvids; Brassicales; Brassicaceae; Camelineae; Arabidopsis	.	.	.	.	.	.	.	COG2303^oxidoreductase	.	GO:0005576^cellular_component^extracellular region`GO:0050660^molecular_function^flavin adenine dinucleotide binding`GO:0046593^molecular_function^mandelonitrile lyase activity`GO:0016614^molecular_function^oxidoreductase activity, acting on CH-OH group of donors`GO:0007267^biological_process^cell-cell signaling`GO:0009553^biological_process^embryo sac development`GO:0010430^biological_process^fa…	.	.	.
TRINITY_DN40208_c1_g1_i1	.	.	.	.	.	.	.	.	.	.	.	.	.	.
TRINITY_DN40203_c2_g1_i1	.	.	TRINITY_DN40203_c2_g1_i1.p1	1470-1778[+]	.	.	sigP:0.999261^^^	.	.	.	.	.	.	.
TRINITY_DN40183_c1_g2_i1	AB32G_ARATH^AB32G_ARATH^Q:298-179,H:283-322^77.5%ID^E:1.44e-24^RecName: Full=ABC transporter G family member 32 {ECO:0000303|PubMed:18299247};^Eukaryota; Viridiplantae; Streptophyta; Embryophyta; Tracheophyta; Spermatophyta; Magnoliophyta; eudicotyledons; Gunneridae; Pentapetalae; rosids; malvids; Brassicales; Brassicaceae; Camelineae; Arabidopsis`AB32G_ARATH^AB32G_ARATH^Q:95-3,H:318-348^87.097%I…	.	.	.	.	.	.	.	COG0842^(ABC) transporter	KEGG:ath:AT2G26910	GO:0016021^cellular_component^integral component of membrane`GO:0005886^cellular_component^plasma membrane`GO:0005524^molecular_function^ATP binding`GO:0042626^molecular_function^ATPase activity, coupled to transmembrane movement of substances`GO:0042335^biological_process^cuticle development`GO:0006855^biological_process^drug transmembrane transport	.	.	.
TRINITY_DN40118_c9_g1_i1	.	.	.	.	.	.	.	.	.	.	.	.	.	.
TRINITY_DN40118_c10_g2_i1	.	.	TRINITY_DN40118_c10_g2_i1.p1	1-477[+]	FXL16_MOUSE^FXL16_MOUSE^Q:1-96,H:337-436^40%ID^E:1.06e-06^RecName: Full=F-box/LRR-repeat protein 16;^Eukaryota; Metazoa; Chordata; Craniata; Vertebrata; Euteleostomi; Mammalia; Eutheria; Euarchontoglires; Glires; Rodentia; Sciurognathi; Muroidea; Muridae; Murinae; Mus; Mus	.	sigP:0.998518^^^	.	ENOG410XQRM^F-box and leucine-rich repeat protein 16	KEGG:mmu:214931`KO:K10282	GO:0005737^cellular_component^cytoplasm	.	.	.
TRINITY_DN40118_c10_g3_i1	.	.	.	.	.	.	.	.	.	.	.	.	.	.
TRINITY_DN40131_c14_g6_i1	ALB3_ARATH^ALB3_ARATH^Q:138-500,H:33-162^59.231%ID^E:8.21e-30^RecName: Full=Inner membrane protein ALBINO3, chloroplastic;^Eukaryota; Viridiplantae; Streptophyta; Embryophyta; Tracheophyta; Spermatophyta; Magnoliophyta; eudicotyledons; Gunneridae; Pentapetalae; rosids; malvids; Brassicales; Brassicaceae; Camelineae; Arabidopsis	.	TRINITY_DN40131_c14_g6_i1.p1	69-500[+]	ALB3_ARATH^ALB3_ARATH^Q:24-144,H:33-162^60.305%ID^E:1.16e-45^RecName: Full=Inner membrane protein ALBINO3, chloroplastic;^Eukaryota; Viridiplantae; Streptophyta; Embryophyta; Tracheophyta; Spermatophyta; Magnoliophyta; eudicotyledons; Gunneridae; Pentapetalae; rosids; malvids; Brassicales; Brassicaceae; Camelineae; Arabidopsis	.	sigP:0.999232^^^	ExpAA=21.65^PredHel=1^Topology=o116-138i	COG0706^Required for the insertion and or proper folding and or complex formation of integral membrane proteins into the membrane. Involved in integration of membrane proteins that insert both dependently and independently of the Sec translocase complex, as well as at least some lipoproteins	.	GO:0009507^cellular_component^chloroplast`GO:0009534^cellular_component^chloroplast thylakoid`GO:0009535^cellular_component^chloroplast thylakoid membrane`GO:0016021^cellular_component^integral component of membrane`GO:0045038^biological_process^protein import into chloroplast thylakoid membrane`GO:0051205^biological_process^protein insertion into membrane`GO:0090342^biological_process^regulation…	.	.	.
TRINITY_DN40129_c5_g1_i1	.	.	TRINITY_DN40129_c5_g1_i1.p1	65-448[+]	.	.	sigP:0.999154^^^	.	.	.	.	.	.	.
TRINITY_DN40129_c5_g4_i1	.	.	TRINITY_DN40129_c5_g4_i1.p1	2-1159[+]	.	.	sigP:0.999117^^^	.	.	.	.	.	.	.
TRINITY_DN40129_c5_g5_i1	.	.	TRINITY_DN40129_c5_g5_i1.p1	2-697[+]	.	.	sigP:0.999401^^^	.	.	.	.	.	.	.
TRINITY_DN40179_c12_g1_i1	.	.	.	.	.	.	.	.	.	.	.	.	.	.
TRINITY_DN40179_c14_g4_i1	.	.	.	.	.	.	.	.	.	.	.	.	.	.
TRINITY_DN40179_c15_g1_i1	.	.	.	.	.	.	.	.	.	.	.	.	.	.
TRINITY_DN40165_c0_g2_i1	.	.	TRINITY_DN40165_c0_g2_i1.p1	140-775[+]	.	.	sigP:0.999105^^^	.	.	.	.	.	.	.
TRINITY_DN40135_c2_g1_i1	.	.	.	.	.	.	.	.	.	.	.	.	.	.
TRINITY_DN40172_c5_g2_i1	.	.	.	.	.	.	.	.	.	.	.	.	.	.
TRINITY_DN40172_c5_g8_i1	.	.	.	.	.	.	.	.	.	.	.	.	.	.
TRINITY_DN40172_c8_g2_i1	.	.	.	.	.	.	.	.	.	.	.	.	.	.
TRINITY_DN40172_c8_g5_i1	.	.	.	.	.	.	.	.	.	.	.	.	.	.
TRINITY_DN40172_c8_g6_i1	.	.	.	.	.	.	.	.	.	.	.	.	.	.
TRINITY_DN70605_c0_g1_i1	.	.	.	.	.	.	.	.	.	.	.	.	.	.
TRINITY_DN55710_c0_g2_i1	FNRL1_ARATH^FNRL1_ARATH^Q:151-2,H:116-165^88%ID^E:8.03e-26^RecName: Full=Ferredoxin--NADP reductase, leaf isozyme 1, chloroplastic;^Eukaryota; Viridiplantae; Streptophyta; Embryophyta; Tracheophyta; Spermatophyta; Magnoliophyta; eudicotyledons; Gunneridae; Pentapetalae; rosids; malvids; Brassicales; Brassicaceae; Camelineae; Arabidopsis	.	.	.	.	.	.	.	COG0369^Component of the sulfite reductase complex that catalyzes the 6-electron reduction of sulfite to sulfide. This is one of several activities required for the biosynthesis of L- cysteine from sulfate. The flavoprotein component catalyzes the electron flow from NADPH - FAD - FMN to the hemoprotein component (By similarity)	.	GO:0048046^cellular_component^apoplast`GO:0009507^cellular_component^chloroplast`GO:0009941^cellular_component^chloroplast envelope`GO:0009570^cellular_component^chloroplast stroma`GO:0009534^cellular_component^chloroplast thylakoid`GO:0009535^cellular_component^chloroplast thylakoid membrane`GO:0009579^cellular_component^thylakoid`GO:0031977^cellular_component^thylakoid lumen`GO:0045156^molecula…	.	.	.
TRINITY_DN22013_c0_g1_i1	BAM9_ARATH^BAM9_ARATH^Q:157-8,H:83-132^50%ID^E:2.07e-08^RecName: Full=Inactive beta-amylase 9;^Eukaryota; Viridiplantae; Streptophyta; Embryophyta; Tracheophyta; Spermatophyta; Magnoliophyta; eudicotyledons; Gunneridae; Pentapetalae; rosids; malvids; Brassicales; Brassicaceae; Camelineae; Arabidopsis	.	.	.	.	.	.	.	ENOG410YC8N^Beta-amylase	KEGG:ath:AT5G18670	GO:0005737^cellular_component^cytoplasm`GO:0016161^molecular_function^beta-amylase activity`GO:0000272^biological_process^polysaccharide catabolic process	.	.	.
TRINITY_DN22099_c0_g1_i1	.	.	.	.	.	.	.	.	.	.	.	.	.	.
TRINITY_DN30490_c15_g1_i1	.	.	.	.	.	.	.	.	.	.	.	.	.	.
TRINITY_DN30459_c0_g3_i1	ISPH_ORYSJ^ISPH_ORYSJ^Q:1-171,H:79-135^82.456%ID^E:8.4e-28^RecName: Full=4-hydroxy-3-methylbut-2-enyl diphosphate reductase, chloroplastic;^Eukaryota; Viridiplantae; Streptophyta; Embryophyta; Tracheophyta; Spermatophyta; Magnoliophyta; Liliopsida; Poales; Poaceae; BOP clade; Oryzoideae; Oryzeae; Oryzinae; Oryza	.	.	.	.	.	.	.	COG0761^Converts 1-hydroxy-2-methyl-2-(E)-butenyl 4-diphosphate into isopentenyl diphosphate (IPP) and dimethylallyl diphosphate (DMAPP) (By similarity)	KEGG:osa:4334003`KO:K03527	GO:0009570^cellular_component^chloroplast stroma`GO:0051538^molecular_function^3 iron, 4 sulfur cluster binding`GO:0051745^molecular_function^4-hydroxy-3-methylbut-2-en-1-yl diphosphate reductase activity`GO:0046872^molecular_function^metal ion binding`GO:0050992^biological_process^dimethylallyl diphosphate biosynthetic process`GO:0019288^biological_process^isopentenyl diphosphate biosynthetic pr…	.	.	.
TRINITY_DN30459_c1_g5_i1	ISPH_ARATH^ISPH_ARATH^Q:489-250,H:385-464^82.5%ID^E:3.71e-39^RecName: Full=4-hydroxy-3-methylbut-2-enyl diphosphate reductase, chloroplastic;^Eukaryota; Viridiplantae; Streptophyta; Embryophyta; Tracheophyta; Spermatophyta; Magnoliophyta; eudicotyledons; Gunneridae; Pentapetalae; rosids; malvids; Brassicales; Brassicaceae; Camelineae; Arabidopsis	.	.	.	.	.	.	.	COG0761^Converts 1-hydroxy-2-methyl-2-(E)-butenyl 4-diphosphate into isopentenyl diphosphate (IPP) and dimethylallyl diphosphate (DMAPP) (By similarity)	KEGG:ath:AT4G34350`KO:K03527	GO:0009507^cellular_component^chloroplast`GO:0009570^cellular_component^chloroplast stroma`GO:0051538^molecular_function^3 iron, 4 sulfur cluster binding`GO:0051745^molecular_function^4-hydroxy-3-methylbut-2-en-1-yl diphosphate reductase activity`GO:0046429^molecular_function^4-hydroxy-3-methylbut-2-en-1-yl diphosphate synthase activity`GO:0046872^molecular_function^metal ion binding`GO:0050992^b…	.	.	.
TRINITY_DN30432_c4_g1_i1	FTSH2_ORYSJ^FTSH2_ORYSJ^Q:292-2,H:497-593^79.381%ID^E:1.09e-44^RecName: Full=ATP-dependent zinc metalloprotease FTSH 2, chloroplastic;^Eukaryota; Viridiplantae; Streptophyta; Embryophyta; Tracheophyta; Spermatophyta; Magnoliophyta; Liliopsida; Poales; Poaceae; BOP clade; Oryzoideae; Oryzeae; Oryzinae; Oryza	.	.	.	.	.	.	.	COG0465^Acts as a processive, ATP-dependent zinc metallopeptidase for both cytoplasmic and membrane proteins. Plays a role in the quality control of integral membrane proteins (By similarity)	.	GO:0009941^cellular_component^chloroplast envelope`GO:0009535^cellular_component^chloroplast thylakoid membrane`GO:0016021^cellular_component^integral component of membrane`GO:0005524^molecular_function^ATP binding`GO:0004176^molecular_function^ATP-dependent peptidase activity`GO:0046872^molecular_function^metal ion binding`GO:0004222^molecular_function^metalloendopeptidase activity`GO:0008237^mo…	.	.	.
TRINITY_DN30495_c2_g1_i1	MDHC_MESCR^MDHC_MESCR^Q:3-200,H:41-106^87.879%ID^E:8.88e-33^RecName: Full=Malate dehydrogenase, cytoplasmic;^Eukaryota; Viridiplantae; Streptophyta; Embryophyta; Tracheophyta; Spermatophyta; Magnoliophyta; eudicotyledons; Gunneridae; Pentapetalae; Caryophyllales; Aizoaceae; Mesembryanthemum	.	.	.	.	.	.	.	.	.	GO:0005737^cellular_component^cytoplasm`GO:0030060^molecular_function^L-malate dehydrogenase activity`GO:0005975^biological_process^carbohydrate metabolic process`GO:0006108^biological_process^malate metabolic process`GO:0006099^biological_process^tricarboxylic acid cycle	.	.	.
TRINITY_DN30420_c0_g5_i1	CAR3_ARATH^CAR3_ARATH^Q:519-911,H:38-168^57.252%ID^E:6.89e-35^RecName: Full=Protein C2-DOMAIN ABA-RELATED 3 {ECO:0000303|PubMed:25465408};^Eukaryota; Viridiplantae; Streptophyta; Embryophyta; Tracheophyta; Spermatophyta; Magnoliophyta; eudicotyledons; Gunneridae; Pentapetalae; rosids; malvids; Brassicales; Brassicaceae; Camelineae; Arabidopsis	.	.	.	.	.	.	.	COG5038^Domain-Containing protein	KEGG:ath:AT1G73580	GO:0005634^cellular_component^nucleus`GO:0005886^cellular_component^plasma membrane`GO:0005096^molecular_function^GTPase activator activity`GO:0046872^molecular_function^metal ion binding`GO:0005543^molecular_function^phospholipid binding`GO:0009738^biological_process^abscisic acid-activated signaling pathway`GO:0009789^biological_process^positive regulation of abscisic acid-activated signaling p…	.	.	.
TRINITY_DN30473_c1_g1_i1	LEA65_ARATH^LEA65_ARATH^Q:255-4,H:32-115^45.977%ID^E:2.26e-17^.^.	.	.	.	.	.	.	.	.	.	.	.	.	.
TRINITY_DN30494_c2_g2_i1	ELI_PEA^ELI_PEA^Q:1-153,H:142-192^68.627%ID^E:1.44e-17^RecName: Full=Early light-induced protein, chloroplastic;^Eukaryota; Viridiplantae; Streptophyta; Embryophyta; Tracheophyta; Spermatophyta; Magnoliophyta; eudicotyledons; Gunneridae; Pentapetalae; rosids; fabids; Fabales; Fabaceae; Papilionoideae; Fabeae; Pisum	.	.	.	.	.	.	.	.	.	GO:0031969^cellular_component^chloroplast membrane`GO:0016021^cellular_component^integral component of membrane	.	.	.
TRINITY_DN30429_c1_g1_i1	.	.	.	.	.	.	.	.	.	.	.	.	.	.
TRINITY_DN30429_c1_g4_i1	IF4A9_TOBAC^IF4A9_TOBAC^Q:284-3,H:27-120^88.298%ID^E:7.68e-51^RecName: Full=Eukaryotic initiation factor 4A-9;^Eukaryota; Viridiplantae; Streptophyta; Embryophyta; Tracheophyta; Spermatophyta; Magnoliophyta; eudicotyledons; Gunneridae; Pentapetalae; asterids; lamiids; Solanales; Solanaceae; Nicotianoideae; Nicotianeae; Nicotiana	.	.	.	.	.	.	.	.	.	GO:0005524^molecular_function^ATP binding`GO:0004386^molecular_function^helicase activity`GO:0003743^molecular_function^translation initiation factor activity	.	.	.
TRINITY_DN30447_c2_g1_i1	HSP12_MEDSA^HSP12_MEDSA^Q:286-8,H:1-92^68.817%ID^E:5.54e-34^RecName: Full=18.2 kDa class I heat shock protein;^Eukaryota; Viridiplantae; Streptophyta; Embryophyta; Tracheophyta; Spermatophyta; Magnoliophyta; eudicotyledons; Gunneridae; Pentapetalae; rosids; fabids; Fabales; Fabaceae; Papilionoideae; Trifolieae; Medicago	.	TRINITY_DN30447_c2_g1_i1.p2	3-335[-]	.	.	sigP:0.99978^^^	.	.	.	.	.	.	.
TRINITY_DN30416_c0_g1_i1	CB24_PEA^CB24_PEA^Q:260-105,H:200-251^84.615%ID^E:4.01e-26^RecName: Full=Chlorophyll a-b binding protein P4, chloroplastic;^Eukaryota; Viridiplantae; Streptophyta; Embryophyta; Tracheophyta; Spermatophyta; Magnoliophyta; eudicotyledons; Gunneridae; Pentapetalae; rosids; fabids; Fabales; Fabaceae; Papilionoideae; Fabeae; Pisum	.	.	.	.	.	.	.	.	.	GO:0009535^cellular_component^chloroplast thylakoid membrane`GO:0016021^cellular_component^integral component of membrane`GO:0009522^cellular_component^photosystem I`GO:0009523^cellular_component^photosystem II`GO:0016168^molecular_function^chlorophyll binding`GO:0046872^molecular_function^metal ion binding`GO:0009765^biological_process^photosynthesis, light harvesting`GO:0018298^biological_proce…	.	.	.
TRINITY_DN30455_c1_g1_i1	.	.	.	.	.	.	.	.	.	.	.	.	.	.
TRINITY_DN30418_c3_g1_i1	.	.	TRINITY_DN30418_c3_g1_i1.p1	272-577[-]	.	.	sigP:0.997335^^^	.	.	.	.	.	.	.
TRINITY_DN30418_c4_g4_i1	.	.	TRINITY_DN30418_c4_g4_i1.p1	836-1315[+]	.	.	sigP:0.99392^^^	.	.	.	.	.	.	.
TRINITY_DN30418_c4_g4_i1	.	.	TRINITY_DN30418_c4_g4_i1.p2	1416-1784[+]	.	.	sigP:0.999712^^^	.	.	.	.	.	.	.
TRINITY_DN30418_c4_g4_i1	.	.	TRINITY_DN30418_c4_g4_i1.p4	3-320[+]	.	.	sigP:0.78831^^^	.	.	.	.	.	.	.
TRINITY_DN30431_c0_g1_i1	.	.	.	.	.	.	.	.	.	.	.	.	.	.
TRINITY_DN30505_c2_g2_i1	.	.	.	.	.	.	.	.	.	.	.	.	.	.
TRINITY_DN30505_c2_g28_i1	.	.	.	.	.	.	.	.	.	.	.	.	.	.
TRINITY_DN30505_c3_g3_i1	.	.	.	.	.	.	.	.	.	.	.	.	.	.
TRINITY_DN30505_c3_g4_i1	.	.	.	.	.	.	.	.	.	.	.	.	.	.
TRINITY_DN30471_c0_g1_i1	.	.	.	.	.	.	.	.	.	.	.	.	.	.
TRINITY_DN30501_c0_g1_i1	.	.	TRINITY_DN30501_c0_g1_i1.p1	2-604[+]	.	.	sigP:0.999008^^^	ExpAA=63.16^PredHel=3^Topology=o68-90i97-119o134-156i	.	.	.	.	.	.
TRINITY_DN30501_c0_g2_i1	.	.	.	.	.	.	.	.	.	.	.	.	.	.
TRINITY_DN30501_c1_g1_i1	.	.	.	.	.	.	.	.	.	.	.	.	.	.
TRINITY_DN38967_c0_g1_i1	.	.	.	.	.	.	.	.	.	.	.	.	.	.
TRINITY_DN38977_c7_g1_i1	.	.	.	.	.	.	.	.	.	.	.	.	.	.
TRINITY_DN38977_c11_g13_i1	GWD1_SOLTU^GWD1_SOLTU^Q:1-348,H:873-988^72.414%ID^E:7.28e-50^RecName: Full=Alpha-glucan water dikinase, chloroplastic;^Eukaryota; Viridiplantae; Streptophyta; Embryophyta; Tracheophyta; Spermatophyta; Magnoliophyta; eudicotyledons; Gunneridae; Pentapetalae; asterids; lamiids; Solanales; Solanaceae; Solanoideae; Solaneae; Solanum	.	TRINITY_DN38977_c11_g13_i1.p1	1-348[+]	GWD1_SOLTU^GWD1_SOLTU^Q:1-116,H:873-988^72.414%ID^E:6.55e-50^RecName: Full=Alpha-glucan water dikinase, chloroplastic;^Eukaryota; Viridiplantae; Streptophyta; Embryophyta; Tracheophyta; Spermatophyta; Magnoliophyta; eudicotyledons; Gunneridae; Pentapetalae; asterids; lamiids; Solanales; Solanaceae; Solanoideae; Solaneae; Solanum	.	sigP:0.998754^^^	.	ENOG410XUE8^alpha-glucan water dikinase	.	GO:0009507^cellular_component^chloroplast`GO:0050521^molecular_function^alpha-glucan, water dikinase activity`GO:0005524^molecular_function^ATP binding`GO:0046872^molecular_function^metal ion binding`GO:0004673^molecular_function^protein histidine kinase activity`GO:0005975^biological_process^carbohydrate metabolic process	.	.	.
TRINITY_DN38977_c12_g3_i1	GWD1_CITRE^GWD1_CITRE^Q:152-3,H:142-191^58%ID^E:2.21e-13^RecName: Full=Alpha-glucan water dikinase, chloroplastic;^Eukaryota; Viridiplantae; Streptophyta; Embryophyta; Tracheophyta; Spermatophyta; Magnoliophyta; eudicotyledons; Gunneridae; Pentapetalae; rosids; malvids; Sapindales; Rutaceae; Aurantioideae; Citrus	.	.	.	.	.	.	.	.	.	GO:0009507^cellular_component^chloroplast`GO:0050521^molecular_function^alpha-glucan, water dikinase activity`GO:0005524^molecular_function^ATP binding`GO:0046872^molecular_function^metal ion binding`GO:0005975^biological_process^carbohydrate metabolic process	.	.	.
TRINITY_DN38977_c12_g8_i1	.	.	TRINITY_DN38977_c12_g8_i1.p1	1-306[-]	.	.	sigP:0.99963^^^	.	.	.	.	.	.	.
TRINITY_DN38977_c13_g2_i1	GWD1_CITRE^GWD1_CITRE^Q:393-2837,H:1-822^66.307%ID^E:0^RecName: Full=Alpha-glucan water dikinase, chloroplastic;^Eukaryota; Viridiplantae; Streptophyta; Embryophyta; Tracheophyta; Spermatophyta; Magnoliophyta; eudicotyledons; Gunneridae; Pentapetalae; rosids; malvids; Sapindales; Rutaceae; Aurantioideae; Citrus	.	TRINITY_DN38977_c13_g2_i1.p1	393-2837[+]	GWD1_CITRE^GWD1_CITRE^Q:1-815,H:1-822^66.307%ID^E:0^RecName: Full=Alpha-glucan water dikinase, chloroplastic;^Eukaryota; Viridiplantae; Streptophyta; Embryophyta; Tracheophyta; Spermatophyta; Magnoliophyta; eudicotyledons; Gunneridae; Pentapetalae; rosids; malvids; Sapindales; Rutaceae; Aurantioideae; Citrus	.	sigP:0.999751^^^	.	.	.	GO:0009507^cellular_component^chloroplast`GO:0050521^molecular_function^alpha-glucan, water dikinase activity`GO:0005524^molecular_function^ATP binding`GO:0046872^molecular_function^metal ion binding`GO:0005975^biological_process^carbohydrate metabolic process	.	.	.
TRINITY_DN38977_c13_g3_i1	GWD1_SOLTU^GWD1_SOLTU^Q:4-387,H:835-962^72.656%ID^E:1.88e-59^RecName: Full=Alpha-glucan water dikinase, chloroplastic;^Eukaryota; Viridiplantae; Streptophyta; Embryophyta; Tracheophyta; Spermatophyta; Magnoliophyta; eudicotyledons; Gunneridae; Pentapetalae; asterids; lamiids; Solanales; Solanaceae; Solanoideae; Solaneae; Solanum	.	TRINITY_DN38977_c13_g3_i1.p1	1-387[+]	GWD1_SOLTU^GWD1_SOLTU^Q:2-129,H:835-962^72.656%ID^E:1.7e-59^RecName: Full=Alpha-glucan water dikinase, chloroplastic;^Eukaryota; Viridiplantae; Streptophyta; Embryophyta; Tracheophyta; Spermatophyta; Magnoliophyta; eudicotyledons; Gunneridae; Pentapetalae; asterids; lamiids; Solanales; Solanaceae; Solanoideae; Solaneae; Solanum	.	sigP:0.999236^^^	.	ENOG410XUE8^alpha-glucan water dikinase	.	GO:0009507^cellular_component^chloroplast`GO:0050521^molecular_function^alpha-glucan, water dikinase activity`GO:0005524^molecular_function^ATP binding`GO:0046872^molecular_function^metal ion binding`GO:0004673^molecular_function^protein histidine kinase activity`GO:0005975^biological_process^carbohydrate metabolic process	.	.	.
TRINITY_DN38977_c32_g1_i1	.	.	.	.	.	.	.	.	.	.	.	.	.	.
TRINITY_DN38997_c2_g1_i1	HQGT_RAUSE^HQGT_RAUSE^Q:220-2,H:200-265^35.616%ID^E:1.13e-06^RecName: Full=Hydroquinone glucosyltransferase;^Eukaryota; Viridiplantae; Streptophyta; Embryophyta; Tracheophyta; Spermatophyta; Magnoliophyta; eudicotyledons; Gunneridae; Pentapetalae; asterids; lamiids; Gentianales; Apocynaceae; Rauvolfioideae; Vinceae; Rauvolfiinae; Rauvolfia	.	.	.	.	.	.	.	.	.	GO:0050505^molecular_function^hydroquinone glucosyltransferase activity	.	.	.
TRINITY_DN38997_c2_g4_i1	.	.	.	.	.	.	.	.	.	.	.	.	.	.
TRINITY_DN38982_c2_g1_i1	.	.	.	.	.	.	.	.	.	.	.	.	.	.
TRINITY_DN38982_c2_g3_i1	.	.	TRINITY_DN38982_c2_g3_i1.p1	1-975[-]	.	.	sigP:0.995193^^^	ExpAA=67.55^PredHel=3^Topology=i7-29o44-63i76-98o	.	.	.	.	.	.
TRINITY_DN38992_c0_g1_i1	.	.	TRINITY_DN38992_c0_g1_i1.p1	3-347[+]	.	.	sigP:0.999563^^^	.	.	.	.	.	.	.
TRINITY_DN38992_c5_g1_i1	.	.	.	.	.	.	.	.	.	.	.	.	.	.
TRINITY_DN38956_c0_g1_i1	MDAR_SOLLC^MDAR_SOLLC^Q:316-771,H:18-169^78.947%ID^E:1.59e-72^RecName: Full=Monodehydroascorbate reductase;^Eukaryota; Viridiplantae; Streptophyta; Embryophyta; Tracheophyta; Spermatophyta; Magnoliophyta; eudicotyledons; Gunneridae; Pentapetalae; asterids; lamiids; Solanales; Solanaceae; Solanoideae; Solaneae; Solanum; Lycopersicon	.	.	.	.	.	.	.	COG0446^pyridine nucleotide-disulfide oxidoreductase	.	GO:0005737^cellular_component^cytoplasm`GO:0050660^molecular_function^flavin adenine dinucleotide binding`GO:0016656^molecular_function^monodehydroascorbate reductase (NADH) activity`GO:0045454^biological_process^cell redox homeostasis	.	.	.
TRINITY_DN38925_c8_g2_i1	.	.	.	.	.	.	.	.	.	.	.	.	.	.
TRINITY_DN38925_c8_g3_i1	HS905_ARATH^HS905_ARATH^Q:1-828,H:134-407^80.072%ID^E:4.2e-132^RecName: Full=Heat shock protein 90-5, chloroplastic {ECO:0000305};^Eukaryota; Viridiplantae; Streptophyta; Embryophyta; Tracheophyta; Spermatophyta; Magnoliophyta; eudicotyledons; Gunneridae; Pentapetalae; rosids; malvids; Brassicales; Brassicaceae; Camelineae; Arabidopsis	.	TRINITY_DN38925_c8_g3_i1.p1	1-828[+]	HS905_ARATH^HS905_ARATH^Q:1-276,H:134-407^82.971%ID^E:3.83e-158^RecName: Full=Heat shock protein 90-5, chloroplastic {ECO:0000305};^Eukaryota; Viridiplantae; Streptophyta; Embryophyta; Tracheophyta; Spermatophyta; Magnoliophyta; eudicotyledons; Gunneridae; Pentapetalae; rosids; malvids; Brassicales; Brassicaceae; Camelineae; Arabidopsis	.	sigP:0.999322^^^	.	COG0326^Molecular chaperone. Has ATPase activity (By similarity)	KEGG:ath:AT2G04030`KO:K09487	GO:0009507^cellular_component^chloroplast`GO:0009941^cellular_component^chloroplast envelope`GO:0009570^cellular_component^chloroplast stroma`GO:0005739^cellular_component^mitochondrion`GO:0009536^cellular_component^plastid`GO:0005774^cellular_component^vacuolar membrane`GO:0005524^molecular_function^ATP binding`GO:0009704^biological_process^de-etiolation`GO:0006457^biological_process^protein fol…	.	.	.
TRINITY_DN39005_c3_g1_i1	.	.	.	.	.	.	.	.	.	.	.	.	.	.
TRINITY_DN38221_c2_g1_i1	.	.	.	.	.	.	.	.	.	.	.	.	.	.
TRINITY_DN38274_c1_g1_i1	.	.	TRINITY_DN38274_c1_g1_i1.p1	1-462[+]	.	.	sigP:0.999181^^^	.	.	.	.	.	.	.
TRINITY_DN38274_c5_g1_i1	.	.	.	.	.	.	.	.	.	.	.	.	.	.
TRINITY_DN38274_c10_g1_i1	.	.	TRINITY_DN38274_c10_g1_i1.p1	2-298[-]	.	.	sigP:0.999061^^^	.	.	.	.	.	.	.
TRINITY_DN38247_c0_g2_i1	ISOA3_ARATH^ISOA3_ARATH^Q:1984-2127,H:695-742^62.5%ID^E:4.94e-10^RecName: Full=Isoamylase 3, chloroplastic;^Eukaryota; Viridiplantae; Streptophyta; Embryophyta; Tracheophyta; Spermatophyta; Magnoliophyta; eudicotyledons; Gunneridae; Pentapetalae; rosids; malvids; Brassicales; Brassicaceae; Camelineae; Arabidopsis	.	.	.	.	.	.	.	COG1523^Glycogen debranching enzyme	KEGG:ath:AT4G09020`KO:K01214	GO:0009507^cellular_component^chloroplast`GO:0009569^cellular_component^chloroplast starch grain`GO:0009570^cellular_component^chloroplast stroma`GO:0043169^molecular_function^cation binding`GO:0019156^molecular_function^isoamylase activity`GO:0005977^biological_process^glycogen metabolic process`GO:0005983^biological_process^starch catabolic process	.	.	.
TRINITY_DN38247_c1_g3_i1	.	.	.	.	.	.	.	.	.	.	.	.	.	.
TRINITY_DN38293_c1_g2_i1	.	.	.	.	.	.	.	.	.	.	.	.	.	.
TRINITY_DN38305_c3_g3_i1	BCAL2_ARATH^BCAL2_ARATH^Q:164-27,H:469-514^93.478%ID^E:5.05e-22^RecName: Full=Branched-chain-amino-acid aminotransferase-like protein 2;^Eukaryota; Viridiplantae; Streptophyta; Embryophyta; Tracheophyta; Spermatophyta; Magnoliophyta; eudicotyledons; Gunneridae; Pentapetalae; rosids; malvids; Brassicales; Brassicaceae; Camelineae; Arabidopsis	.	.	.	.	.	.	.	COG0115^brancheD-chain amino acid aminotransferase	.	GO:0003824^molecular_function^catalytic activity	.	.	.
TRINITY_DN38240_c4_g3_i1	.	.	.	.	.	.	.	.	.	.	.	.	.	.
TRINITY_DN38213_c1_g5_i1	.	.	.	.	.	.	.	.	.	.	.	.	.	.
TRINITY_DN38296_c1_g1_i1	.	.	TRINITY_DN38296_c1_g1_i1.p1	3-1610[+]	.	.	sigP:0.998702^^^	ExpAA=25.92^PredHel=1^Topology=i51-73o	.	.	.	.	.	.
TRINITY_DN38228_c7_g3_i1	.	.	.	.	.	.	.	.	.	.	.	.	.	.
TRINITY_DN38228_c7_g9_i1	.	.	.	.	.	.	.	.	.	.	.	.	.	.
TRINITY_DN38228_c8_g9_i1	AGAL_SACS2^AGAL_SACS2^Q:356-132,H:472-546^39.474%ID^E:1.51e-06^.^.	.	.	.	.	.	.	.	.	.	.	.	.	.
TRINITY_DN38228_c9_g1_i1	.	.	TRINITY_DN38228_c9_g1_i1.p1	3-332[-]	.	.	sigP:0.994411^^^	.	.	.	.	.	.	.
TRINITY_DN38228_c9_g4_i1	.	.	TRINITY_DN38228_c9_g4_i1.p1	3-422[-]	.	.	sigP:0.998131^^^	.	.	.	.	.	.	.
TRINITY_DN38228_c9_g5_i1	.	.	.	.	.	.	.	.	.	.	.	.	.	.
TRINITY_DN38228_c9_g7_i1	AGAL_SACS2^AGAL_SACS2^Q:633-52,H:362-549^35%ID^E:3.52e-23^.^.	.	TRINITY_DN38228_c9_g7_i1.p1	1-783[-]	AGAL_SACS2^AGAL_SACS2^Q:51-244,H:362-549^35%ID^E:3.17e-23^.^.	.	sigP:0.997702^^^	.	.	.	.	.	.	.
TRINITY_DN38228_c9_g8_i1	AGAL_SACS2^AGAL_SACS2^Q:367-2,H:207-312^30.645%ID^E:1.01e-06^.^.	.	.	.	.	.	.	.	.	.	.	.	.	.
[truncated: 3,274 more rows]

## Sheet: Hunucmá_Up
#gene_id	transcript_id	sprot_Top_BLASTX_hit	RNAMMER	prot_id	prot_coords	sprot_Top_BLASTP_hit	Pfam	SignalP	TmHMM	eggnog	Kegg	gene_ontology_blast	gene_ontology_pfam	transcript	peptide
[truncated: 5,174 more rows]

## Sheet: Umán_Down
#gene_id	transcript_id	sprot_Top_BLASTX_hit	RNAMMER	prot_id	prot_coords	sprot_Top_BLASTP_hit	Pfam	SignalP	TmHMM	eggnog	Kegg	gene_ontology_blast	gene_ontology_pfam	transcript	peptide
TRINITY_DN33954_c0_g3_i1	.	.	.	.	.	.	.	.	.	.	.	.	.	.
[truncated: 3,367 more rows]

## Sheet: Umán_Up
#gene_id	transcript_id	sprot_Top_BLASTX_hit	RNAMMER	prot_id	prot_coords	sprot_Top_BLASTP_hit	Pfam	SignalP	TmHMM	eggnog	Kegg	gene_ontology_blast	gene_ontology_pfam	transcript	peptide
TRINITY_DN33954_c1_g2_i1	.	.	TRINITY_DN33954_c1_g2_i1.p1	228-545[-]	.	.	sigP:0.981172^^^	.	.	.	.	.	.	.
TRINITY_DN33920_c4_g1_i1	.	.	.	.	.	.	.	.	.	.	.	.	.	.
[truncated: 3,477 more rows]
