# Supplementary material for: Stem transcriptome screen for selection in wild and cultivated pitahaya (Selenicereus undatus): an epiphytic cactus with edible fruit
Source: PeerJ. 2023 Jan 6;11:e14581. doi: 10.7717/peerj.14581 (PMC9828283; doi:10.7717/peerj.14581)
Supplement: Supplemental Information 3 [file peerj-11-14581-s003.xls]

## Sheet: Hoja1
transcript_id	sprot_Top_BLASTX_hit	RNAMMER	prot_id	prot_coords	sprot_Top_BLASTP_hit	Pfam	SignalP	TmHMM	eggnog	Kegg	gene_ontology_blast	gene_ontology_pfam	transcript	peptide
TRINITY_DN61237_c0_g1_i1	CNMT_THLFG^CNMT_THLFG^Q:244-2,H:190-272^53.012%ID^E:6.85e-27^RecName: Full=(S)-coclaurine N-methyltransferase;^Eukaryota; Viridiplantae; Streptophyta; Embryophyta; Tracheophyta; Spermatophyta; Magnoliophyta; eudicotyledons; Ranunculales; Ranunculaceae; Thalictroideae; Thalictrum	.	.	.	.	.	.	.	.	KEGG:ag:AAU20766`KO:K13384	GO:0005737^cellular_component^cytoplasm`GO:0030794^molecular_function^(S)-coclaurine-N-methyltransferase activity`GO:0008610^biological_process^lipid biosynthetic process	.	.	.
TRINITY_DN61294_c0_g1_i1	.	.	.	.	.	.	.	.	.	.	.	.	.	.
TRINITY_DN61272_c0_g1_i1	.	.	.	.	.	.	.	.	.	.	.	.	.	.
TRINITY_DN61269_c0_g1_i1	.	.	.	.	.	.	.	.	.	.	.	.	.	.
TRINITY_DN61322_c0_g1_i1	.	.	.	.	.	.	.	.	.	.	.	.	.	.
TRINITY_DN61234_c0_g1_i1	.	.	.	.	.	.	.	.	.	.	.	.	.	.
TRINITY_DN61305_c0_g1_i1	GEL1_ASPFU^GEL1_ASPFU^Q:5-175,H:253-309^63.158%ID^E:1.28e-18^RecName: Full=1,3-beta-glucanosyltransferase gel1;^Eukaryota; Fungi; Dikarya; Ascomycota; Pezizomycotina; Eurotiomycetes; Eurotiomycetidae; Eurotiales; Aspergillaceae; Aspergillus	.	.	.	.	.	.	.	.	KEGG:afm:AFUA_2G01170	GO:0031225^cellular_component^anchored component of membrane`GO:0009277^cellular_component^fungal-type cell wall`GO:0005886^cellular_component^plasma membrane`GO:0042124^molecular_function^1,3-beta-glucanosyltransferase activity`GO:0042123^molecular_function^glucanosyltransferase activity`GO:0006074^biological_process^(1->3)-beta-D-glucan metabolic process`GO:0031505^biological_process^fungal-typ…	.	.	.
TRINITY_DN61268_c0_g1_i1	.	.	.	.	.	.	.	.	.	.	.	.	.	.
TRINITY_DN61307_c0_g1_i1	.	.	.	.	.	.	.	.	.	.	.	.	.	.
TRINITY_DN61319_c0_g1_i1	.	.	.	.	.	.	.	.	.	.	.	.	.	.
TRINITY_DN61332_c0_g1_i1	.	.	.	.	.	.	.	.	.	.	.	.	.	.
TRINITY_DN61287_c0_g1_i1	.	.	.	.	.	.	.	.	.	.	.	.	.	.
TRINITY_DN61260_c0_g1_i1	.	.	.	.	.	.	.	.	.	.	.	.	.	.
TRINITY_DN61253_c0_g1_i1	.	.	.	.	.	.	.	.	.	.	.	.	.	.
TRINITY_DN61317_c0_g1_i1	.	.	.	.	.	.	.	.	.	.	.	.	.	.
TRINITY_DN61311_c0_g1_i1	.	.	.	.	.	.	.	.	.	.	.	.	.	.
TRINITY_DN61293_c0_g1_i1	.	.	.	.	.	.	.	.	.	.	.	.	.	.
TRINITY_DN61281_c0_g1_i1	.	.	.	.	.	.	.	.	.	.	.	.	.	.
TRINITY_DN61281_c0_g1_i2	.	.	.	.	.	.	.	.	.	.	.	.	.	.
TRINITY_DN61281_c0_g1_i3	.	.	.	.	.	.	.	.	.	.	.	.	.	.
TRINITY_DN61280_c0_g1_i1	.	.	.	.	.	.	.	.	.	.	.	.	.	.
TRINITY_DN61285_c0_g1_i1	.	.	.	.	.	.	.	.	.	.	.	.	.	.
TRINITY_DN61249_c0_g1_i1	.	.	.	.	.	.	.	.	.	.	.	.	.	.
TRINITY_DN61263_c0_g1_i1	.	.	.	.	.	.	.	.	.	.	.	.	.	.
TRINITY_DN61273_c0_g1_i1	.	.	.	.	.	.	.	.	.	.	.	.	.	.
TRINITY_DN61270_c0_g1_i1	.	.	.	.	.	.	.	.	.	.	.	.	.	.
TRINITY_DN61318_c0_g1_i1	.	.	.	.	.	.	.	.	.	.	.	.	.	.
TRINITY_DN61239_c0_g1_i1	.	.	.	.	.	.	.	.	.	.	.	.	.	.
TRINITY_DN61254_c0_g1_i1	.	.	.	.	.	.	.	.	.	.	.	.	.	.
TRINITY_DN61244_c0_g1_i1	.	.	.	.	.	.	.	.	.	.	.	.	.	.
TRINITY_DN61241_c0_g1_i1	.	.	.	.	.	.	.	.	.	.	.	.	.	.
TRINITY_DN61300_c0_g1_i1	.	.	.	.	.	.	.	.	.	.	.	.	.	.
TRINITY_DN61328_c0_g1_i1	.	.	.	.	.	.	.	.	.	.	.	.	.	.
TRINITY_DN61251_c0_g1_i1	.	.	.	.	.	.	.	.	.	.	.	.	.	.
TRINITY_DN61288_c0_g1_i1	.	.	.	.	.	.	.	.	.	.	.	.	.	.
TRINITY_DN61327_c0_g1_i1	.	.	.	.	.	.	.	.	.	.	.	.	.	.
TRINITY_DN61325_c0_g1_i1	.	.	.	.	.	.	.	.	.	.	.	.	.	.
TRINITY_DN61265_c0_g1_i1	.	.	.	.	.	.	.	.	.	.	.	.	.	.
TRINITY_DN61303_c0_g1_i1	.	.	.	.	.	.	.	.	.	.	.	.	.	.
TRINITY_DN61297_c0_g1_i1	.	.	.	.	.	.	.	.	.	.	.	.	.	.
TRINITY_DN61284_c0_g1_i1	.	.	.	.	.	.	.	.	.	.	.	.	.	.
TRINITY_DN61286_c0_g1_i1	.	.	.	.	.	.	.	.	.	.	.	.	.	.
TRINITY_DN61316_c0_g1_i1	.	.	.	.	.	.	.	.	.	.	.	.	.	.
TRINITY_DN61304_c0_g1_i1	.	.	.	.	.	.	.	.	.	.	.	.	.	.
TRINITY_DN61276_c0_g1_i1	.	.	.	.	.	.	.	.	.	.	.	.	.	.
TRINITY_DN61238_c0_g1_i1	.	.	.	.	.	.	.	.	.	.	.	.	.	.
TRINITY_DN61243_c0_g1_i1	.	.	.	.	.	.	.	.	.	.	.	.	.	.
TRINITY_DN61257_c0_g1_i1	.	.	.	.	.	.	.	.	.	.	.	.	.	.
TRINITY_DN61259_c0_g1_i1	.	.	.	.	.	.	.	.	.	.	.	.	.	.
TRINITY_DN61312_c0_g1_i1	.	.	.	.	.	.	.	.	.	.	.	.	.	.
TRINITY_DN61255_c0_g1_i1	.	.	.	.	.	.	.	.	.	.	.	.	.	.
TRINITY_DN61289_c0_g1_i1	.	.	.	.	.	.	.	.	.	.	.	.	.	.
TRINITY_DN61233_c0_g1_i1	.	.	.	.	.	.	.	.	.	.	.	.	.	.
TRINITY_DN61245_c0_g1_i1	.	.	.	.	.	.	.	.	.	.	.	.	.	.
TRINITY_DN61262_c0_g1_i1	.	.	.	.	.	.	.	.	.	.	.	.	.	.
TRINITY_DN61301_c0_g1_i1	.	.	.	.	.	.	.	.	.	.	.	.	.	.
TRINITY_DN61258_c0_g1_i1	.	.	.	.	.	.	.	.	.	.	.	.	.	.
TRINITY_DN61302_c0_g1_i1	.	.	.	.	.	.	.	.	.	.	.	.	.	.
TRINITY_DN61267_c0_g1_i1	.	.	.	.	.	.	.	.	.	.	.	.	.	.
TRINITY_DN61324_c0_g1_i1	.	.	.	.	.	.	.	.	.	.	.	.	.	.
TRINITY_DN61320_c0_g1_i1	.	.	.	.	.	.	.	.	.	.	.	.	.	.
TRINITY_DN61277_c0_g1_i1	.	.	.	.	.	.	.	.	.	.	.	.	.	.
TRINITY_DN61296_c0_g1_i1	.	.	.	.	.	.	.	.	.	.	.	.	.	.
TRINITY_DN61291_c0_g1_i1	.	.	.	.	.	.	.	.	.	.	.	.	.	.
TRINITY_DN61242_c0_g1_i1	.	.	.	.	.	.	.	.	.	.	.	.	.	.
TRINITY_DN61306_c0_g1_i1	.	.	.	.	.	.	.	.	.	.	.	.	.	.
TRINITY_DN61315_c0_g1_i1	.	.	.	.	.	.	.	.	.	.	.	.	.	.
TRINITY_DN47280_c0_g1_i1	.	.	.	.	.	.	.	.	.	.	.	.	.	.
TRINITY_DN47303_c0_g1_i1	.	.	.	.	.	.	.	.	.	.	.	.	.	.
TRINITY_DN47246_c0_g1_i1	.	.	.	.	.	.	.	.	.	.	.	.	.	.
TRINITY_DN47264_c0_g1_i1	.	.	.	.	.	.	.	.	.	.	.	.	.	.
TRINITY_DN47236_c0_g1_i1	.	.	.	.	.	.	.	.	.	.	.	.	.	.
TRINITY_DN47298_c0_g1_i1	.	.	.	.	.	.	.	.	.	.	.	.	.	.
TRINITY_DN47239_c0_g1_i1	.	.	.	.	.	.	.	.	.	.	.	.	.	.
TRINITY_DN47263_c0_g1_i1	.	.	.	.	.	.	.	.	.	.	.	.	.	.
TRINITY_DN47231_c0_g1_i1	.	.	.	.	.	.	.	.	.	.	.	.	.	.
TRINITY_DN47307_c0_g1_i1	.	.	.	.	.	.	.	.	.	.	.	.	.	.
TRINITY_DN47259_c0_g1_i1	.	.	.	.	.	.	.	.	.	.	.	.	.	.
TRINITY_DN47291_c0_g1_i1	.	.	.	.	.	.	.	.	.	.	.	.	.	.
TRINITY_DN47235_c0_g1_i1	.	.	.	.	.	.	.	.	.	.	.	.	.	.
TRINITY_DN47240_c0_g1_i1	.	.	.	.	.	.	.	.	.	.	.	.	.	.
TRINITY_DN47275_c0_g1_i1	.	.	.	.	.	.	.	.	.	.	.	.	.	.
TRINITY_DN47220_c0_g1_i1	.	.	.	.	.	.	.	.	.	.	.	.	.	.
TRINITY_DN47262_c0_g1_i1	.	.	.	.	.	.	.	.	.	.	.	.	.	.
TRINITY_DN47295_c0_g1_i1	.	.	.	.	.	.	.	.	.	.	.	.	.	.
TRINITY_DN47232_c0_g1_i1	.	.	.	.	.	.	.	.	.	.	.	.	.	.
TRINITY_DN47256_c0_g1_i1	.	.	.	.	.	.	.	.	.	.	.	.	.	.
TRINITY_DN47296_c0_g1_i1	.	.	.	.	.	.	.	.	.	.	.	.	.	.
TRINITY_DN47227_c0_g1_i1	.	.	.	.	.	.	.	.	.	.	.	.	.	.
TRINITY_DN47281_c0_g1_i1	.	.	.	.	.	.	.	.	.	.	.	.	.	.
TRINITY_DN47261_c0_g1_i1	.	.	.	.	.	.	.	.	.	.	.	.	.	.
TRINITY_DN47229_c0_g1_i1	.	.	.	.	.	.	.	.	.	.	.	.	.	.
TRINITY_DN47248_c0_g1_i1	.	.	.	.	.	.	.	.	.	.	.	.	.	.
TRINITY_DN47284_c0_g1_i1	.	.	.	.	.	.	.	.	.	.	.	.	.	.
TRINITY_DN47278_c0_g1_i1	.	.	.	.	.	.	.	.	.	.	.	.	.	.
TRINITY_DN47222_c0_g1_i1	.	.	.	.	.	.	.	.	.	.	.	.	.	.
TRINITY_DN47306_c0_g1_i1	.	.	.	.	.	.	.	.	.	.	.	.	.	.
TRINITY_DN47309_c0_g1_i1	.	.	.	.	.	.	.	.	.	.	.	.	.	.
TRINITY_DN47258_c0_g1_i1	.	.	.	.	.	.	.	.	.	.	.	.	.	.
TRINITY_DN47290_c0_g1_i1	.	.	.	.	.	.	.	.	.	.	.	.	.	.
TRINITY_DN47242_c0_g1_i1	.	.	.	.	.	.	.	.	.	.	.	.	.	.
TRINITY_DN47286_c0_g1_i1	.	.	.	.	.	.	.	.	.	.	.	.	.	.
TRINITY_DN47287_c0_g1_i1	.	.	.	.	.	.	.	.	.	.	.	.	.	.
TRINITY_DN47233_c0_g1_i1	.	.	.	.	.	.	.	.	.	.	.	.	.	.
TRINITY_DN47293_c0_g1_i1	.	.	.	.	.	.	.	.	.	.	.	.	.	.
TRINITY_DN47268_c0_g1_i1	.	.	.	.	.	.	.	.	.	.	.	.	.	.
TRINITY_DN47305_c0_g1_i1	.	.	.	.	.	.	.	.	.	.	.	.	.	.
TRINITY_DN47272_c0_g1_i1	.	.	.	.	.	.	.	.	.	.	.	.	.	.
TRINITY_DN47273_c0_g1_i1	.	.	.	.	.	.	.	.	.	.	.	.	.	.
TRINITY_DN47255_c0_g1_i1	.	.	.	.	.	.	.	.	.	.	.	.	.	.
TRINITY_DN47267_c0_g1_i1	.	.	.	.	.	.	.	.	.	.	.	.	.	.
TRINITY_DN47270_c0_g1_i1	.	.	.	.	.	.	.	.	.	.	.	.	.	.
TRINITY_DN33922_c1_g1_i1	DNJH_ATRNU^DNJH_ATRNU^Q:1-240,H:279-358^72.5%ID^E:4.93e-35^RecName: Full=DnaJ protein homolog ANJ1;^Eukaryota; Viridiplantae; Streptophyta; Embryophyta; Tracheophyta; Spermatophyta; Magnoliophyta; eudicotyledons; Gunneridae; Pentapetalae; Caryophyllales; Amaranthaceae; Chenopodioideae; Atripliceae; Atriplex	.	.	.	.	.	.	.	.	.	GO:0016020^cellular_component^membrane`GO:0005524^molecular_function^ATP binding`GO:0046872^molecular_function^metal ion binding`GO:0006457^biological_process^protein folding`GO:0009408^biological_process^response to heat	.	.	.
TRINITY_DN33922_c4_g1_i1	DNAJ3_ARATH^DNAJ3_ARATH^Q:3-173,H:91-147^71.93%ID^E:2.27e-07^RecName: Full=Chaperone protein dnaJ 3;^Eukaryota; Viridiplantae; Streptophyta; Embryophyta; Tracheophyta; Spermatophyta; Magnoliophyta; eudicotyledons; Gunneridae; Pentapetalae; rosids; malvids; Brassicales; Brassicaceae; Camelineae; Arabidopsis	.	.	.	.	.	.	.	COG0484^ATP binding to DnaK triggers the release of the substrate protein, thus completing the reaction cycle. Several rounds of ATP-dependent interactions between DnaJ, DnaK and GrpE are required for fully efficient folding. Also involved, together with DnaK and GrpE, in the DNA replication of plasmids through activation of initiation proteins (By similarity)	KEGG:ath:AT3G44110`KO:K09503	GO:0005618^cellular_component^cell wall`GO:0005829^cellular_component^cytosol`GO:0005730^cellular_component^nucleolus`GO:0005886^cellular_component^plasma membrane`GO:0009506^cellular_component^plasmodesma`GO:0005524^molecular_function^ATP binding`GO:0046872^molecular_function^metal ion binding`GO:0048573^biological_process^photoperiodism, flowering`GO:0009911^biological_process^positive regulati…	.	.	.
TRINITY_DN33922_c4_g2_i1	DNJH_ATRNU^DNJH_ATRNU^Q:1-168,H:42-97^87.5%ID^E:5.98e-20^RecName: Full=DnaJ protein homolog ANJ1;^Eukaryota; Viridiplantae; Streptophyta; Embryophyta; Tracheophyta; Spermatophyta; Magnoliophyta; eudicotyledons; Gunneridae; Pentapetalae; Caryophyllales; Amaranthaceae; Chenopodioideae; Atripliceae; Atriplex	.	.	.	.	.	.	.	.	.	GO:0016020^cellular_component^membrane`GO:0005524^molecular_function^ATP binding`GO:0046872^molecular_function^metal ion binding`GO:0006457^biological_process^protein folding`GO:0009408^biological_process^response to heat	.	.	.
TRINITY_DN33922_c4_g3_i1	DNJH_ATRNU^DNJH_ATRNU^Q:2-193,H:150-213^68.75%ID^E:2.6e-23^RecName: Full=DnaJ protein homolog ANJ1;^Eukaryota; Viridiplantae; Streptophyta; Embryophyta; Tracheophyta; Spermatophyta; Magnoliophyta; eudicotyledons; Gunneridae; Pentapetalae; Caryophyllales; Amaranthaceae; Chenopodioideae; Atripliceae; Atriplex	.	.	.	.	.	.	.	.	.	GO:0016020^cellular_component^membrane`GO:0005524^molecular_function^ATP binding`GO:0046872^molecular_function^metal ion binding`GO:0006457^biological_process^protein folding`GO:0009408^biological_process^response to heat	.	.	.
TRINITY_DN33922_c4_g4_i1	DNJH_CUCSA^DNJH_CUCSA^Q:196-2,H:119-183^81.538%ID^E:1.26e-21^RecName: Full=DnaJ protein homolog;^Eukaryota; Viridiplantae; Streptophyta; Embryophyta; Tracheophyta; Spermatophyta; Magnoliophyta; eudicotyledons; Gunneridae; Pentapetalae; rosids; fabids; Cucurbitales; Cucurbitaceae; Benincaseae; Cucumis	.	.	.	.	.	.	.	.	.	GO:0005886^cellular_component^plasma membrane`GO:0005524^molecular_function^ATP binding`GO:0046872^molecular_function^metal ion binding`GO:0006457^biological_process^protein folding`GO:0009408^biological_process^response to heat	.	.	.
TRINITY_DN33922_c4_g5_i1	DNAJ2_ARATH^DNAJ2_ARATH^Q:155-39,H:111-149^76.923%ID^E:2.83e-14^RecName: Full=Chaperone protein dnaJ 2;^Eukaryota; Viridiplantae; Streptophyta; Embryophyta; Tracheophyta; Spermatophyta; Magnoliophyta; eudicotyledons; Gunneridae; Pentapetalae; rosids; malvids; Brassicales; Brassicaceae; Camelineae; Arabidopsis	.	.	.	.	.	.	.	COG0484^ATP binding to DnaK triggers the release of the substrate protein, thus completing the reaction cycle. Several rounds of ATP-dependent interactions between DnaJ, DnaK and GrpE are required for fully efficient folding. Also involved, together with DnaK and GrpE, in the DNA replication of plasmids through activation of initiation proteins (By similarity)	KEGG:ath:AT5G22060`KO:K09503	GO:0005829^cellular_component^cytosol`GO:0005886^cellular_component^plasma membrane`GO:0009506^cellular_component^plasmodesma`GO:0005524^molecular_function^ATP binding`GO:0046872^molecular_function^metal ion binding`GO:0006457^biological_process^protein folding`GO:0009408^biological_process^response to heat	.	.	.
TRINITY_DN33922_c4_g2_i2	DNAJ3_ARATH^DNAJ3_ARATH^Q:3-215,H:54-124^81.69%ID^E:3.46e-15^RecName: Full=Chaperone protein dnaJ 3;^Eukaryota; Viridiplantae; Streptophyta; Embryophyta; Tracheophyta; Spermatophyta; Magnoliophyta; eudicotyledons; Gunneridae; Pentapetalae; rosids; malvids; Brassicales; Brassicaceae; Camelineae; Arabidopsis	.	.	.	.	.	.	.	COG0484^ATP binding to DnaK triggers the release of the substrate protein, thus completing the reaction cycle. Several rounds of ATP-dependent interactions between DnaJ, DnaK and GrpE are required for fully efficient folding. Also involved, together with DnaK and GrpE, in the DNA replication of plasmids through activation of initiation proteins (By similarity)	KEGG:ath:AT3G44110`KO:K09503	GO:0005618^cellular_component^cell wall`GO:0005829^cellular_component^cytosol`GO:0005730^cellular_component^nucleolus`GO:0005886^cellular_component^plasma membrane`GO:0009506^cellular_component^plasmodesma`GO:0005524^molecular_function^ATP binding`GO:0046872^molecular_function^metal ion binding`GO:0048573^biological_process^photoperiodism, flowering`GO:0009911^biological_process^positive regulati…	.	.	.
TRINITY_DN33922_c4_g2_i3	DNAJ3_ARATH^DNAJ3_ARATH^Q:17-268,H:41-124^84.524%ID^E:2.62e-24^RecName: Full=Chaperone protein dnaJ 3;^Eukaryota; Viridiplantae; Streptophyta; Embryophyta; Tracheophyta; Spermatophyta; Magnoliophyta; eudicotyledons; Gunneridae; Pentapetalae; rosids; malvids; Brassicales; Brassicaceae; Camelineae; Arabidopsis	.	.	.	.	.	.	.	COG0484^ATP binding to DnaK triggers the release of the substrate protein, thus completing the reaction cycle. Several rounds of ATP-dependent interactions between DnaJ, DnaK and GrpE are required for fully efficient folding. Also involved, together with DnaK and GrpE, in the DNA replication of plasmids through activation of initiation proteins (By similarity)	KEGG:ath:AT3G44110`KO:K09503	GO:0005618^cellular_component^cell wall`GO:0005829^cellular_component^cytosol`GO:0005730^cellular_component^nucleolus`GO:0005886^cellular_component^plasma membrane`GO:0009506^cellular_component^plasmodesma`GO:0005524^molecular_function^ATP binding`GO:0046872^molecular_function^metal ion binding`GO:0048573^biological_process^photoperiodism, flowering`GO:0009911^biological_process^positive regulati…	.	.	.
TRINITY_DN33922_c4_g2_i4	DNJH_CUCSA^DNJH_CUCSA^Q:1-240,H:1-79^82.5%ID^E:3.63e-36^RecName: Full=DnaJ protein homolog;^Eukaryota; Viridiplantae; Streptophyta; Embryophyta; Tracheophyta; Spermatophyta; Magnoliophyta; eudicotyledons; Gunneridae; Pentapetalae; rosids; fabids; Cucurbitales; Cucurbitaceae; Benincaseae; Cucumis	.	.	.	.	.	.	.	.	.	GO:0005886^cellular_component^plasma membrane`GO:0005524^molecular_function^ATP binding`GO:0046872^molecular_function^metal ion binding`GO:0006457^biological_process^protein folding`GO:0009408^biological_process^response to heat	.	.	.
TRINITY_DN33922_c4_g6_i1	DNAJ3_ARATH^DNAJ3_ARATH^Q:132-1,H:113-156^72.727%ID^E:1.71e-14^RecName: Full=Chaperone protein dnaJ 3;^Eukaryota; Viridiplantae; Streptophyta; Embryophyta; Tracheophyta; Spermatophyta; Magnoliophyta; eudicotyledons; Gunneridae; Pentapetalae; rosids; malvids; Brassicales; Brassicaceae; Camelineae; Arabidopsis	.	.	.	.	.	.	.	COG0484^ATP binding to DnaK triggers the release of the substrate protein, thus completing the reaction cycle. Several rounds of ATP-dependent interactions between DnaJ, DnaK and GrpE are required for fully efficient folding. Also involved, together with DnaK and GrpE, in the DNA replication of plasmids through activation of initiation proteins (By similarity)	KEGG:ath:AT3G44110`KO:K09503	GO:0005618^cellular_component^cell wall`GO:0005829^cellular_component^cytosol`GO:0005730^cellular_component^nucleolus`GO:0005886^cellular_component^plasma membrane`GO:0009506^cellular_component^plasmodesma`GO:0005524^molecular_function^ATP binding`GO:0046872^molecular_function^metal ion binding`GO:0048573^biological_process^photoperiodism, flowering`GO:0009911^biological_process^positive regulati…	.	.	.
TRINITY_DN33922_c4_g7_i1	DNAJ2_ARATH^DNAJ2_ARATH^Q:3-113,H:112-148^72.973%ID^E:5.07e-12^RecName: Full=Chaperone protein dnaJ 2;^Eukaryota; Viridiplantae; Streptophyta; Embryophyta; Tracheophyta; Spermatophyta; Magnoliophyta; eudicotyledons; Gunneridae; Pentapetalae; rosids; malvids; Brassicales; Brassicaceae; Camelineae; Arabidopsis	.	.	.	.	.	.	.	COG0484^ATP binding to DnaK triggers the release of the substrate protein, thus completing the reaction cycle. Several rounds of ATP-dependent interactions between DnaJ, DnaK and GrpE are required for fully efficient folding. Also involved, together with DnaK and GrpE, in the DNA replication of plasmids through activation of initiation proteins (By similarity)	KEGG:ath:AT5G22060`KO:K09503	GO:0005829^cellular_component^cytosol`GO:0005886^cellular_component^plasma membrane`GO:0009506^cellular_component^plasmodesma`GO:0005524^molecular_function^ATP binding`GO:0046872^molecular_function^metal ion binding`GO:0006457^biological_process^protein folding`GO:0009408^biological_process^response to heat	.	.	.
TRINITY_DN33922_c4_g2_i5	DNAJ3_ARATH^DNAJ3_ARATH^Q:4-255,H:41-124^82.143%ID^E:1.04e-22^RecName: Full=Chaperone protein dnaJ 3;^Eukaryota; Viridiplantae; Streptophyta; Embryophyta; Tracheophyta; Spermatophyta; Magnoliophyta; eudicotyledons; Gunneridae; Pentapetalae; rosids; malvids; Brassicales; Brassicaceae; Camelineae; Arabidopsis	.	.	.	.	.	.	.	COG0484^ATP binding to DnaK triggers the release of the substrate protein, thus completing the reaction cycle. Several rounds of ATP-dependent interactions between DnaJ, DnaK and GrpE are required for fully efficient folding. Also involved, together with DnaK and GrpE, in the DNA replication of plasmids through activation of initiation proteins (By similarity)	KEGG:ath:AT3G44110`KO:K09503	GO:0005618^cellular_component^cell wall`GO:0005829^cellular_component^cytosol`GO:0005730^cellular_component^nucleolus`GO:0005886^cellular_component^plasma membrane`GO:0009506^cellular_component^plasmodesma`GO:0005524^molecular_function^ATP binding`GO:0046872^molecular_function^metal ion binding`GO:0048573^biological_process^photoperiodism, flowering`GO:0009911^biological_process^positive regulati…	.	.	.
TRINITY_DN33922_c4_g2_i6	DNAJ3_ARATH^DNAJ3_ARATH^Q:1-201,H:58-124^83.582%ID^E:2.66e-13^RecName: Full=Chaperone protein dnaJ 3;^Eukaryota; Viridiplantae; Streptophyta; Embryophyta; Tracheophyta; Spermatophyta; Magnoliophyta; eudicotyledons; Gunneridae; Pentapetalae; rosids; malvids; Brassicales; Brassicaceae; Camelineae; Arabidopsis	.	.	.	.	.	.	.	COG0484^ATP binding to DnaK triggers the release of the substrate protein, thus completing the reaction cycle. Several rounds of ATP-dependent interactions between DnaJ, DnaK and GrpE are required for fully efficient folding. Also involved, together with DnaK and GrpE, in the DNA replication of plasmids through activation of initiation proteins (By similarity)	KEGG:ath:AT3G44110`KO:K09503	GO:0005618^cellular_component^cell wall`GO:0005829^cellular_component^cytosol`GO:0005730^cellular_component^nucleolus`GO:0005886^cellular_component^plasma membrane`GO:0009506^cellular_component^plasmodesma`GO:0005524^molecular_function^ATP binding`GO:0046872^molecular_function^metal ion binding`GO:0048573^biological_process^photoperiodism, flowering`GO:0009911^biological_process^positive regulati…	.	.	.
TRINITY_DN33922_c4_g8_i1	DNJH_CUCSA^DNJH_CUCSA^Q:170-3,H:121-176^80.357%ID^E:3.42e-16^RecName: Full=DnaJ protein homolog;^Eukaryota; Viridiplantae; Streptophyta; Embryophyta; Tracheophyta; Spermatophyta; Magnoliophyta; eudicotyledons; Gunneridae; Pentapetalae; rosids; fabids; Cucurbitales; Cucurbitaceae; Benincaseae; Cucumis	.	.	.	.	.	.	.	.	.	GO:0005886^cellular_component^plasma membrane`GO:0005524^molecular_function^ATP binding`GO:0046872^molecular_function^metal ion binding`GO:0006457^biological_process^protein folding`GO:0009408^biological_process^response to heat	.	.	.
TRINITY_DN33922_c4_g2_i7	DNJH_ATRNU^DNJH_ATRNU^Q:1-282,H:1-94^87.234%ID^E:3.97e-37^RecName: Full=DnaJ protein homolog ANJ1;^Eukaryota; Viridiplantae; Streptophyta; Embryophyta; Tracheophyta; Spermatophyta; Magnoliophyta; eudicotyledons; Gunneridae; Pentapetalae; Caryophyllales; Amaranthaceae; Chenopodioideae; Atripliceae; Atriplex	.	.	.	.	.	.	.	.	.	GO:0016020^cellular_component^membrane`GO:0005524^molecular_function^ATP binding`GO:0046872^molecular_function^metal ion binding`GO:0006457^biological_process^protein folding`GO:0009408^biological_process^response to heat	.	.	.
TRINITY_DN33922_c4_g2_i8	DNJH_ATRNU^DNJH_ATRNU^Q:3-155,H:53-103^90.196%ID^E:2.71e-19^RecName: Full=DnaJ protein homolog ANJ1;^Eukaryota; Viridiplantae; Streptophyta; Embryophyta; Tracheophyta; Spermatophyta; Magnoliophyta; eudicotyledons; Gunneridae; Pentapetalae; Caryophyllales; Amaranthaceae; Chenopodioideae; Atripliceae; Atriplex	.	.	.	.	.	.	.	.	.	GO:0016020^cellular_component^membrane`GO:0005524^molecular_function^ATP binding`GO:0046872^molecular_function^metal ion binding`GO:0006457^biological_process^protein folding`GO:0009408^biological_process^response to heat	.	.	.
TRINITY_DN33922_c4_g9_i1	DNJH_CUCSA^DNJH_CUCSA^Q:7-171,H:117-171^78.182%ID^E:3.72e-22^RecName: Full=DnaJ protein homolog;^Eukaryota; Viridiplantae; Streptophyta; Embryophyta; Tracheophyta; Spermatophyta; Magnoliophyta; eudicotyledons; Gunneridae; Pentapetalae; rosids; fabids; Cucurbitales; Cucurbitaceae; Benincaseae; Cucumis	.	.	.	.	.	.	.	.	.	GO:0005886^cellular_component^plasma membrane`GO:0005524^molecular_function^ATP binding`GO:0046872^molecular_function^metal ion binding`GO:0006457^biological_process^protein folding`GO:0009408^biological_process^response to heat	.	.	.
TRINITY_DN33922_c4_g10_i1	.	.	.	.	.	.	.	.	.	.	.	.	.	.
TRINITY_DN33922_c4_g11_i1	DNJH_CUCSA^DNJH_CUCSA^Q:260-177,H:117-144^82.143%ID^E:6.34e-07^RecName: Full=DnaJ protein homolog;^Eukaryota; Viridiplantae; Streptophyta; Embryophyta; Tracheophyta; Spermatophyta; Magnoliophyta; eudicotyledons; Gunneridae; Pentapetalae; rosids; fabids; Cucurbitales; Cucurbitaceae; Benincaseae; Cucumis`DNJH_CUCSA^DNJH_CUCSA^Q:2-82,H:117-143^81.481%ID^E:1.02e-06^RecName: Full=DnaJ protein homolog;…	.	.	.	.	.	.	.	.	.	GO:0005886^cellular_component^plasma membrane`GO:0005524^molecular_function^ATP binding`GO:0046872^molecular_function^metal ion binding`GO:0006457^biological_process^protein folding`GO:0009408^biological_process^response to heat	.	.	.
TRINITY_DN33922_c4_g12_i1	DNAJ3_ARATH^DNAJ3_ARATH^Q:194-9,H:74-135^77.419%ID^E:2.42e-12^RecName: Full=Chaperone protein dnaJ 3;^Eukaryota; Viridiplantae; Streptophyta; Embryophyta; Tracheophyta; Spermatophyta; Magnoliophyta; eudicotyledons; Gunneridae; Pentapetalae; rosids; malvids; Brassicales; Brassicaceae; Camelineae; Arabidopsis	.	.	.	.	.	.	.	COG0484^ATP binding to DnaK triggers the release of the substrate protein, thus completing the reaction cycle. Several rounds of ATP-dependent interactions between DnaJ, DnaK and GrpE are required for fully efficient folding. Also involved, together with DnaK and GrpE, in the DNA replication of plasmids through activation of initiation proteins (By similarity)	KEGG:ath:AT3G44110`KO:K09503	GO:0005618^cellular_component^cell wall`GO:0005829^cellular_component^cytosol`GO:0005730^cellular_component^nucleolus`GO:0005886^cellular_component^plasma membrane`GO:0009506^cellular_component^plasmodesma`GO:0005524^molecular_function^ATP binding`GO:0046872^molecular_function^metal ion binding`GO:0048573^biological_process^photoperiodism, flowering`GO:0009911^biological_process^positive regulati…	.	.	.
TRINITY_DN33922_c4_g2_i9	DNAJ3_ARATH^DNAJ3_ARATH^Q:2-181,H:65-124^81.667%ID^E:6.34e-09^RecName: Full=Chaperone protein dnaJ 3;^Eukaryota; Viridiplantae; Streptophyta; Embryophyta; Tracheophyta; Spermatophyta; Magnoliophyta; eudicotyledons; Gunneridae; Pentapetalae; rosids; malvids; Brassicales; Brassicaceae; Camelineae; Arabidopsis	.	.	.	.	.	.	.	COG0484^ATP binding to DnaK triggers the release of the substrate protein, thus completing the reaction cycle. Several rounds of ATP-dependent interactions between DnaJ, DnaK and GrpE are required for fully efficient folding. Also involved, together with DnaK and GrpE, in the DNA replication of plasmids through activation of initiation proteins (By similarity)	KEGG:ath:AT3G44110`KO:K09503	GO:0005618^cellular_component^cell wall`GO:0005829^cellular_component^cytosol`GO:0005730^cellular_component^nucleolus`GO:0005886^cellular_component^plasma membrane`GO:0009506^cellular_component^plasmodesma`GO:0005524^molecular_function^ATP binding`GO:0046872^molecular_function^metal ion binding`GO:0048573^biological_process^photoperiodism, flowering`GO:0009911^biological_process^positive regulati…	.	.	.
TRINITY_DN33922_c4_g13_i1	DNJH_ATRNU^DNJH_ATRNU^Q:171-1,H:166-222^91.228%ID^E:3.95e-30^RecName: Full=DnaJ protein homolog ANJ1;^Eukaryota; Viridiplantae; Streptophyta; Embryophyta; Tracheophyta; Spermatophyta; Magnoliophyta; eudicotyledons; Gunneridae; Pentapetalae; Caryophyllales; Amaranthaceae; Chenopodioideae; Atripliceae; Atriplex	.	.	.	.	.	.	.	.	.	GO:0016020^cellular_component^membrane`GO:0005524^molecular_function^ATP binding`GO:0046872^molecular_function^metal ion binding`GO:0006457^biological_process^protein folding`GO:0009408^biological_process^response to heat	.	.	.
TRINITY_DN33922_c4_g2_i10	DNJH1_ALLPO^DNJH1_ALLPO^Q:2-181,H:14-73^85%ID^E:2.86e-22^RecName: Full=DnaJ protein homolog 1;^Eukaryota; Viridiplantae; Streptophyta; Embryophyta; Tracheophyta; Spermatophyta; Magnoliophyta; Liliopsida; Asparagales; Amaryllidaceae; Allioideae; Allieae; Allium	.	.	.	.	.	.	.	.	.	GO:0016020^cellular_component^membrane`GO:0046872^molecular_function^metal ion binding`GO:0006457^biological_process^protein folding	.	.	.
TRINITY_DN33922_c4_g2_i11	DJA6_ORYSJ^DJA6_ORYSJ^Q:2-184,H:34-94^77.049%ID^E:1.98e-22^.^.	.	.	.	.	.	.	.	.	.	.	.	.	.
TRINITY_DN33922_c5_g1_i1	.	.	.	.	.	.	.	.	.	.	.	.	.	.
TRINITY_DN33922_c5_g2_i1	DNJH_ATRNU^DNJH_ATRNU^Q:1-219,H:306-378^79.452%ID^E:4.69e-35^RecName: Full=DnaJ protein homolog ANJ1;^Eukaryota; Viridiplantae; Streptophyta; Embryophyta; Tracheophyta; Spermatophyta; Magnoliophyta; eudicotyledons; Gunneridae; Pentapetalae; Caryophyllales; Amaranthaceae; Chenopodioideae; Atripliceae; Atriplex	.	.	.	.	.	.	.	.	.	GO:0016020^cellular_component^membrane`GO:0005524^molecular_function^ATP binding`GO:0046872^molecular_function^metal ion binding`GO:0006457^biological_process^protein folding`GO:0009408^biological_process^response to heat	.	.	.
TRINITY_DN33922_c5_g2_i2	DNJH_ATRNU^DNJH_ATRNU^Q:1-246,H:302-383^81.707%ID^E:1.3e-41^RecName: Full=DnaJ protein homolog ANJ1;^Eukaryota; Viridiplantae; Streptophyta; Embryophyta; Tracheophyta; Spermatophyta; Magnoliophyta; eudicotyledons; Gunneridae; Pentapetalae; Caryophyllales; Amaranthaceae; Chenopodioideae; Atripliceae; Atriplex	.	.	.	.	.	.	.	.	.	GO:0016020^cellular_component^membrane`GO:0005524^molecular_function^ATP binding`GO:0046872^molecular_function^metal ion binding`GO:0006457^biological_process^protein folding`GO:0009408^biological_process^response to heat	.	.	.
TRINITY_DN33922_c5_g2_i3	DNJH_ATRNU^DNJH_ATRNU^Q:2-328,H:296-404^78.899%ID^E:1.82e-53^RecName: Full=DnaJ protein homolog ANJ1;^Eukaryota; Viridiplantae; Streptophyta; Embryophyta; Tracheophyta; Spermatophyta; Magnoliophyta; eudicotyledons; Gunneridae; Pentapetalae; Caryophyllales; Amaranthaceae; Chenopodioideae; Atripliceae; Atriplex	.	.	.	.	.	.	.	.	.	GO:0016020^cellular_component^membrane`GO:0005524^molecular_function^ATP binding`GO:0046872^molecular_function^metal ion binding`GO:0006457^biological_process^protein folding`GO:0009408^biological_process^response to heat	.	.	.
TRINITY_DN33922_c5_g3_i1	DNJH_ATRNU^DNJH_ATRNU^Q:2-172,H:327-383^75.439%ID^E:2.93e-23^RecName: Full=DnaJ protein homolog ANJ1;^Eukaryota; Viridiplantae; Streptophyta; Embryophyta; Tracheophyta; Spermatophyta; Magnoliophyta; eudicotyledons; Gunneridae; Pentapetalae; Caryophyllales; Amaranthaceae; Chenopodioideae; Atripliceae; Atriplex	.	.	.	.	.	.	.	.	.	GO:0016020^cellular_component^membrane`GO:0005524^molecular_function^ATP binding`GO:0046872^molecular_function^metal ion binding`GO:0006457^biological_process^protein folding`GO:0009408^biological_process^response to heat	.	.	.
TRINITY_DN33922_c5_g4_i1	.	.	.	.	.	.	.	.	.	.	.	.	.	.
TRINITY_DN33922_c5_g2_i4	DNJH_ATRNU^DNJH_ATRNU^Q:2-277,H:318-409^77.174%ID^E:3.9e-33^RecName: Full=DnaJ protein homolog ANJ1;^Eukaryota; Viridiplantae; Streptophyta; Embryophyta; Tracheophyta; Spermatophyta; Magnoliophyta; eudicotyledons; Gunneridae; Pentapetalae; Caryophyllales; Amaranthaceae; Chenopodioideae; Atripliceae; Atriplex	.	.	.	.	.	.	.	.	.	GO:0016020^cellular_component^membrane`GO:0005524^molecular_function^ATP binding`GO:0046872^molecular_function^metal ion binding`GO:0006457^biological_process^protein folding`GO:0009408^biological_process^response to heat	.	.	.
TRINITY_DN33922_c5_g4_i2	.	.	.	.	.	.	.	.	.	.	.	.	.	.
TRINITY_DN33922_c5_g5_i1	DNJH_ATRNU^DNJH_ATRNU^Q:2-172,H:313-369^75.439%ID^E:1.88e-23^RecName: Full=DnaJ protein homolog ANJ1;^Eukaryota; Viridiplantae; Streptophyta; Embryophyta; Tracheophyta; Spermatophyta; Magnoliophyta; eudicotyledons; Gunneridae; Pentapetalae; Caryophyllales; Amaranthaceae; Chenopodioideae; Atripliceae; Atriplex	.	.	.	.	.	.	.	.	.	GO:0016020^cellular_component^membrane`GO:0005524^molecular_function^ATP binding`GO:0046872^molecular_function^metal ion binding`GO:0006457^biological_process^protein folding`GO:0009408^biological_process^response to heat	.	.	.
TRINITY_DN33922_c5_g2_i5	DNJH_ATRNU^DNJH_ATRNU^Q:3-320,H:304-409^73.585%ID^E:2.72e-36^RecName: Full=DnaJ protein homolog ANJ1;^Eukaryota; Viridiplantae; Streptophyta; Embryophyta; Tracheophyta; Spermatophyta; Magnoliophyta; eudicotyledons; Gunneridae; Pentapetalae; Caryophyllales; Amaranthaceae; Chenopodioideae; Atripliceae; Atriplex	.	.	.	.	.	.	.	.	.	GO:0016020^cellular_component^membrane`GO:0005524^molecular_function^ATP binding`GO:0046872^molecular_function^metal ion binding`GO:0006457^biological_process^protein folding`GO:0009408^biological_process^response to heat	.	.	.
TRINITY_DN33922_c5_g4_i3	.	.	.	.	.	.	.	.	.	.	.	.	.	.
TRINITY_DN33922_c5_g6_i1	DNJH_ATRNU^DNJH_ATRNU^Q:3-170,H:362-417^80.357%ID^E:3.24e-23^RecName: Full=DnaJ protein homolog ANJ1;^Eukaryota; Viridiplantae; Streptophyta; Embryophyta; Tracheophyta; Spermatophyta; Magnoliophyta; eudicotyledons; Gunneridae; Pentapetalae; Caryophyllales; Amaranthaceae; Chenopodioideae; Atripliceae; Atriplex	.	.	.	.	.	.	.	.	.	GO:0016020^cellular_component^membrane`GO:0005524^molecular_function^ATP binding`GO:0046872^molecular_function^metal ion binding`GO:0006457^biological_process^protein folding`GO:0009408^biological_process^response to heat	.	.	.
TRINITY_DN33922_c5_g2_i6	DNJH_ATRNU^DNJH_ATRNU^Q:3-293,H:308-404^78.351%ID^E:2.21e-47^RecName: Full=DnaJ protein homolog ANJ1;^Eukaryota; Viridiplantae; Streptophyta; Embryophyta; Tracheophyta; Spermatophyta; Magnoliophyta; eudicotyledons; Gunneridae; Pentapetalae; Caryophyllales; Amaranthaceae; Chenopodioideae; Atripliceae; Atriplex	.	.	.	.	.	.	.	.	.	GO:0016020^cellular_component^membrane`GO:0005524^molecular_function^ATP binding`GO:0046872^molecular_function^metal ion binding`GO:0006457^biological_process^protein folding`GO:0009408^biological_process^response to heat	.	.	.
TRINITY_DN33922_c5_g1_i2	DNJH_ATRNU^DNJH_ATRNU^Q:1-195,H:353-417^70.769%ID^E:2.87e-14^RecName: Full=DnaJ protein homolog ANJ1;^Eukaryota; Viridiplantae; Streptophyta; Embryophyta; Tracheophyta; Spermatophyta; Magnoliophyta; eudicotyledons; Gunneridae; Pentapetalae; Caryophyllales; Amaranthaceae; Chenopodioideae; Atripliceae; Atriplex	.	.	.	.	.	.	.	.	.	GO:0016020^cellular_component^membrane`GO:0005524^molecular_function^ATP binding`GO:0046872^molecular_function^metal ion binding`GO:0006457^biological_process^protein folding`GO:0009408^biological_process^response to heat	.	.	.
TRINITY_DN33922_c5_g2_i7	DNJH_ATRNU^DNJH_ATRNU^Q:1-171,H:361-417^77.193%ID^E:1.72e-14^RecName: Full=DnaJ protein homolog ANJ1;^Eukaryota; Viridiplantae; Streptophyta; Embryophyta; Tracheophyta; Spermatophyta; Magnoliophyta; eudicotyledons; Gunneridae; Pentapetalae; Caryophyllales; Amaranthaceae; Chenopodioideae; Atripliceae; Atriplex	.	.	.	.	.	.	.	.	.	GO:0016020^cellular_component^membrane`GO:0005524^molecular_function^ATP binding`GO:0046872^molecular_function^metal ion binding`GO:0006457^biological_process^protein folding`GO:0009408^biological_process^response to heat	.	.	.
TRINITY_DN33922_c5_g1_i3	.	.	.	.	.	.	.	.	.	.	.	.	.	.
TRINITY_DN33922_c5_g7_i1	DNJH_ATRNU^DNJH_ATRNU^Q:1-150,H:227-276^88%ID^E:1.57e-23^RecName: Full=DnaJ protein homolog ANJ1;^Eukaryota; Viridiplantae; Streptophyta; Embryophyta; Tracheophyta; Spermatophyta; Magnoliophyta; eudicotyledons; Gunneridae; Pentapetalae; Caryophyllales; Amaranthaceae; Chenopodioideae; Atripliceae; Atriplex	.	.	.	.	.	.	.	.	.	GO:0016020^cellular_component^membrane`GO:0005524^molecular_function^ATP binding`GO:0046872^molecular_function^metal ion binding`GO:0006457^biological_process^protein folding`GO:0009408^biological_process^response to heat	.	.	.
TRINITY_DN33922_c5_g1_i4	DNJH_ATRNU^DNJH_ATRNU^Q:3-140,H:372-417^78.261%ID^E:8.13e-16^RecName: Full=DnaJ protein homolog ANJ1;^Eukaryota; Viridiplantae; Streptophyta; Embryophyta; Tracheophyta; Spermatophyta; Magnoliophyta; eudicotyledons; Gunneridae; Pentapetalae; Caryophyllales; Amaranthaceae; Chenopodioideae; Atripliceae; Atriplex	.	.	.	.	.	.	.	.	.	GO:0016020^cellular_component^membrane`GO:0005524^molecular_function^ATP binding`GO:0046872^molecular_function^metal ion binding`GO:0006457^biological_process^protein folding`GO:0009408^biological_process^response to heat	.	.	.
TRINITY_DN33922_c5_g8_i1	DNJH_ATRNU^DNJH_ATRNU^Q:2-223,H:308-381^79.73%ID^E:3.34e-34^RecName: Full=DnaJ protein homolog ANJ1;^Eukaryota; Viridiplantae; Streptophyta; Embryophyta; Tracheophyta; Spermatophyta; Magnoliophyta; eudicotyledons; Gunneridae; Pentapetalae; Caryophyllales; Amaranthaceae; Chenopodioideae; Atripliceae; Atriplex	.	.	.	.	.	.	.	.	.	GO:0016020^cellular_component^membrane`GO:0005524^molecular_function^ATP binding`GO:0046872^molecular_function^metal ion binding`GO:0006457^biological_process^protein folding`GO:0009408^biological_process^response to heat	.	.	.
TRINITY_DN33922_c5_g1_i5	.	.	.	.	.	.	.	.	.	.	.	.	.	.
TRINITY_DN33922_c5_g1_i6	.	.	.	.	.	.	.	.	.	.	.	.	.	.
TRINITY_DN33922_c5_g9_i1	DNJH_ATRNU^DNJH_ATRNU^Q:3-221,H:223-295^89.041%ID^E:4.43e-39^RecName: Full=DnaJ protein homolog ANJ1;^Eukaryota; Viridiplantae; Streptophyta; Embryophyta; Tracheophyta; Spermatophyta; Magnoliophyta; eudicotyledons; Gunneridae; Pentapetalae; Caryophyllales; Amaranthaceae; Chenopodioideae; Atripliceae; Atriplex	.	.	.	.	.	.	.	.	.	GO:0016020^cellular_component^membrane`GO:0005524^molecular_function^ATP binding`GO:0046872^molecular_function^metal ion binding`GO:0006457^biological_process^protein folding`GO:0009408^biological_process^response to heat	.	.	.
TRINITY_DN33922_c5_g10_i1	.	.	.	.	.	.	.	.	.	.	.	.	.	.
TRINITY_DN33922_c5_g2_i8	DNJH_ATRNU^DNJH_ATRNU^Q:3-239,H:331-409^75.949%ID^E:1.25e-24^RecName: Full=DnaJ protein homolog ANJ1;^Eukaryota; Viridiplantae; Streptophyta; Embryophyta; Tracheophyta; Spermatophyta; Magnoliophyta; eudicotyledons; Gunneridae; Pentapetalae; Caryophyllales; Amaranthaceae; Chenopodioideae; Atripliceae; Atriplex	.	.	.	.	.	.	.	.	.	GO:0016020^cellular_component^membrane`GO:0005524^molecular_function^ATP binding`GO:0046872^molecular_function^metal ion binding`GO:0006457^biological_process^protein folding`GO:0009408^biological_process^response to heat	.	.	.
TRINITY_DN33922_c5_g11_i1	DNJH_ATRNU^DNJH_ATRNU^Q:1-201,H:351-417^74.627%ID^E:1.39e-28^RecName: Full=DnaJ protein homolog ANJ1;^Eukaryota; Viridiplantae; Streptophyta; Embryophyta; Tracheophyta; Spermatophyta; Magnoliophyta; eudicotyledons; Gunneridae; Pentapetalae; Caryophyllales; Amaranthaceae; Chenopodioideae; Atripliceae; Atriplex	.	.	.	.	.	.	.	.	.	GO:0016020^cellular_component^membrane`GO:0005524^molecular_function^ATP binding`GO:0046872^molecular_function^metal ion binding`GO:0006457^biological_process^protein folding`GO:0009408^biological_process^response to heat	.	.	.
TRINITY_DN33922_c5_g2_i9	DNJH_ATRNU^DNJH_ATRNU^Q:2-286,H:296-390^74.737%ID^E:1.47e-43^RecName: Full=DnaJ protein homolog ANJ1;^Eukaryota; Viridiplantae; Streptophyta; Embryophyta; Tracheophyta; Spermatophyta; Magnoliophyta; eudicotyledons; Gunneridae; Pentapetalae; Caryophyllales; Amaranthaceae; Chenopodioideae; Atripliceae; Atriplex	.	.	.	.	.	.	.	.	.	GO:0016020^cellular_component^membrane`GO:0005524^molecular_function^ATP binding`GO:0046872^molecular_function^metal ion binding`GO:0006457^biological_process^protein folding`GO:0009408^biological_process^response to heat	.	.	.
TRINITY_DN33922_c5_g12_i1	DNJH_ATRNU^DNJH_ATRNU^Q:1-225,H:325-399^74.667%ID^E:1.12e-25^RecName: Full=DnaJ protein homolog ANJ1;^Eukaryota; Viridiplantae; Streptophyta; Embryophyta; Tracheophyta; Spermatophyta; Magnoliophyta; eudicotyledons; Gunneridae; Pentapetalae; Caryophyllales; Amaranthaceae; Chenopodioideae; Atripliceae; Atriplex	.	.	.	.	.	.	.	.	.	GO:0016020^cellular_component^membrane`GO:0005524^molecular_function^ATP binding`GO:0046872^molecular_function^metal ion binding`GO:0006457^biological_process^protein folding`GO:0009408^biological_process^response to heat	.	.	.
TRINITY_DN33922_c5_g2_i10	DNJH_ATRNU^DNJH_ATRNU^Q:3-188,H:356-417^69.355%ID^E:1.5e-14^RecName: Full=DnaJ protein homolog ANJ1;^Eukaryota; Viridiplantae; Streptophyta; Embryophyta; Tracheophyta; Spermatophyta; Magnoliophyta; eudicotyledons; Gunneridae; Pentapetalae; Caryophyllales; Amaranthaceae; Chenopodioideae; Atripliceae; Atriplex	.	.	.	.	.	.	.	.	.	GO:0016020^cellular_component^membrane`GO:0005524^molecular_function^ATP binding`GO:0046872^molecular_function^metal ion binding`GO:0006457^biological_process^protein folding`GO:0009408^biological_process^response to heat	.	.	.
TRINITY_DN33922_c5_g2_i11	DNAJ3_ARATH^DNAJ3_ARATH^Q:3-197,H:283-347^84.615%ID^E:3.43e-34^RecName: Full=Chaperone protein dnaJ 3;^Eukaryota; Viridiplantae; Streptophyta; Embryophyta; Tracheophyta; Spermatophyta; Magnoliophyta; eudicotyledons; Gunneridae; Pentapetalae; rosids; malvids; Brassicales; Brassicaceae; Camelineae; Arabidopsis	.	.	.	.	.	.	.	COG0484^ATP binding to DnaK triggers the release of the substrate protein, thus completing the reaction cycle. Several rounds of ATP-dependent interactions between DnaJ, DnaK and GrpE are required for fully efficient folding. Also involved, together with DnaK and GrpE, in the DNA replication of plasmids through activation of initiation proteins (By similarity)	KEGG:ath:AT3G44110`KO:K09503	GO:0005618^cellular_component^cell wall`GO:0005829^cellular_component^cytosol`GO:0005730^cellular_component^nucleolus`GO:0005886^cellular_component^plasma membrane`GO:0009506^cellular_component^plasmodesma`GO:0005524^molecular_function^ATP binding`GO:0046872^molecular_function^metal ion binding`GO:0048573^biological_process^photoperiodism, flowering`GO:0009911^biological_process^positive regulati…	.	.	.
TRINITY_DN33922_c5_g2_i12	DNJH_ATRNU^DNJH_ATRNU^Q:1-336,H:306-417^77.679%ID^E:4.9e-56^RecName: Full=DnaJ protein homolog ANJ1;^Eukaryota; Viridiplantae; Streptophyta; Embryophyta; Tracheophyta; Spermatophyta; Magnoliophyta; eudicotyledons; Gunneridae; Pentapetalae; Caryophyllales; Amaranthaceae; Chenopodioideae; Atripliceae; Atriplex	.	.	.	.	.	.	.	.	.	GO:0016020^cellular_component^membrane`GO:0005524^molecular_function^ATP binding`GO:0046872^molecular_function^metal ion binding`GO:0006457^biological_process^protein folding`GO:0009408^biological_process^response to heat	.	.	.
TRINITY_DN33922_c5_g2_i13	DNJH2_ALLPO^DNJH2_ALLPO^Q:1-180,H:288-347^76.667%ID^E:1e-27^RecName: Full=DnaJ protein homolog 2;^Eukaryota; Viridiplantae; Streptophyta; Embryophyta; Tracheophyta; Spermatophyta; Magnoliophyta; Liliopsida; Asparagales; Amaryllidaceae; Allioideae; Allieae; Allium	.	.	.	.	.	.	.	.	.	GO:0016020^cellular_component^membrane`GO:0005524^molecular_function^ATP binding`GO:0046872^molecular_function^metal ion binding`GO:0006457^biological_process^protein folding`GO:0009408^biological_process^response to heat	.	.	.
TRINITY_DN33922_c5_g2_i14	DNAJ3_ARATH^DNAJ3_ARATH^Q:1-171,H:302-358^82.456%ID^E:1.53e-26^RecName: Full=Chaperone protein dnaJ 3;^Eukaryota; Viridiplantae; Streptophyta; Embryophyta; Tracheophyta; Spermatophyta; Magnoliophyta; eudicotyledons; Gunneridae; Pentapetalae; rosids; malvids; Brassicales; Brassicaceae; Camelineae; Arabidopsis	.	.	.	.	.	.	.	COG0484^ATP binding to DnaK triggers the release of the substrate protein, thus completing the reaction cycle. Several rounds of ATP-dependent interactions between DnaJ, DnaK and GrpE are required for fully efficient folding. Also involved, together with DnaK and GrpE, in the DNA replication of plasmids through activation of initiation proteins (By similarity)	KEGG:ath:AT3G44110`KO:K09503	GO:0005618^cellular_component^cell wall`GO:0005829^cellular_component^cytosol`GO:0005730^cellular_component^nucleolus`GO:0005886^cellular_component^plasma membrane`GO:0009506^cellular_component^plasmodesma`GO:0005524^molecular_function^ATP binding`GO:0046872^molecular_function^metal ion binding`GO:0048573^biological_process^photoperiodism, flowering`GO:0009911^biological_process^positive regulati…	.	.	.
TRINITY_DN33922_c5_g2_i15	DNJH_ATRNU^DNJH_ATRNU^Q:1-96,H:386-417^68.75%ID^E:4.44e-07^RecName: Full=DnaJ protein homolog ANJ1;^Eukaryota; Viridiplantae; Streptophyta; Embryophyta; Tracheophyta; Spermatophyta; Magnoliophyta; eudicotyledons; Gunneridae; Pentapetalae; Caryophyllales; Amaranthaceae; Chenopodioideae; Atripliceae; Atriplex	.	.	.	.	.	.	.	.	.	GO:0016020^cellular_component^membrane`GO:0005524^molecular_function^ATP binding`GO:0046872^molecular_function^metal ion binding`GO:0006457^biological_process^protein folding`GO:0009408^biological_process^response to heat	.	.	.
TRINITY_DN33922_c5_g2_i16	DNJH_ATRNU^DNJH_ATRNU^Q:1-300,H:310-409^77%ID^E:4.74e-38^RecName: Full=DnaJ protein homolog ANJ1;^Eukaryota; Viridiplantae; Streptophyta; Embryophyta; Tracheophyta; Spermatophyta; Magnoliophyta; eudicotyledons; Gunneridae; Pentapetalae; Caryophyllales; Amaranthaceae; Chenopodioideae; Atripliceae; Atriplex	.	.	.	.	.	.	.	.	.	GO:0016020^cellular_component^membrane`GO:0005524^molecular_function^ATP binding`GO:0046872^molecular_function^metal ion binding`GO:0006457^biological_process^protein folding`GO:0009408^biological_process^response to heat	.	.	.
TRINITY_DN33922_c5_g2_i17	DNJH_ATRNU^DNJH_ATRNU^Q:3-290,H:283-378^81.25%ID^E:1.29e-49^RecName: Full=DnaJ protein homolog ANJ1;^Eukaryota; Viridiplantae; Streptophyta; Embryophyta; Tracheophyta; Spermatophyta; Magnoliophyta; eudicotyledons; Gunneridae; Pentapetalae; Caryophyllales; Amaranthaceae; Chenopodioideae; Atripliceae; Atriplex	.	.	.	.	.	.	.	.	.	GO:0016020^cellular_component^membrane`GO:0005524^molecular_function^ATP binding`GO:0046872^molecular_function^metal ion binding`GO:0006457^biological_process^protein folding`GO:0009408^biological_process^response to heat	.	.	.
TRINITY_DN33922_c5_g2_i18	DNJH_ATRNU^DNJH_ATRNU^Q:1-189,H:355-417^71.429%ID^E:5.77e-16^RecName: Full=DnaJ protein homolog ANJ1;^Eukaryota; Viridiplantae; Streptophyta; Embryophyta; Tracheophyta; Spermatophyta; Magnoliophyta; eudicotyledons; Gunneridae; Pentapetalae; Caryophyllales; Amaranthaceae; Chenopodioideae; Atripliceae; Atriplex	.	.	.	.	.	.	.	.	.	GO:0016020^cellular_component^membrane`GO:0005524^molecular_function^ATP binding`GO:0046872^molecular_function^metal ion binding`GO:0006457^biological_process^protein folding`GO:0009408^biological_process^response to heat	.	.	.
TRINITY_DN33922_c5_g1_i7	.	.	.	.	.	.	.	.	.	.	.	.	.	.
TRINITY_DN33922_c5_g2_i19	DNAJ3_ARATH^DNAJ3_ARATH^Q:2-193,H:296-359^82.812%ID^E:6.62e-30^RecName: Full=Chaperone protein dnaJ 3;^Eukaryota; Viridiplantae; Streptophyta; Embryophyta; Tracheophyta; Spermatophyta; Magnoliophyta; eudicotyledons; Gunneridae; Pentapetalae; rosids; malvids; Brassicales; Brassicaceae; Camelineae; Arabidopsis	.	.	.	.	.	.	.	COG0484^ATP binding to DnaK triggers the release of the substrate protein, thus completing the reaction cycle. Several rounds of ATP-dependent interactions between DnaJ, DnaK and GrpE are required for fully efficient folding. Also involved, together with DnaK and GrpE, in the DNA replication of plasmids through activation of initiation proteins (By similarity)	KEGG:ath:AT3G44110`KO:K09503	GO:0005618^cellular_component^cell wall`GO:0005829^cellular_component^cytosol`GO:0005730^cellular_component^nucleolus`GO:0005886^cellular_component^plasma membrane`GO:0009506^cellular_component^plasmodesma`GO:0005524^molecular_function^ATP binding`GO:0046872^molecular_function^metal ion binding`GO:0048573^biological_process^photoperiodism, flowering`GO:0009911^biological_process^positive regulati…	.	.	.
TRINITY_DN33922_c5_g1_i8	.	.	.	.	.	.	.	.	.	.	.	.	.	.
TRINITY_DN33922_c5_g2_i20	DNAJ3_ARATH^DNAJ3_ARATH^Q:3-206,H:283-350^80.882%ID^E:4.24e-33^RecName: Full=Chaperone protein dnaJ 3;^Eukaryota; Viridiplantae; Streptophyta; Embryophyta; Tracheophyta; Spermatophyta; Magnoliophyta; eudicotyledons; Gunneridae; Pentapetalae; rosids; malvids; Brassicales; Brassicaceae; Camelineae; Arabidopsis	.	.	.	.	.	.	.	COG0484^ATP binding to DnaK triggers the release of the substrate protein, thus completing the reaction cycle. Several rounds of ATP-dependent interactions between DnaJ, DnaK and GrpE are required for fully efficient folding. Also involved, together with DnaK and GrpE, in the DNA replication of plasmids through activation of initiation proteins (By similarity)	KEGG:ath:AT3G44110`KO:K09503	GO:0005618^cellular_component^cell wall`GO:0005829^cellular_component^cytosol`GO:0005730^cellular_component^nucleolus`GO:0005886^cellular_component^plasma membrane`GO:0009506^cellular_component^plasmodesma`GO:0005524^molecular_function^ATP binding`GO:0046872^molecular_function^metal ion binding`GO:0048573^biological_process^photoperiodism, flowering`GO:0009911^biological_process^positive regulati…	.	.	.
TRINITY_DN33922_c5_g1_i9	.	.	.	.	.	.	.	.	.	.	.	.	.	.
TRINITY_DN33922_c5_g2_i21	DNJH_ATRNU^DNJH_ATRNU^Q:2-250,H:296-378^81.928%ID^E:1.9e-42^RecName: Full=DnaJ protein homolog ANJ1;^Eukaryota; Viridiplantae; Streptophyta; Embryophyta; Tracheophyta; Spermatophyta; Magnoliophyta; eudicotyledons; Gunneridae; Pentapetalae; Caryophyllales; Amaranthaceae; Chenopodioideae; Atripliceae; Atriplex	.	.	.	.	.	.	.	.	.	GO:0016020^cellular_component^membrane`GO:0005524^molecular_function^ATP binding`GO:0046872^molecular_function^metal ion binding`GO:0006457^biological_process^protein folding`GO:0009408^biological_process^response to heat	.	.	.
TRINITY_DN33922_c5_g13_i1	DNJH_ATRNU^DNJH_ATRNU^Q:2-97,H:385-416^81.25%ID^E:2.75e-09^RecName: Full=DnaJ protein homolog ANJ1;^Eukaryota; Viridiplantae; Streptophyta; Embryophyta; Tracheophyta; Spermatophyta; Magnoliophyta; eudicotyledons; Gunneridae; Pentapetalae; Caryophyllales; Amaranthaceae; Chenopodioideae; Atripliceae; Atriplex	.	.	.	.	.	.	.	.	.	GO:0016020^cellular_component^membrane`GO:0005524^molecular_function^ATP binding`GO:0046872^molecular_function^metal ion binding`GO:0006457^biological_process^protein folding`GO:0009408^biological_process^response to heat	.	.	.
TRINITY_DN33922_c5_g2_i22	DNJH_ATRNU^DNJH_ATRNU^Q:1-195,H:288-352^81.538%ID^E:1.68e-29^RecName: Full=DnaJ protein homolog ANJ1;^Eukaryota; Viridiplantae; Streptophyta; Embryophyta; Tracheophyta; Spermatophyta; Magnoliophyta; eudicotyledons; Gunneridae; Pentapetalae; Caryophyllales; Amaranthaceae; Chenopodioideae; Atripliceae; Atriplex	.	.	.	.	.	.	.	.	.	GO:0016020^cellular_component^membrane`GO:0005524^molecular_function^ATP binding`GO:0046872^molecular_function^metal ion binding`GO:0006457^biological_process^protein folding`GO:0009408^biological_process^response to heat	.	.	.
TRINITY_DN33922_c5_g2_i23	DNJH_CUCSA^DNJH_CUCSA^Q:2-235,H:313-390^78.205%ID^E:1.34e-37^RecName: Full=DnaJ protein homolog;^Eukaryota; Viridiplantae; Streptophyta; Embryophyta; Tracheophyta; Spermatophyta; Magnoliophyta; eudicotyledons; Gunneridae; Pentapetalae; rosids; fabids; Cucurbitales; Cucurbitaceae; Benincaseae; Cucumis	.	.	.	.	.	.	.	.	.	GO:0005886^cellular_component^plasma membrane`GO:0005524^molecular_function^ATP binding`GO:0046872^molecular_function^metal ion binding`GO:0006457^biological_process^protein folding`GO:0009408^biological_process^response to heat	.	.	.
TRINITY_DN33922_c5_g1_i10	.	.	.	.	.	.	.	.	.	.	.	.	.	.
TRINITY_DN33922_c5_g2_i24	DNJH_ATRNU^DNJH_ATRNU^Q:3-212,H:314-383^80%ID^E:1.13e-33^RecName: Full=DnaJ protein homolog ANJ1;^Eukaryota; Viridiplantae; Streptophyta; Embryophyta; Tracheophyta; Spermatophyta; Magnoliophyta; eudicotyledons; Gunneridae; Pentapetalae; Caryophyllales; Amaranthaceae; Chenopodioideae; Atripliceae; Atriplex	.	.	.	.	.	.	.	.	.	GO:0016020^cellular_component^membrane`GO:0005524^molecular_function^ATP binding`GO:0046872^molecular_function^metal ion binding`GO:0006457^biological_process^protein folding`GO:0009408^biological_process^response to heat	.	.	.
TRINITY_DN33922_c5_g14_i1	DNJH_ATRNU^DNJH_ATRNU^Q:1-162,H:351-404^77.778%ID^E:2.52e-21^RecName: Full=DnaJ protein homolog ANJ1;^Eukaryota; Viridiplantae; Streptophyta; Embryophyta; Tracheophyta; Spermatophyta; Magnoliophyta; eudicotyledons; Gunneridae; Pentapetalae; Caryophyllales; Amaranthaceae; Chenopodioideae; Atripliceae; Atriplex	.	.	.	.	.	.	.	.	.	GO:0016020^cellular_component^membrane`GO:0005524^molecular_function^ATP binding`GO:0046872^molecular_function^metal ion binding`GO:0006457^biological_process^protein folding`GO:0009408^biological_process^response to heat	.	.	.
TRINITY_DN33922_c5_g2_i25	DNJH_ATRNU^DNJH_ATRNU^Q:2-343,H:296-409^79.825%ID^E:6e-47^RecName: Full=DnaJ protein homolog ANJ1;^Eukaryota; Viridiplantae; Streptophyta; Embryophyta; Tracheophyta; Spermatophyta; Magnoliophyta; eudicotyledons; Gunneridae; Pentapetalae; Caryophyllales; Amaranthaceae; Chenopodioideae; Atripliceae; Atriplex	.	.	.	.	.	.	.	.	.	GO:0016020^cellular_component^membrane`GO:0005524^molecular_function^ATP binding`GO:0046872^molecular_function^metal ion binding`GO:0006457^biological_process^protein folding`GO:0009408^biological_process^response to heat	.	.	.
TRINITY_DN33922_c5_g15_i1	.	.	.	.	.	.	.	.	.	.	.	.	.	.
TRINITY_DN33922_c6_g1_i1	DNJH_ATRNU^DNJH_ATRNU^Q:95-166,H:1-24^87.5%ID^E:1.04e-07^RecName: Full=DnaJ protein homolog ANJ1;^Eukaryota; Viridiplantae; Streptophyta; Embryophyta; Tracheophyta; Spermatophyta; Magnoliophyta; eudicotyledons; Gunneridae; Pentapetalae; Caryophyllales; Amaranthaceae; Chenopodioideae; Atripliceae; Atriplex	.	.	.	.	.	.	.	.	.	GO:0016020^cellular_component^membrane`GO:0005524^molecular_function^ATP binding`GO:0046872^molecular_function^metal ion binding`GO:0006457^biological_process^protein folding`GO:0009408^biological_process^response to heat	.	.	.
TRINITY_DN33922_c6_g2_i1	DNJH1_ALLPO^DNJH1_ALLPO^Q:2-172,H:258-314^89.474%ID^E:7.17e-31^RecName: Full=DnaJ protein homolog 1;^Eukaryota; Viridiplantae; Streptophyta; Embryophyta; Tracheophyta; Spermatophyta; Magnoliophyta; Liliopsida; Asparagales; Amaryllidaceae; Allioideae; Allieae; Allium	.	.	.	.	.	.	.	.	.	GO:0016020^cellular_component^membrane`GO:0046872^molecular_function^metal ion binding`GO:0006457^biological_process^protein folding	.	.	.
TRINITY_DN33922_c6_g2_i2	DNJH_ATRNU^DNJH_ATRNU^Q:1-189,H:196-258^92.063%ID^E:2.73e-18^RecName: Full=DnaJ protein homolog ANJ1;^Eukaryota; Viridiplantae; Streptophyta; Embryophyta; Tracheophyta; Spermatophyta; Magnoliophyta; eudicotyledons; Gunneridae; Pentapetalae; Caryophyllales; Amaranthaceae; Chenopodioideae; Atripliceae; Atriplex	.	.	.	.	.	.	.	.	.	GO:0016020^cellular_component^membrane`GO:0005524^molecular_function^ATP binding`GO:0046872^molecular_function^metal ion binding`GO:0006457^biological_process^protein folding`GO:0009408^biological_process^response to heat	.	.	.
TRINITY_DN33922_c6_g2_i3	DNJH_ATRNU^DNJH_ATRNU^Q:2-631,H:208-417^90%ID^E:5.81e-109^RecName: Full=DnaJ protein homolog ANJ1;^Eukaryota; Viridiplantae; Streptophyta; Embryophyta; Tracheophyta; Spermatophyta; Magnoliophyta; eudicotyledons; Gunneridae; Pentapetalae; Caryophyllales; Amaranthaceae; Chenopodioideae; Atripliceae; Atriplex	.	TRINITY_DN33922_c6_g2_i3.p1	2-634[+]	DNJH_ATRNU^DNJH_ATRNU^Q:1-210,H:208-417^90%ID^E:4.08e-137^RecName: Full=DnaJ protein homolog ANJ1;^Eukaryota; Viridiplantae; Streptophyta; Embryophyta; Tracheophyta; Spermatophyta; Magnoliophyta; eudicotyledons; Gunneridae; Pentapetalae; Caryophyllales; Amaranthaceae; Chenopodioideae; Atripliceae; Atriplex	.	sigP:0.999291^^^	.	.	.	GO:0016020^cellular_component^membrane`GO:0005524^molecular_function^ATP binding`GO:0046872^molecular_function^metal ion binding`GO:0006457^biological_process^protein folding`GO:0009408^biological_process^response to heat	.	.	.
TRINITY_DN33922_c6_g2_i4	DNJH_ATRNU^DNJH_ATRNU^Q:1-189,H:285-347^92.063%ID^E:7.19e-36^RecName: Full=DnaJ protein homolog ANJ1;^Eukaryota; Viridiplantae; Streptophyta; Embryophyta; Tracheophyta; Spermatophyta; Magnoliophyta; eudicotyledons; Gunneridae; Pentapetalae; Caryophyllales; Amaranthaceae; Chenopodioideae; Atripliceae; Atriplex	.	.	.	.	.	.	.	.	.	GO:0016020^cellular_component^membrane`GO:0005524^molecular_function^ATP binding`GO:0046872^molecular_function^metal ion binding`GO:0006457^biological_process^protein folding`GO:0009408^biological_process^response to heat	.	.	.
TRINITY_DN33922_c6_g3_i1	DNJH_CUCSA^DNJH_CUCSA^Q:2-445,H:23-170^83.893%ID^E:3e-47^RecName: Full=DnaJ protein homolog;^Eukaryota; Viridiplantae; Streptophyta; Embryophyta; Tracheophyta; Spermatophyta; Magnoliophyta; eudicotyledons; Gunneridae; Pentapetalae; rosids; fabids; Cucurbitales; Cucurbitaceae; Benincaseae; Cucumis	.	TRINITY_DN33922_c6_g3_i1.p1	2-445[+]	DNAJ2_ARATH^DNAJ2_ARATH^Q:1-148,H:25-173^86.667%ID^E:3.54e-72^RecName: Full=Chaperone protein dnaJ 2;^Eukaryota; Viridiplantae; Streptophyta; Embryophyta; Tracheophyta; Spermatophyta; Magnoliophyta; eudicotyledons; Gunneridae; Pentapetalae; rosids; malvids; Brassicales; Brassicaceae; Camelineae; Arabidopsis	.	sigP:0.999167^^^	.	COG0484^ATP binding to DnaK triggers the release of the substrate protein, thus completing the reaction cycle. Several rounds of ATP-dependent interactions between DnaJ, DnaK and GrpE are required for fully efficient folding. Also involved, together with DnaK and GrpE, in the DNA replication of plasmids through activation of initiation proteins (By similarity)	KEGG:ath:AT5G22060`KO:K09503	GO:0005829^cellular_component^cytosol`GO:0005886^cellular_component^plasma membrane`GO:0009506^cellular_component^plasmodesma`GO:0005524^molecular_function^ATP binding`GO:0046872^molecular_function^metal ion binding`GO:0006457^biological_process^protein folding`GO:0009408^biological_process^response to heat	.	.	.
TRINITY_DN33922_c6_g2_i5	DNJH_ATRNU^DNJH_ATRNU^Q:1-192,H:191-254^98.438%ID^E:3.94e-25^RecName: Full=DnaJ protein homolog ANJ1;^Eukaryota; Viridiplantae; Streptophyta; Embryophyta; Tracheophyta; Spermatophyta; Magnoliophyta; eudicotyledons; Gunneridae; Pentapetalae; Caryophyllales; Amaranthaceae; Chenopodioideae; Atripliceae; Atriplex	.	.	.	.	.	.	.	.	.	GO:0016020^cellular_component^membrane`GO:0005524^molecular_function^ATP binding`GO:0046872^molecular_function^metal ion binding`GO:0006457^biological_process^protein folding`GO:0009408^biological_process^response to heat	.	.	.
TRINITY_DN33922_c6_g2_i6	DNJH_ATRNU^DNJH_ATRNU^Q:1-231,H:191-267^88.312%ID^E:1.98e-28^RecName: Full=DnaJ protein homolog ANJ1;^Eukaryota; Viridiplantae; Streptophyta; Embryophyta; Tracheophyta; Spermatophyta; Magnoliophyta; eudicotyledons; Gunneridae; Pentapetalae; Caryophyllales; Amaranthaceae; Chenopodioideae; Atripliceae; Atriplex	.	.	.	.	.	.	.	.	.	GO:0016020^cellular_component^membrane`GO:0005524^molecular_function^ATP binding`GO:0046872^molecular_function^metal ion binding`GO:0006457^biological_process^protein folding`GO:0009408^biological_process^response to heat	.	.	.
TRINITY_DN33922_c6_g1_i2	DNJH_ATRNU^DNJH_ATRNU^Q:107-193,H:1-29^89.655%ID^E:7.67e-11^RecName: Full=DnaJ protein homolog ANJ1;^Eukaryota; Viridiplantae; Streptophyta; Embryophyta; Tracheophyta; Spermatophyta; Magnoliophyta; eudicotyledons; Gunneridae; Pentapetalae; Caryophyllales; Amaranthaceae; Chenopodioideae; Atripliceae; Atriplex	.	.	.	.	.	.	.	.	.	GO:0016020^cellular_component^membrane`GO:0005524^molecular_function^ATP binding`GO:0046872^molecular_function^metal ion binding`GO:0006457^biological_process^protein folding`GO:0009408^biological_process^response to heat	.	.	.
TRINITY_DN33922_c6_g2_i7	DNJH_ATRNU^DNJH_ATRNU^Q:61-162,H:229-262^94.118%ID^E:6.68e-15^RecName: Full=DnaJ protein homolog ANJ1;^Eukaryota; Viridiplantae; Streptophyta; Embryophyta; Tracheophyta; Spermatophyta; Magnoliophyta; eudicotyledons; Gunneridae; Pentapetalae; Caryophyllales; Amaranthaceae; Chenopodioideae; Atripliceae; Atriplex	.	.	.	.	.	.	.	.	.	GO:0016020^cellular_component^membrane`GO:0005524^molecular_function^ATP binding`GO:0046872^molecular_function^metal ion binding`GO:0006457^biological_process^protein folding`GO:0009408^biological_process^response to heat	.	.	.
TRINITY_DN33922_c7_g1_i1	DNJH_ATRNU^DNJH_ATRNU^Q:62-169,H:230-265^91.667%ID^E:3.31e-16^RecName: Full=DnaJ protein homolog ANJ1;^Eukaryota; Viridiplantae; Streptophyta; Embryophyta; Tracheophyta; Spermatophyta; Magnoliophyta; eudicotyledons; Gunneridae; Pentapetalae; Caryophyllales; Amaranthaceae; Chenopodioideae; Atripliceae; Atriplex	.	.	.	.	.	.	.	.	.	GO:0016020^cellular_component^membrane`GO:0005524^molecular_function^ATP binding`GO:0046872^molecular_function^metal ion binding`GO:0006457^biological_process^protein folding`GO:0009408^biological_process^response to heat	.	.	.
TRINITY_DN33922_c12_g1_i1	DNJH1_ALLPO^DNJH1_ALLPO^Q:2-217,H:222-293^76.389%ID^E:1.32e-32^RecName: Full=DnaJ protein homolog 1;^Eukaryota; Viridiplantae; Streptophyta; Embryophyta; Tracheophyta; Spermatophyta; Magnoliophyta; Liliopsida; Asparagales; Amaryllidaceae; Allioideae; Allieae; Allium	.	.	.	.	.	.	.	.	.	GO:0016020^cellular_component^membrane`GO:0046872^molecular_function^metal ion binding`GO:0006457^biological_process^protein folding	.	.	.
TRINITY_DN33922_c14_g1_i1	DJA6_ORYSJ^DJA6_ORYSJ^Q:25-126,H:61-94^58.824%ID^E:8.5e-06^.^.	.	.	.	.	.	.	.	.	.	.	.	.	.
TRINITY_DN33922_c19_g1_i1	DNJH_ATRNU^DNJH_ATRNU^Q:160-2,H:181-233^71.698%ID^E:6.35e-19^RecName: Full=DnaJ protein homolog ANJ1;^Eukaryota; Viridiplantae; Streptophyta; Embryophyta; Tracheophyta; Spermatophyta; Magnoliophyta; eudicotyledons; Gunneridae; Pentapetalae; Caryophyllales; Amaranthaceae; Chenopodioideae; Atripliceae; Atriplex	.	.	.	.	.	.	.	.	.	GO:0016020^cellular_component^membrane`GO:0005524^molecular_function^ATP binding`GO:0046872^molecular_function^metal ion binding`GO:0006457^biological_process^protein folding`GO:0009408^biological_process^response to heat	.	.	.
TRINITY_DN33922_c20_g1_i1	.	.	.	.	.	.	.	.	.	.	.	.	.	.
TRINITY_DN33922_c21_g1_i1	DNJH_ATRNU^DNJH_ATRNU^Q:1-168,H:319-374^69.643%ID^E:5.58e-18^RecName: Full=DnaJ protein homolog ANJ1;^Eukaryota; Viridiplantae; Streptophyta; Embryophyta; Tracheophyta; Spermatophyta; Magnoliophyta; eudicotyledons; Gunneridae; Pentapetalae; Caryophyllales; Amaranthaceae; Chenopodioideae; Atripliceae; Atriplex	.	.	.	.	.	.	.	.	.	GO:0016020^cellular_component^membrane`GO:0005524^molecular_function^ATP binding`GO:0046872^molecular_function^metal ion binding`GO:0006457^biological_process^protein folding`GO:0009408^biological_process^response to heat	.	.	.
TRINITY_DN33922_c22_g1_i1	.	.	.	.	.	.	.	.	.	.	.	.	.	.
TRINITY_DN33922_c23_g1_i1	DNJH_ATRNU^DNJH_ATRNU^Q:1-90,H:387-416^83.333%ID^E:2.3e-09^RecName: Full=DnaJ protein homolog ANJ1;^Eukaryota; Viridiplantae; Streptophyta; Embryophyta; Tracheophyta; Spermatophyta; Magnoliophyta; eudicotyledons; Gunneridae; Pentapetalae; Caryophyllales; Amaranthaceae; Chenopodioideae; Atripliceae; Atriplex	.	.	.	.	.	.	.	.	.	GO:0016020^cellular_component^membrane`GO:0005524^molecular_function^ATP binding`GO:0046872^molecular_function^metal ion binding`GO:0006457^biological_process^protein folding`GO:0009408^biological_process^response to heat	.	.	.
TRINITY_DN33922_c24_g1_i1	.	.	.	.	.	.	.	.	.	.	.	.	.	.
TRINITY_DN33922_c27_g1_i1	DNJH_ATRNU^DNJH_ATRNU^Q:209-3,H:191-259^82.609%ID^E:1.37e-31^RecName: Full=DnaJ protein homolog ANJ1;^Eukaryota; Viridiplantae; Streptophyta; Embryophyta; Tracheophyta; Spermatophyta; Magnoliophyta; eudicotyledons; Gunneridae; Pentapetalae; Caryophyllales; Amaranthaceae; Chenopodioideae; Atripliceae; Atriplex	.	.	.	.	.	.	.	.	.	GO:0016020^cellular_component^membrane`GO:0005524^molecular_function^ATP binding`GO:0046872^molecular_function^metal ion binding`GO:0006457^biological_process^protein folding`GO:0009408^biological_process^response to heat	.	.	.
TRINITY_DN33922_c28_g1_i1	DNAJ3_ARATH^DNAJ3_ARATH^Q:100-183,H:246-273^85.714%ID^E:1.13e-08^RecName: Full=Chaperone protein dnaJ 3;^Eukaryota; Viridiplantae; Streptophyta; Embryophyta; Tracheophyta; Spermatophyta; Magnoliophyta; eudicotyledons; Gunneridae; Pentapetalae; rosids; malvids; Brassicales; Brassicaceae; Camelineae; Arabidopsis	.	.	.	.	.	.	.	COG0484^ATP binding to DnaK triggers the release of the substrate protein, thus completing the reaction cycle. Several rounds of ATP-dependent interactions between DnaJ, DnaK and GrpE are required for fully efficient folding. Also involved, together with DnaK and GrpE, in the DNA replication of plasmids through activation of initiation proteins (By similarity)	KEGG:ath:AT3G44110`KO:K09503	GO:0005618^cellular_component^cell wall`GO:0005829^cellular_component^cytosol`GO:0005730^cellular_component^nucleolus`GO:0005886^cellular_component^plasma membrane`GO:0009506^cellular_component^plasmodesma`GO:0005524^molecular_function^ATP binding`GO:0046872^molecular_function^metal ion binding`GO:0048573^biological_process^photoperiodism, flowering`GO:0009911^biological_process^positive regulati…	.	.	.
TRINITY_DN33922_c29_g1_i1	.	.	.	.	.	.	.	.	.	.	.	.	.	.
TRINITY_DN33951_c1_g1_i1	.	.	.	.	.	.	.	.	.	.	.	.	.	.
TRINITY_DN33951_c3_g1_i1	.	.	.	.	.	.	.	.	.	.	.	.	.	.
TRINITY_DN33951_c3_g2_i1	AIP2_ARATH^AIP2_ARATH^Q:156-13,H:229-274^39.583%ID^E:2.26e-09^RecName: Full=E3 ubiquitin-protein ligase AIP2;^Eukaryota; Viridiplantae; Streptophyta; Embryophyta; Tracheophyta; Spermatophyta; Magnoliophyta; eudicotyledons; Gunneridae; Pentapetalae; rosids; malvids; Brassicales; Brassicaceae; Camelineae; Arabidopsis	.	.	.	.	.	.	.	ENOG41121N2^zinc ion binding	KEGG:ath:AT5G20910`KO:K16274	GO:0005829^cellular_component^cytosol`GO:0005634^cellular_component^nucleus`GO:0016874^molecular_function^ligase activity`GO:0061630^molecular_function^ubiquitin protein ligase activity`GO:0004842^molecular_function^ubiquitin-protein transferase activity`GO:0008270^molecular_function^zinc ion binding`GO:0009738^biological_process^abscisic acid-activated signaling pathway`GO:0009788^biological_pro…	.	.	.
TRINITY_DN33951_c3_g3_i1	.	.	.	.	.	.	.	.	.	.	.	.	.	.
TRINITY_DN33951_c4_g1_i1	CIP8_ARATH^CIP8_ARATH^Q:1279-1491,H:231-301^45.07%ID^E:1.63e-14^RecName: Full=E3 ubiquitin-protein ligase CIP8;^Eukaryota; Viridiplantae; Streptophyta; Embryophyta; Tracheophyta; Spermatophyta; Magnoliophyta; eudicotyledons; Gunneridae; Pentapetalae; rosids; malvids; Brassicales; Brassicaceae; Camelineae; Arabidopsis	.	TRINITY_DN33951_c4_g1_i1.p1	856-1617[+]	IRU_DROME^IRU_DROME^Q:114-213,H:207-298^33%ID^E:4.71e-16^.^.	.	sigP:0.998224^^^	.	.	.	.	.	.	.
TRINITY_DN33951_c4_g1_i2	CIP8_ARATH^CIP8_ARATH^Q:578-790,H:231-301^45.07%ID^E:9.66e-15^RecName: Full=E3 ubiquitin-protein ligase CIP8;^Eukaryota; Viridiplantae; Streptophyta; Embryophyta; Tracheophyta; Spermatophyta; Magnoliophyta; eudicotyledons; Gunneridae; Pentapetalae; rosids; malvids; Brassicales; Brassicaceae; Camelineae; Arabidopsis	.	TRINITY_DN33951_c4_g1_i2.p1	155-916[+]	IRU_DROME^IRU_DROME^Q:114-213,H:207-298^33%ID^E:4.71e-16^.^.	.	sigP:0.998224^^^	.	.	.	.	.	.	.
TRINITY_DN33951_c4_g1_i3	.	.	.	.	.	.	.	.	.	.	.	.	.	.
TRINITY_DN33951_c4_g1_i4	CIP8_ARATH^CIP8_ARATH^Q:1279-1491,H:231-301^45.07%ID^E:1.55e-14^RecName: Full=E3 ubiquitin-protein ligase CIP8;^Eukaryota; Viridiplantae; Streptophyta; Embryophyta; Tracheophyta; Spermatophyta; Magnoliophyta; eudicotyledons; Gunneridae; Pentapetalae; rosids; malvids; Brassicales; Brassicaceae; Camelineae; Arabidopsis	.	TRINITY_DN33951_c4_g1_i4.p1	856-1617[+]	IRU_DROME^IRU_DROME^Q:114-213,H:207-298^33%ID^E:4.71e-16^.^.	.	sigP:0.998224^^^	.	.	.	.	.	.	.
TRINITY_DN33951_c4_g1_i5	.	.	.	.	.	.	.	.	.	.	.	.	.	.
TRINITY_DN33951_c4_g1_i6	CIP8_ARATH^CIP8_ARATH^Q:758-970,H:231-301^45.07%ID^E:1.05e-14^RecName: Full=E3 ubiquitin-protein ligase CIP8;^Eukaryota; Viridiplantae; Streptophyta; Embryophyta; Tracheophyta; Spermatophyta; Magnoliophyta; eudicotyledons; Gunneridae; Pentapetalae; rosids; malvids; Brassicales; Brassicaceae; Camelineae; Arabidopsis	.	TRINITY_DN33951_c4_g1_i6.p1	335-1096[+]	IRU_DROME^IRU_DROME^Q:114-213,H:207-298^33%ID^E:4.71e-16^.^.	.	sigP:0.998224^^^	.	.	.	.	.	.	.
TRINITY_DN33951_c4_g1_i7	CIP8_ARATH^CIP8_ARATH^Q:758-970,H:231-301^45.07%ID^E:1.14e-14^RecName: Full=E3 ubiquitin-protein ligase CIP8;^Eukaryota; Viridiplantae; Streptophyta; Embryophyta; Tracheophyta; Spermatophyta; Magnoliophyta; eudicotyledons; Gunneridae; Pentapetalae; rosids; malvids; Brassicales; Brassicaceae; Camelineae; Arabidopsis	.	TRINITY_DN33951_c4_g1_i7.p1	335-1096[+]	IRU_DROME^IRU_DROME^Q:114-213,H:207-298^33%ID^E:4.71e-16^.^.	.	sigP:0.998224^^^	.	.	.	.	.	.	.
TRINITY_DN33951_c5_g1_i1	IRU_DROME^IRU_DROME^Q:10-162,H:252-302^39.216%ID^E:2.28e-10^.^.	.	.	.	.	.	.	.	.	.	.	.	.	.
TRINITY_DN33951_c5_g2_i1	.	.	.	.	.	.	.	.	.	.	.	.	.	.
TRINITY_DN33951_c5_g1_i2	IRU_DROME^IRU_DROME^Q:1-192,H:235-298^37.5%ID^E:1.67e-13^.^.	.	.	.	.	.	.	.	.	.	.	.	.	.
TRINITY_DN33951_c5_g2_i2	.	.	.	.	.	.	.	.	.	.	.	.	.	.
TRINITY_DN33951_c5_g1_i3	CIP8_ARATH^CIP8_ARATH^Q:2-211,H:232-301^45.714%ID^E:2.56e-15^RecName: Full=E3 ubiquitin-protein ligase CIP8;^Eukaryota; Viridiplantae; Streptophyta; Embryophyta; Tracheophyta; Spermatophyta; Magnoliophyta; eudicotyledons; Gunneridae; Pentapetalae; rosids; malvids; Brassicales; Brassicaceae; Camelineae; Arabidopsis	.	.	.	.	.	.	.	ENOG41121N2^zinc ion binding	KEGG:ath:AT5G64920`KO:K11982	GO:0005737^cellular_component^cytoplasm`GO:0016874^molecular_function^ligase activity`GO:0061630^molecular_function^ubiquitin protein ligase activity`GO:0008270^molecular_function^zinc ion binding`GO:0043161^biological_process^proteasome-mediated ubiquitin-dependent protein catabolic process`GO:0000209^biological_process^protein polyubiquitination`GO:0016567^biological_process^protein ubiquitinat…	.	.	.
TRINITY_DN33951_c5_g2_i3	.	.	.	.	.	.	.	.	.	.	.	.	.	.
TRINITY_DN33951_c5_g2_i4	.	.	.	.	.	.	.	.	.	.	.	.	.	.
TRINITY_DN33951_c5_g1_i4	.	.	.	.	.	.	.	.	.	.	.	.	.	.
TRINITY_DN33951_c5_g2_i5	.	.	.	.	.	.	.	.	.	.	.	.	.	.
TRINITY_DN33951_c5_g1_i5	IRU_DROME^IRU_DROME^Q:38-169,H:252-295^40.909%ID^E:3.15e-10^.^.	.	.	.	.	.	.	.	.	.	.	.	.	.
TRINITY_DN33951_c5_g2_i6	.	.	.	.	.	.	.	.	.	.	.	.	.	.
TRINITY_DN33951_c5_g1_i6	IRU_DROME^IRU_DROME^Q:48-329,H:195-291^36.082%ID^E:1.08e-17^.^.	.	TRINITY_DN33951_c5_g1_i6.p2	3-329[+]	IRU_DROME^IRU_DROME^Q:16-109,H:195-291^36.082%ID^E:9.7e-18^.^.	.	sigP:0.998972^^^	.	.	.	.	.	.	.
TRINITY_DN33951_c5_g1_i7	.	.	.	.	.	.	.	.	.	.	.	.	.	.
TRINITY_DN33951_c5_g1_i8	IRU_DROME^IRU_DROME^Q:39-383,H:194-302^33.898%ID^E:9.59e-21^.^.	.	TRINITY_DN33951_c5_g1_i8.p1	3-383[+]	IRU_DROME^IRU_DROME^Q:13-127,H:194-302^33.898%ID^E:8.63e-21^.^.	.	sigP:0.998552^^^	.	.	.	.	.	.	.
TRINITY_DN33951_c5_g1_i9	CIP8_ARATH^CIP8_ARATH^Q:27-200,H:231-288^39.655%ID^E:3.85e-11^RecName: Full=E3 ubiquitin-protein ligase CIP8;^Eukaryota; Viridiplantae; Streptophyta; Embryophyta; Tracheophyta; Spermatophyta; Magnoliophyta; eudicotyledons; Gunneridae; Pentapetalae; rosids; malvids; Brassicales; Brassicaceae; Camelineae; Arabidopsis	.	.	.	.	.	.	.	ENOG41121N2^zinc ion binding	KEGG:ath:AT5G64920`KO:K11982	GO:0005737^cellular_component^cytoplasm`GO:0016874^molecular_function^ligase activity`GO:0061630^molecular_function^ubiquitin protein ligase activity`GO:0008270^molecular_function^zinc ion binding`GO:0043161^biological_process^proteasome-mediated ubiquitin-dependent protein catabolic process`GO:0000209^biological_process^protein polyubiquitination`GO:0016567^biological_process^protein ubiquitinat…	.	.	.
TRINITY_DN33951_c5_g1_i10	IRU_DROME^IRU_DROME^Q:322-666,H:194-302^33.913%ID^E:3.95e-18^.^.	.	TRINITY_DN33951_c5_g1_i10.p1	1-666[+]	IRU_DROME^IRU_DROME^Q:108-222,H:194-302^33.913%ID^E:2.86e-18^.^.	.	sigP:0.996547^^^	.	.	.	.	.	.	.
TRINITY_DN33951_c5_g2_i7	.	.	.	.	.	.	.	.	.	.	.	.	.	.
TRINITY_DN33951_c5_g1_i11	IRU_DROME^IRU_DROME^Q:77-391,H:195-302^34.259%ID^E:6.38e-19^.^.	.	.	.	.	.	.	.	.	.	.	.	.	.
TRINITY_DN33951_c5_g2_i8	.	.	.	.	.	.	.	.	.	.	.	.	.	.
TRINITY_DN33951_c5_g1_i12	CIP8_ARATH^CIP8_ARATH^Q:25-222,H:231-296^45.455%ID^E:1.11e-15^RecName: Full=E3 ubiquitin-protein ligase CIP8;^Eukaryota; Viridiplantae; Streptophyta; Embryophyta; Tracheophyta; Spermatophyta; Magnoliophyta; eudicotyledons; Gunneridae; Pentapetalae; rosids; malvids; Brassicales; Brassicaceae; Camelineae; Arabidopsis	.	.	.	.	.	.	.	ENOG41121N2^zinc ion binding	KEGG:ath:AT5G64920`KO:K11982	GO:0005737^cellular_component^cytoplasm`GO:0016874^molecular_function^ligase activity`GO:0061630^molecular_function^ubiquitin protein ligase activity`GO:0008270^molecular_function^zinc ion binding`GO:0043161^biological_process^proteasome-mediated ubiquitin-dependent protein catabolic process`GO:0000209^biological_process^protein polyubiquitination`GO:0016567^biological_process^protein ubiquitinat…	.	.	.
TRINITY_DN33951_c5_g2_i9	.	.	.	.	.	.	.	.	.	.	.	.	.	.
TRINITY_DN33951_c5_g2_i10	.	.	.	.	.	.	.	.	.	.	.	.	.	.
TRINITY_DN33951_c5_g2_i11	.	.	.	.	.	.	.	.	.	.	.	.	.	.
TRINITY_DN33951_c5_g1_i13	CIP8_ARATH^CIP8_ARATH^Q:28-231,H:231-298^44.118%ID^E:3.77e-16^RecName: Full=E3 ubiquitin-protein ligase CIP8;^Eukaryota; Viridiplantae; Streptophyta; Embryophyta; Tracheophyta; Spermatophyta; Magnoliophyta; eudicotyledons; Gunneridae; Pentapetalae; rosids; malvids; Brassicales; Brassicaceae; Camelineae; Arabidopsis	.	.	.	.	.	.	.	ENOG41121N2^zinc ion binding	KEGG:ath:AT5G64920`KO:K11982	GO:0005737^cellular_component^cytoplasm`GO:0016874^molecular_function^ligase activity`GO:0061630^molecular_function^ubiquitin protein ligase activity`GO:0008270^molecular_function^zinc ion binding`GO:0043161^biological_process^proteasome-mediated ubiquitin-dependent protein catabolic process`GO:0000209^biological_process^protein polyubiquitination`GO:0016567^biological_process^protein ubiquitinat…	.	.	.
TRINITY_DN33951_c5_g1_i14	CIP8_ARATH^CIP8_ARATH^Q:45-170,H:257-298^57.143%ID^E:4.29e-12^RecName: Full=E3 ubiquitin-protein ligase CIP8;^Eukaryota; Viridiplantae; Streptophyta; Embryophyta; Tracheophyta; Spermatophyta; Magnoliophyta; eudicotyledons; Gunneridae; Pentapetalae; rosids; malvids; Brassicales; Brassicaceae; Camelineae; Arabidopsis	.	.	.	.	.	.	.	ENOG41121N2^zinc ion binding	KEGG:ath:AT5G64920`KO:K11982	GO:0005737^cellular_component^cytoplasm`GO:0016874^molecular_function^ligase activity`GO:0061630^molecular_function^ubiquitin protein ligase activity`GO:0008270^molecular_function^zinc ion binding`GO:0043161^biological_process^proteasome-mediated ubiquitin-dependent protein catabolic process`GO:0000209^biological_process^protein polyubiquitination`GO:0016567^biological_process^protein ubiquitinat…	.	.	.
TRINITY_DN33951_c5_g1_i15	CIP8_ARATH^CIP8_ARATH^Q:37-162,H:257-298^57.143%ID^E:1.44e-12^RecName: Full=E3 ubiquitin-protein ligase CIP8;^Eukaryota; Viridiplantae; Streptophyta; Embryophyta; Tracheophyta; Spermatophyta; Magnoliophyta; eudicotyledons; Gunneridae; Pentapetalae; rosids; malvids; Brassicales; Brassicaceae; Camelineae; Arabidopsis	.	.	.	.	.	.	.	ENOG41121N2^zinc ion binding	KEGG:ath:AT5G64920`KO:K11982	GO:0005737^cellular_component^cytoplasm`GO:0016874^molecular_function^ligase activity`GO:0061630^molecular_function^ubiquitin protein ligase activity`GO:0008270^molecular_function^zinc ion binding`GO:0043161^biological_process^proteasome-mediated ubiquitin-dependent protein catabolic process`GO:0000209^biological_process^protein polyubiquitination`GO:0016567^biological_process^protein ubiquitinat…	.	.	.
TRINITY_DN33951_c5_g1_i16	.	.	.	.	.	.	.	.	.	.	.	.	.	.
TRINITY_DN33951_c5_g2_i12	.	.	.	.	.	.	.	.	.	.	.	.	.	.
TRINITY_DN33951_c6_g1_i1	.	.	.	.	.	.	.	.	.	.	.	.	.	.
TRINITY_DN33951_c6_g1_i2	.	.	.	.	.	.	.	.	.	.	.	.	.	.
TRINITY_DN33951_c6_g2_i1	.	.	.	.	.	.	.	.	.	.	.	.	.	.
TRINITY_DN33951_c6_g3_i1	.	.	.	.	.	.	.	.	.	.	.	.	.	.
TRINITY_DN33951_c6_g3_i2	.	.	.	.	.	.	.	.	.	.	.	.	.	.
TRINITY_DN33951_c6_g1_i3	.	.	.	.	.	.	.	.	.	.	.	.	.	.
TRINITY_DN33951_c6_g4_i1	BLH1_ARATH^BLH1_ARATH^Q:31-177,H:563-610^50%ID^E:1.09e-06^RecName: Full=BEL1-like homeodomain protein 1;^Eukaryota; Viridiplantae; Streptophyta; Embryophyta; Tracheophyta; Spermatophyta; Magnoliophyta; eudicotyledons; Gunneridae; Pentapetalae; rosids; malvids; Brassicales; Brassicaceae; Camelineae; Arabidopsis	.	.	.	.	.	.	.	ENOG410XPMQ^homeobox	KEGG:ath:AT2G35940	GO:0005737^cellular_component^cytoplasm`GO:0005634^cellular_component^nucleus`GO:0003677^molecular_function^DNA binding`GO:0046982^molecular_function^protein heterodimerization activity`GO:0042803^molecular_function^protein homodimerization activity`GO:0003700^molecular_function^transcription factor activity, sequence-specific DNA binding`GO:0010197^biological_process^polar nucleus fusion`GO:0009…	.	.	.
TRINITY_DN33951_c6_g4_i2	BLH1_ARATH^BLH1_ARATH^Q:2-148,H:568-615^46.154%ID^E:5.93e-06^RecName: Full=BEL1-like homeodomain protein 1;^Eukaryota; Viridiplantae; Streptophyta; Embryophyta; Tracheophyta; Spermatophyta; Magnoliophyta; eudicotyledons; Gunneridae; Pentapetalae; rosids; malvids; Brassicales; Brassicaceae; Camelineae; Arabidopsis	.	.	.	.	.	.	.	ENOG410XPMQ^homeobox	KEGG:ath:AT2G35940	GO:0005737^cellular_component^cytoplasm`GO:0005634^cellular_component^nucleus`GO:0003677^molecular_function^DNA binding`GO:0046982^molecular_function^protein heterodimerization activity`GO:0042803^molecular_function^protein homodimerization activity`GO:0003700^molecular_function^transcription factor activity, sequence-specific DNA binding`GO:0010197^biological_process^polar nucleus fusion`GO:0009…	.	.	.
TRINITY_DN33951_c6_g5_i1	CRF4_ARATH^CRF4_ARATH^Q:341-1252,H:2-303^41.486%ID^E:8.06e-47^RecName: Full=Ethylene-responsive transcription factor CRF4;^Eukaryota; Viridiplantae; Streptophyta; Embryophyta; Tracheophyta; Spermatophyta; Magnoliophyta; eudicotyledons; Gunneridae; Pentapetalae; rosids; malvids; Brassicales; Brassicaceae; Camelineae; Arabidopsis	.	TRINITY_DN33951_c6_g5_i1.p1	344-1405[+]	CRF4_ARATH^CRF4_ARATH^Q:2-352,H:5-335^38.919%ID^E:8.73e-63^RecName: Full=Ethylene-responsive transcription factor CRF4;^Eukaryota; Viridiplantae; Streptophyta; Embryophyta; Tracheophyta; Spermatophyta; Magnoliophyta; eudicotyledons; Gunneridae; Pentapetalae; rosids; malvids; Brassicales; Brassicaceae; Camelineae; Arabidopsis	.	sigP:0.999719^^^	.	ENOG410YM3E^Transcription factor	KEGG:ath:AT4G27950	GO:0005737^cellular_component^cytoplasm`GO:0005634^cellular_component^nucleus`GO:0003677^molecular_function^DNA binding`GO:0003700^molecular_function^transcription factor activity, sequence-specific DNA binding`GO:0009736^biological_process^cytokinin-activated signaling pathway`GO:0009873^biological_process^ethylene-activated signaling pathway`GO:0048366^biological_process^leaf development`GO:004…	.	.	.
TRINITY_DN33951_c6_g5_i1	CRF4_ARATH^CRF4_ARATH^Q:341-1252,H:2-303^41.486%ID^E:8.06e-47^RecName: Full=Ethylene-responsive transcription factor CRF4;^Eukaryota; Viridiplantae; Streptophyta; Embryophyta; Tracheophyta; Spermatophyta; Magnoliophyta; eudicotyledons; Gunneridae; Pentapetalae; rosids; malvids; Brassicales; Brassicaceae; Camelineae; Arabidopsis	.	TRINITY_DN33951_c6_g5_i1.p2	2-340[+]	.	.	sigP:0.995364^^^	.	.	.	.	.	.	.
TRINITY_DN33951_c6_g2_i2	.	.	.	.	.	.	.	.	.	.	.	.	.	.
TRINITY_DN33951_c6_g5_i2	CRF2_ARATH^CRF2_ARATH^Q:4-144,H:134-181^77.083%ID^E:1.43e-15^RecName: Full=Ethylene-responsive transcription factor CRF2;^Eukaryota; Viridiplantae; Streptophyta; Embryophyta; Tracheophyta; Spermatophyta; Magnoliophyta; eudicotyledons; Gunneridae; Pentapetalae; rosids; malvids; Brassicales; Brassicaceae; Camelineae; Arabidopsis	.	.	.	.	.	.	.	ENOG410YM3E^Transcription factor	KEGG:ath:AT4G23750	GO:0005737^cellular_component^cytoplasm`GO:0005634^cellular_component^nucleus`GO:0003677^molecular_function^DNA binding`GO:0042802^molecular_function^identical protein binding`GO:0003700^molecular_function^transcription factor activity, sequence-specific DNA binding`GO:0048825^biological_process^cotyledon development`GO:0009736^biological_process^cytokinin-activated signaling pathway`GO:0009873^b…	.	.	.
TRINITY_DN33951_c9_g1_i1	.	.	.	.	.	.	.	.	.	.	.	.	.	.
TRINITY_DN33951_c10_g1_i1	.	.	.	.	.	.	.	.	.	.	.	.	.	.
TRINITY_DN33951_c13_g1_i1	.	.	.	.	.	.	.	.	.	.	.	.	.	.
TRINITY_DN33951_c14_g1_i1	.	.	.	.	.	.	.	.	.	.	.	.	.	.
TRINITY_DN33951_c17_g1_i1	.	.	.	.	.	.	.	.	.	.	.	.	.	.
TRINITY_DN33951_c19_g1_i1	.	.	.	.	.	.	.	.	.	.	.	.	.	.
TRINITY_DN33951_c20_g1_i1	.	.	.	.	.	.	.	.	.	.	.	.	.	.
TRINITY_DN33951_c21_g1_i1	IRU_DROME^IRU_DROME^Q:167-3,H:225-279^32.727%ID^E:1.9e-07^.^.	.	.	.	.	.	.	.	.	.	.	.	.	.
TRINITY_DN33951_c25_g1_i1	IRU_DROME^IRU_DROME^Q:29-250,H:216-287^28.378%ID^E:3.17e-06^.^.	.	.	.	.	.	.	.	.	.	.	.	.	.
TRINITY_DN33951_c26_g1_i1	.	.	.	.	.	.	.	.	.	.	.	.	.	.
TRINITY_DN33951_c28_g1_i1	.	.	.	.	.	.	.	.	.	.	.	.	.	.
TRINITY_DN33951_c31_g1_i1	.	.	.	.	.	.	.	.	.	.	.	.	.	.
TRINITY_DN33951_c32_g1_i1	.	.	.	.	.	.	.	.	.	.	.	.	.	.
TRINITY_DN33951_c33_g1_i1	.	.	.	.	.	.	.	.	.	.	.	.	.	.
TRINITY_DN33951_c34_g1_i1	CIP8_ARATH^CIP8_ARATH^Q:151-309,H:231-283^33.962%ID^E:2.26e-06^RecName: Full=E3 ubiquitin-protein ligase CIP8;^Eukaryota; Viridiplantae; Streptophyta; Embryophyta; Tracheophyta; Spermatophyta; Magnoliophyta; eudicotyledons; Gunneridae; Pentapetalae; rosids; malvids; Brassicales; Brassicaceae; Camelineae; Arabidopsis	.	TRINITY_DN33951_c34_g1_i1.p1	1-309[+]	CIP8_ARATH^CIP8_ARATH^Q:51-103,H:231-283^33.962%ID^E:2.03e-06^RecName: Full=E3 ubiquitin-protein ligase CIP8;^Eukaryota; Viridiplantae; Streptophyta; Embryophyta; Tracheophyta; Spermatophyta; Magnoliophyta; eudicotyledons; Gunneridae; Pentapetalae; rosids; malvids; Brassicales; Brassicaceae; Camelineae; Arabidopsis	.	sigP:0.999135^^^	.	ENOG41121N2^zinc ion binding	KEGG:ath:AT5G64920`KO:K11982	GO:0005737^cellular_component^cytoplasm`GO:0016874^molecular_function^ligase activity`GO:0061630^molecular_function^ubiquitin protein ligase activity`GO:0008270^molecular_function^zinc ion binding`GO:0043161^biological_process^proteasome-mediated ubiquitin-dependent protein catabolic process`GO:0000209^biological_process^protein polyubiquitination`GO:0016567^biological_process^protein ubiquitinat…	.	.	.
TRINITY_DN33951_c36_g1_i1	.	.	.	.	.	.	.	.	.	.	.	.	.	.
TRINITY_DN33935_c1_g1_i1	.	.	.	.	.	.	.	.	.	.	.	.	.	.
TRINITY_DN33935_c1_g2_i1	.	.	.	.	.	.	.	.	.	.	.	.	.	.
TRINITY_DN33935_c2_g1_i1	.	.	.	.	.	.	.	.	.	.	.	.	.	.
TRINITY_DN33935_c3_g1_i1	.	.	.	.	.	.	.	.	.	.	.	.	.	.
TRINITY_DN33935_c3_g1_i2	.	.	.	.	.	.	.	.	.	.	.	.	.	.
TRINITY_DN33935_c4_g1_i1	.	.	.	.	.	.	.	.	.	.	.	.	.	.
TRINITY_DN33935_c4_g1_i2	.	.	.	.	.	.	.	.	.	.	.	.	.	.
TRINITY_DN33935_c4_g1_i3	.	.	.	.	.	.	.	.	.	.	.	.	.	.
TRINITY_DN33935_c4_g2_i1	.	.	.	.	.	.	.	.	.	.	.	.	.	.
TRINITY_DN33935_c4_g1_i4	.	.	.	.	.	.	.	.	.	.	.	.	.	.
TRINITY_DN33935_c4_g1_i5	.	.	.	.	.	.	.	.	.	.	.	.	.	.
TRINITY_DN33935_c4_g1_i6	.	.	.	.	.	.	.	.	.	.	.	.	.	.
TRINITY_DN33935_c4_g1_i7	.	.	.	.	.	.	.	.	.	.	.	.	.	.
TRINITY_DN33935_c4_g1_i8	.	.	.	.	.	.	.	.	.	.	.	.	.	.
TRINITY_DN33935_c4_g3_i1	.	.	.	.	.	.	.	.	.	.	.	.	.	.
TRINITY_DN33935_c4_g1_i9	.	.	.	.	.	.	.	.	.	.	.	.	.	.
TRINITY_DN33935_c4_g4_i1	.	.	.	.	.	.	.	.	.	.	.	.	.	.
TRINITY_DN33935_c4_g1_i10	.	.	.	.	.	.	.	.	.	.	.	.	.	.
TRINITY_DN33935_c4_g1_i11	.	.	.	.	.	.	.	.	.	.	.	.	.	.
TRINITY_DN33935_c4_g1_i12	.	.	.	.	.	.	.	.	.	.	.	.	.	.
TRINITY_DN33935_c4_g1_i13	.	.	.	.	.	.	.	.	.	.	.	.	.	.
TRINITY_DN33935_c4_g1_i14	.	.	.	.	.	.	.	.	.	.	.	.	.	.
TRINITY_DN33935_c4_g1_i15	.	.	.	.	.	.	.	.	.	.	.	.	.	.
TRINITY_DN33935_c4_g1_i16	.	.	.	.	.	.	.	.	.	.	.	.	.	.
TRINITY_DN33935_c4_g1_i17	.	.	.	.	.	.	.	.	.	.	.	.	.	.
TRINITY_DN33935_c4_g1_i18	.	.	.	.	.	.	.	.	.	.	.	.	.	.
TRINITY_DN33935_c4_g1_i19	.	.	.	.	.	.	.	.	.	.	.	.	.	.
TRINITY_DN33935_c4_g5_i1	.	.	.	.	.	.	.	.	.	.	.	.	.	.
TRINITY_DN33935_c5_g1_i1	.	.	.	.	.	.	.	.	.	.	.	.	.	.
TRINITY_DN33935_c6_g1_i1	.	.	.	.	.	.	.	.	.	.	.	.	.	.
TRINITY_DN33935_c7_g1_i1	.	.	.	.	.	.	.	.	.	.	.	.	.	.
TRINITY_DN33935_c8_g1_i1	.	.	.	.	.	.	.	.	.	.	.	.	.	.
TRINITY_DN33935_c9_g1_i1	.	.	.	.	.	.	.	.	.	.	.	.	.	.
TRINITY_DN33935_c10_g1_i1	.	.	.	.	.	.	.	.	.	.	.	.	.	.
TRINITY_DN33935_c11_g1_i1	.	.	.	.	.	.	.	.	.	.	.	.	.	.
TRINITY_DN33954_c0_g1_i1	.	.	.	.	.	.	.	.	.	.	.	.	.	.
TRINITY_DN33954_c0_g1_i2	.	.	.	.	.	.	.	.	.	.	.	.	.	.
TRINITY_DN33954_c0_g2_i1	.	.	TRINITY_DN33954_c0_g2_i1.p1	305-1033[+]	.	.	sigP:0.999354^^^	.	.	.	.	.	.	.
TRINITY_DN33954_c0_g3_i1	.	.	.	.	.	.	.	.	.	.	.	.	.	.
TRINITY_DN33954_c0_g2_i2	.	.	TRINITY_DN33954_c0_g2_i2.p1	305-820[+]	.	.	sigP:0.999354^^^	.	.	.	.	.	.	.
TRINITY_DN33954_c0_g2_i3	.	.	.	.	.	.	.	.	.	.	.	.	.	.
TRINITY_DN33954_c0_g4_i1	.	.	.	.	.	.	.	.	.	.	.	.	.	.
TRINITY_DN33954_c0_g1_i3	.	.	.	.	.	.	.	.	.	.	.	.	.	.
TRINITY_DN33954_c0_g3_i2	.	.	.	.	.	.	.	.	.	.	.	.	.	.
TRINITY_DN33954_c0_g2_i4	.	.	.	.	.	.	.	.	.	.	.	.	.	.
TRINITY_DN33954_c1_g1_i1	.	.	TRINITY_DN33954_c1_g1_i1.p1	658-2817[+]	.	.	sigP:0.9993^^^	.	.	.	.	.	.	.
TRINITY_DN33954_c1_g1_i2	.	.	TRINITY_DN33954_c1_g1_i2.p1	507-2360[+]	.	.	sigP:0.9993^^^	.	.	.	.	.	.	.
TRINITY_DN33954_c1_g1_i3	.	.	TRINITY_DN33954_c1_g1_i3.p1	676-2835[+]	.	.	sigP:0.9993^^^	.	.	.	.	.	.	.
TRINITY_DN33954_c1_g2_i1	.	.	TRINITY_DN33954_c1_g2_i1.p1	228-545[-]	.	.	sigP:0.981172^^^	.	.	.	.	.	.	.
TRINITY_DN33954_c1_g1_i4	.	.	TRINITY_DN33954_c1_g1_i4.p1	912-3071[+]	.	.	sigP:0.9993^^^	.	.	.	.	.	.	.
TRINITY_DN33954_c1_g2_i2	.	.	.	.	.	.	.	.	.	.	.	.	.	.
TRINITY_DN33954_c1_g1_i5	.	.	.	.	.	.	.	.	.	.	.	.	.	.
TRINITY_DN33954_c2_g1_i1	.	.	.	.	.	.	.	.	.	.	.	.	.	.
TRINITY_DN33954_c4_g1_i1	.	.	.	.	.	.	.	.	.	.	.	.	.	.
TRINITY_DN33954_c6_g1_i1	.	.	.	.	.	.	.	.	.	.	.	.	.	.
TRINITY_DN33960_c0_g1_i1	.	.	.	.	.	.	.	.	.	.	.	.	.	.
TRINITY_DN33960_c0_g1_i2	.	.	.	.	.	.	.	.	.	.	.	.	.	.
TRINITY_DN33960_c1_g1_i1	.	.	TRINITY_DN33960_c1_g1_i1.p1	2-1096[-]	.	.	sigP:0.999454^^^	.	.	.	.	.	.	.
TRINITY_DN33960_c1_g2_i1	.	.	.	.	.	.	.	.	.	.	.	.	.	.
TRINITY_DN33960_c1_g1_i2	.	.	TRINITY_DN33960_c1_g1_i2.p1	424-1116[-]	.	.	sigP:0.999454^^^	.	.	.	.	.	.	.
TRINITY_DN33960_c1_g3_i1	MAKR2_ARATH^MAKR2_ARATH^Q:200-1456,H:1-411^33.038%ID^E:3.47e-28^RecName: Full=Probable membrane-associated kinase regulator 2;^Eukaryota; Viridiplantae; Streptophyta; Embryophyta; Tracheophyta; Spermatophyta; Magnoliophyta; eudicotyledons; Gunneridae; Pentapetalae; rosids; malvids; Brassicales; Brassicaceae; Camelineae; Arabidopsis	.	TRINITY_DN33960_c1_g3_i1.p1	200-1522[+]	MAKR2_ARATH^MAKR2_ARATH^Q:1-419,H:1-411^34.858%ID^E:8.8e-40^RecName: Full=Probable membrane-associated kinase regulator 2;^Eukaryota; Viridiplantae; Streptophyta; Embryophyta; Tracheophyta; Spermatophyta; Magnoliophyta; eudicotyledons; Gunneridae; Pentapetalae; rosids; malvids; Brassicales; Brassicaceae; Camelineae; Arabidopsis	.	sigP:0.999244^^^	.	ENOG410YGY6^membrane-associated kinase regulator 2-like	KEGG:ath:AT1G64080	GO:0005886^cellular_component^plasma membrane	.	.	.
TRINITY_DN33960_c1_g4_i1	DUS2L_HUMAN^DUS2L_HUMAN^Q:3-152,H:28-76^54%ID^E:3.42e-13^RecName: Full=tRNA-dihydrouridine(20) synthase [NAD(P)+]-like;^Eukaryota; Metazoa; Chordata; Craniata; Vertebrata; Euteleostomi; Mammalia; Eutheria; Euarchontoglires; Primates; Haplorrhini; Catarrhini; Hominidae; Homo`DUS2L_HUMAN^DUS2L_HUMAN^Q:157-228,H:80-103^75%ID^E:3.42e-13^RecName: Full=tRNA-dihydrouridine(20) synthase [NAD(P)+]-like;^E…	.	.	.	.	.	.	.	COG0042^Catalyzes the synthesis of dihydrouridine a modified base found in the D-loop of most tRNAs (By similarity)	KEGG:hsa:54920`KO:K05543	GO:0005737^cellular_component^cytoplasm`GO:0005829^cellular_component^cytosol`GO:0005783^cellular_component^endoplasmic reticulum`GO:0005739^cellular_component^mitochondrion`GO:0003725^molecular_function^double-stranded RNA binding`GO:0050660^molecular_function^flavin adenine dinucleotide binding`GO:0004860^molecular_function^protein kinase inhibitor activity`GO:0017150^molecular_function^tRNA di…	.	.	.
TRINITY_DN33960_c1_g3_i2	MAKR2_ARATH^MAKR2_ARATH^Q:200-1462,H:1-411^33.259%ID^E:2.07e-27^RecName: Full=Probable membrane-associated kinase regulator 2;^Eukaryota; Viridiplantae; Streptophyta; Embryophyta; Tracheophyta; Spermatophyta; Magnoliophyta; eudicotyledons; Gunneridae; Pentapetalae; rosids; malvids; Brassicales; Brassicaceae; Camelineae; Arabidopsis	.	TRINITY_DN33960_c1_g3_i2.p1	200-1528[+]	MAKR2_ARATH^MAKR2_ARATH^Q:1-421,H:1-411^34.557%ID^E:3.19e-40^RecName: Full=Probable membrane-associated kinase regulator 2;^Eukaryota; Viridiplantae; Streptophyta; Embryophyta; Tracheophyta; Spermatophyta; Magnoliophyta; eudicotyledons; Gunneridae; Pentapetalae; rosids; malvids; Brassicales; Brassicaceae; Camelineae; Arabidopsis	.	sigP:0.999244^^^	.	ENOG410YGY6^membrane-associated kinase regulator 2-like	KEGG:ath:AT1G64080	GO:0005886^cellular_component^plasma membrane	.	.	.
TRINITY_DN33960_c1_g4_i2	DUS2L_HUMAN^DUS2L_HUMAN^Q:3-152,H:28-76^54%ID^E:8.18e-13^RecName: Full=tRNA-dihydrouridine(20) synthase [NAD(P)+]-like;^Eukaryota; Metazoa; Chordata; Craniata; Vertebrata; Euteleostomi; Mammalia; Eutheria; Euarchontoglires; Primates; Haplorrhini; Catarrhini; Hominidae; Homo`DUS2L_HUMAN^DUS2L_HUMAN^Q:157-228,H:80-103^75%ID^E:8.18e-13^RecName: Full=tRNA-dihydrouridine(20) synthase [NAD(P)+]-like;^E…	.	.	.	.	.	.	.	COG0042^Catalyzes the synthesis of dihydrouridine a modified base found in the D-loop of most tRNAs (By similarity)	KEGG:hsa:54920`KO:K05543	GO:0005737^cellular_component^cytoplasm`GO:0005829^cellular_component^cytosol`GO:0005783^cellular_component^endoplasmic reticulum`GO:0005739^cellular_component^mitochondrion`GO:0003725^molecular_function^double-stranded RNA binding`GO:0050660^molecular_function^flavin adenine dinucleotide binding`GO:0004860^molecular_function^protein kinase inhibitor activity`GO:0017150^molecular_function^tRNA di…	.	.	.
TRINITY_DN33960_c1_g4_i3	.	.	.	.	.	.	.	.	.	.	.	.	.	.
TRINITY_DN33960_c1_g1_i3	.	.	TRINITY_DN33960_c1_g1_i3.p2	721-1212[-]	.	.	sigP:0.999454^^^	.	.	.	.	.	.	.
TRINITY_DN33960_c1_g4_i4	.	.	TRINITY_DN33960_c1_g4_i4.p1	1129-1446[-]	.	.	sigP:0.998931^^^	.	.	.	.	.	.	.
TRINITY_DN33960_c1_g1_i4	.	.	.	.	.	.	.	.	.	.	.	.	.	.
TRINITY_DN33960_c1_g1_i5	.	.	TRINITY_DN33960_c1_g1_i5.p2	701-1192[-]	.	.	sigP:0.999454^^^	.	.	.	.	.	.	.
TRINITY_DN33960_c1_g4_i5	DUS2L_HUMAN^DUS2L_HUMAN^Q:3-152,H:28-76^54%ID^E:6.64e-13^RecName: Full=tRNA-dihydrouridine(20) synthase [NAD(P)+]-like;^Eukaryota; Metazoa; Chordata; Craniata; Vertebrata; Euteleostomi; Mammalia; Eutheria; Euarchontoglires; Primates; Haplorrhini; Catarrhini; Hominidae; Homo`DUS2L_HUMAN^DUS2L_HUMAN^Q:157-228,H:80-103^75%ID^E:6.64e-13^RecName: Full=tRNA-dihydrouridine(20) synthase [NAD(P)+]-like;^E…	.	TRINITY_DN33960_c1_g4_i5.p1	1144-1461[-]	.	.	sigP:0.998931^^^	.	.	.	.	.	.	.
TRINITY_DN33960_c1_g3_i3	MAKR2_ARATH^MAKR2_ARATH^Q:247-1503,H:1-411^33.038%ID^E:1.99e-28^RecName: Full=Probable membrane-associated kinase regulator 2;^Eukaryota; Viridiplantae; Streptophyta; Embryophyta; Tracheophyta; Spermatophyta; Magnoliophyta; eudicotyledons; Gunneridae; Pentapetalae; rosids; malvids; Brassicales; Brassicaceae; Camelineae; Arabidopsis	.	TRINITY_DN33960_c1_g3_i3.p1	247-1569[+]	MAKR2_ARATH^MAKR2_ARATH^Q:1-419,H:1-411^34.641%ID^E:1.17e-39^RecName: Full=Probable membrane-associated kinase regulator 2;^Eukaryota; Viridiplantae; Streptophyta; Embryophyta; Tracheophyta; Spermatophyta; Magnoliophyta; eudicotyledons; Gunneridae; Pentapetalae; rosids; malvids; Brassicales; Brassicaceae; Camelineae; Arabidopsis	.	sigP:0.999244^^^	.	ENOG410YGY6^membrane-associated kinase regulator 2-like	KEGG:ath:AT1G64080	GO:0005886^cellular_component^plasma membrane	.	.	.
TRINITY_DN33960_c1_g3_i4	MAKR2_ARATH^MAKR2_ARATH^Q:243-1505,H:1-411^33.259%ID^E:2.62e-27^RecName: Full=Probable membrane-associated kinase regulator 2;^Eukaryota; Viridiplantae; Streptophyta; Embryophyta; Tracheophyta; Spermatophyta; Magnoliophyta; eudicotyledons; Gunneridae; Pentapetalae; rosids; malvids; Brassicales; Brassicaceae; Camelineae; Arabidopsis	.	TRINITY_DN33960_c1_g3_i4.p1	243-1571[+]	MAKR2_ARATH^MAKR2_ARATH^Q:1-421,H:1-411^34.773%ID^E:2.47e-40^RecName: Full=Probable membrane-associated kinase regulator 2;^Eukaryota; Viridiplantae; Streptophyta; Embryophyta; Tracheophyta; Spermatophyta; Magnoliophyta; eudicotyledons; Gunneridae; Pentapetalae; rosids; malvids; Brassicales; Brassicaceae; Camelineae; Arabidopsis	.	sigP:0.999244^^^	.	ENOG410YGY6^membrane-associated kinase regulator 2-like	KEGG:ath:AT1G64080	GO:0005886^cellular_component^plasma membrane	.	.	.
TRINITY_DN33960_c1_g3_i5	MAKR2_ARATH^MAKR2_ARATH^Q:247-1509,H:1-411^33.259%ID^E:2.65e-27^RecName: Full=Probable membrane-associated kinase regulator 2;^Eukaryota; Viridiplantae; Streptophyta; Embryophyta; Tracheophyta; Spermatophyta; Magnoliophyta; eudicotyledons; Gunneridae; Pentapetalae; rosids; malvids; Brassicales; Brassicaceae; Camelineae; Arabidopsis	.	TRINITY_DN33960_c1_g3_i5.p1	247-1575[+]	MAKR2_ARATH^MAKR2_ARATH^Q:1-421,H:1-411^34.773%ID^E:2.47e-40^RecName: Full=Probable membrane-associated kinase regulator 2;^Eukaryota; Viridiplantae; Streptophyta; Embryophyta; Tracheophyta; Spermatophyta; Magnoliophyta; eudicotyledons; Gunneridae; Pentapetalae; rosids; malvids; Brassicales; Brassicaceae; Camelineae; Arabidopsis	.	sigP:0.999244^^^	.	ENOG410YGY6^membrane-associated kinase regulator 2-like	KEGG:ath:AT1G64080	GO:0005886^cellular_component^plasma membrane	.	.	.
TRINITY_DN33960_c1_g4_i6	.	.	.	.	.	.	.	.	.	.	.	.	.	.
TRINITY_DN33960_c1_g4_i7	.	.	.	.	.	.	.	.	.	.	.	.	.	.
TRINITY_DN33960_c1_g3_i6	MAKR2_ARATH^MAKR2_ARATH^Q:243-1499,H:1-411^33.038%ID^E:1.97e-28^RecName: Full=Probable membrane-associated kinase regulator 2;^Eukaryota; Viridiplantae; Streptophyta; Embryophyta; Tracheophyta; Spermatophyta; Magnoliophyta; eudicotyledons; Gunneridae; Pentapetalae; rosids; malvids; Brassicales; Brassicaceae; Camelineae; Arabidopsis	.	TRINITY_DN33960_c1_g3_i6.p1	243-1565[+]	MAKR2_ARATH^MAKR2_ARATH^Q:1-419,H:1-411^34.641%ID^E:1.17e-39^RecName: Full=Probable membrane-associated kinase regulator 2;^Eukaryota; Viridiplantae; Streptophyta; Embryophyta; Tracheophyta; Spermatophyta; Magnoliophyta; eudicotyledons; Gunneridae; Pentapetalae; rosids; malvids; Brassicales; Brassicaceae; Camelineae; Arabidopsis	.	sigP:0.999244^^^	.	ENOG410YGY6^membrane-associated kinase regulator 2-like	KEGG:ath:AT1G64080	GO:0005886^cellular_component^plasma membrane	.	.	.
TRINITY_DN33960_c2_g1_i1	.	.	TRINITY_DN33960_c2_g1_i1.p1	164-886[+]	.	.	sigP:0.99953^^^	.	.	.	.	.	.	.
TRINITY_DN33960_c3_g1_i1	.	.	.	.	.	.	.	.	.	.	.	.	.	.
TRINITY_DN33960_c4_g1_i1	.	.	.	.	.	.	.	.	.	.	.	.	.	.
TRINITY_DN33960_c5_g1_i1	.	.	.	.	.	.	.	.	.	.	.	.	.	.
TRINITY_DN33920_c1_g1_i1	CAPA_PSEFR^CAPA_PSEFR^Q:587-399,H:2-64^77.778%ID^E:8.12e-30^RecName: Full=Cold shock protein CapA;^Bacteria; Proteobacteria; Gammaproteobacteria; Pseudomonadales; Pseudomonadaceae; Pseudomonas	.	TRINITY_DN33920_c1_g1_i1.p4	345-656[+]	.	.	sigP:0.994639^^^	.	.	.	.	.	.	.
TRINITY_DN33920_c1_g1_i2	.	.	.	.	.	.	.	.	.	.	.	.	.	.
TRINITY_DN33920_c2_g1_i1	.	.	TRINITY_DN33920_c2_g1_i1.p1	154-783[+]	.	.	sigP:0.999473^^^	.	.	.	.	.	.	.
TRINITY_DN33920_c3_g1_i1	GRP2_NICSY^GRP2_NICSY^Q:42-284,H:1-81^72.84%ID^E:7.67e-35^RecName: Full=Glycine-rich protein 2;^Eukaryota; Viridiplantae; Streptophyta; Embryophyta; Tracheophyta; Spermatophyta; Magnoliophyta; eudicotyledons; Gunneridae; Pentapetalae; asterids; lamiids; Solanales; Solanaceae; Nicotianoideae; Nicotianeae; Nicotiana	.	TRINITY_DN33920_c3_g1_i1.p2	42-491[+]	GRP2_NICSY^GRP2_NICSY^Q:1-81,H:1-81^72.84%ID^E:3.9e-35^RecName: Full=Glycine-rich protein 2;^Eukaryota; Viridiplantae; Streptophyta; Embryophyta; Tracheophyta; Spermatophyta; Magnoliophyta; eudicotyledons; Gunneridae; Pentapetalae; asterids; lamiids; Solanales; Solanaceae; Nicotianoideae; Nicotianeae; Nicotiana	.	sigP:0.999377^^^	.	.	.	GO:0003677^molecular_function^DNA binding`GO:0003723^molecular_function^RNA binding`GO:0008270^molecular_function^zinc ion binding`GO:0006355^biological_process^regulation of transcription, DNA-templated	.	.	.
TRINITY_DN33920_c3_g2_i1	GRP2_NICSY^GRP2_NICSY^Q:1-105,H:47-81^65.714%ID^E:3.27e-07^RecName: Full=Glycine-rich protein 2;^Eukaryota; Viridiplantae; Streptophyta; Embryophyta; Tracheophyta; Spermatophyta; Magnoliophyta; eudicotyledons; Gunneridae; Pentapetalae; asterids; lamiids; Solanales; Solanaceae; Nicotianoideae; Nicotianeae; Nicotiana	.	.	.	.	.	.	.	.	.	GO:0003677^molecular_function^DNA binding`GO:0003723^molecular_function^RNA binding`GO:0008270^molecular_function^zinc ion binding`GO:0006355^biological_process^regulation of transcription, DNA-templated	.	.	.
TRINITY_DN33920_c3_g1_i2	.	.	.	.	.	.	.	.	.	.	.	.	.	.
TRINITY_DN33920_c3_g3_i1	GRP2_NICSY^GRP2_NICSY^Q:175-282,H:6-41^80.556%ID^E:5.48e-14^RecName: Full=Glycine-rich protein 2;^Eukaryota; Viridiplantae; Streptophyta; Embryophyta; Tracheophyta; Spermatophyta; Magnoliophyta; eudicotyledons; Gunneridae; Pentapetalae; asterids; lamiids; Solanales; Solanaceae; Nicotianoideae; Nicotianeae; Nicotiana	.	.	.	.	.	.	.	.	.	GO:0003677^molecular_function^DNA binding`GO:0003723^molecular_function^RNA binding`GO:0008270^molecular_function^zinc ion binding`GO:0006355^biological_process^regulation of transcription, DNA-templated	.	.	.
TRINITY_DN33920_c3_g1_i3	GRP2_NICSY^GRP2_NICSY^Q:42-284,H:1-81^71.605%ID^E:1.91e-32^RecName: Full=Glycine-rich protein 2;^Eukaryota; Viridiplantae; Streptophyta; Embryophyta; Tracheophyta; Spermatophyta; Magnoliophyta; eudicotyledons; Gunneridae; Pentapetalae; asterids; lamiids; Solanales; Solanaceae; Nicotianoideae; Nicotianeae; Nicotiana	.	TRINITY_DN33920_c3_g1_i3.p1	42-413[+]	GRP2_NICSY^GRP2_NICSY^Q:1-81,H:1-81^71.605%ID^E:8.79e-34^RecName: Full=Glycine-rich protein 2;^Eukaryota; Viridiplantae; Streptophyta; Embryophyta; Tracheophyta; Spermatophyta; Magnoliophyta; eudicotyledons; Gunneridae; Pentapetalae; asterids; lamiids; Solanales; Solanaceae; Nicotianoideae; Nicotianeae; Nicotiana	.	sigP:0.999317^^^	.	.	.	GO:0003677^molecular_function^DNA binding`GO:0003723^molecular_function^RNA binding`GO:0008270^molecular_function^zinc ion binding`GO:0006355^biological_process^regulation of transcription, DNA-templated	.	.	.
TRINITY_DN33920_c3_g3_i2	GRP2_NICSY^GRP2_NICSY^Q:37-162,H:8-49^78.571%ID^E:3.21e-16^RecName: Full=Glycine-rich protein 2;^Eukaryota; Viridiplantae; Streptophyta; Embryophyta; Tracheophyta; Spermatophyta; Magnoliophyta; eudicotyledons; Gunneridae; Pentapetalae; asterids; lamiids; Solanales; Solanaceae; Nicotianoideae; Nicotianeae; Nicotiana	.	.	.	.	.	.	.	.	.	GO:0003677^molecular_function^DNA binding`GO:0003723^molecular_function^RNA binding`GO:0008270^molecular_function^zinc ion binding`GO:0006355^biological_process^regulation of transcription, DNA-templated	.	.	.
TRINITY_DN33920_c3_g3_i3	.	.	.	.	.	.	.	.	.	.	.	.	.	.
TRINITY_DN33920_c4_g1_i1	.	.	.	.	.	.	.	.	.	.	.	.	.	.
TRINITY_DN33920_c4_g1_i2	.	.	TRINITY_DN33920_c4_g1_i2.p1	1-384[+]	.	.	sigP:0.997592^^^	.	.	.	.	.	.	.
TRINITY_DN33920_c4_g1_i3	.	.	.	.	.	.	.	.	.	.	.	.	.	.
TRINITY_DN33920_c4_g1_i4	.	.	.	.	.	.	.	.	.	.	.	.	.	.
TRINITY_DN33920_c4_g1_i5	.	.	.	.	.	.	.	.	.	.	.	.	.	.
TRINITY_DN33920_c4_g1_i6	.	.	.	.	.	.	.	.	.	.	.	.	.	.
TRINITY_DN33920_c4_g1_i7	.	.	.	.	.	.	.	.	.	.	.	.	.	.
TRINITY_DN33920_c5_g1_i1	.	.	.	.	.	.	.	.	.	.	.	.	.	.
TRINITY_DN33920_c7_g1_i1	.	.	.	.	.	.	.	.	.	.	.	.	.	.
TRINITY_DN33994_c1_g1_i1	ERF03_ARATH^ERF03_ARATH^Q:235-44,H:1-64^76.562%ID^E:8.81e-21^RecName: Full=Ethylene-responsive transcription factor ERF003;^Eukaryota; Viridiplantae; Streptophyta; Embryophyta; Tracheophyta; Spermatophyta; Magnoliophyta; eudicotyledons; Gunneridae; Pentapetalae; rosids; malvids; Brassicales; Brassicaceae; Camelineae; Arabidopsis	.	.	.	.	.	.	.	ENOG4111RRZ^Transcription factor	KEGG:ath:AT5G25190	GO:0005634^cellular_component^nucleus`GO:0003677^molecular_function^DNA binding`GO:0003700^molecular_function^transcription factor activity, sequence-specific DNA binding`GO:0009873^biological_process^ethylene-activated signaling pathway`GO:0006351^biological_process^transcription, DNA-templated	.	.	.
TRINITY_DN33994_c1_g2_i1	.	.	.	.	.	.	.	.	.	.	.	.	.	.
TRINITY_DN33994_c1_g3_i1	.	.	TRINITY_DN33994_c1_g3_i1.p1	920-1309[-]	.	.	sigP:0.997356^^^	.	.	.	.	.	.	.
TRINITY_DN33994_c1_g1_i2	.	.	.	.	.	.	.	.	.	.	.	.	.	.
TRINITY_DN33994_c2_g1_i1	.	.	.	.	.	.	.	.	.	.	.	.	.	.
TRINITY_DN33994_c2_g2_i1	ACOX2_ARATH^ACOX2_ARATH^Q:195-2021,H:1-599^80.788%ID^E:0^RecName: Full=Acyl-coenzyme A oxidase 2, peroxisomal;^Eukaryota; Viridiplantae; Streptophyta; Embryophyta; Tracheophyta; Spermatophyta; Magnoliophyta; eudicotyledons; Gunneridae; Pentapetalae; rosids; malvids; Brassicales; Brassicaceae; Camelineae; Arabidopsis`ACOX2_ARATH^ACOX2_ARATH^Q:2197-2484,H:597-692^81.25%ID^E:2.39e-43^RecName: Full=A…	.	TRINITY_DN33994_c2_g2_i1.p1	192-2063[+]	ACOX2_ARATH^ACOX2_ARATH^Q:2-610,H:1-599^80.624%ID^E:0^RecName: Full=Acyl-coenzyme A oxidase 2, peroxisomal;^Eukaryota; Viridiplantae; Streptophyta; Embryophyta; Tracheophyta; Spermatophyta; Magnoliophyta; eudicotyledons; Gunneridae; Pentapetalae; rosids; malvids; Brassicales; Brassicaceae; Camelineae; Arabidopsis	.	sigP:0.998844^^^	.	COG1960^acyl-CoA dehydrogenase	.	GO:0005777^cellular_component^peroxisome`GO:0003995^molecular_function^acyl-CoA dehydrogenase activity`GO:0003997^molecular_function^acyl-CoA oxidase activity`GO:0009055^molecular_function^electron carrier activity`GO:0000062^molecular_function^fatty-acyl-CoA binding`GO:0050660^molecular_function^flavin adenine dinucleotide binding`GO:0052890^molecular_function^oxidoreductase activity, acting on …	.	.	.
TRINITY_DN33994_c2_g2_i2	ACOX2_ARATH^ACOX2_ARATH^Q:85-201,H:641-679^82.051%ID^E:3.5e-16^RecName: Full=Acyl-coenzyme A oxidase 2, peroxisomal;^Eukaryota; Viridiplantae; Streptophyta; Embryophyta; Tracheophyta; Spermatophyta; Magnoliophyta; eudicotyledons; Gunneridae; Pentapetalae; rosids; malvids; Brassicales; Brassicaceae; Camelineae; Arabidopsis	.	.	.	.	.	.	.	COG1960^acyl-CoA dehydrogenase	.	GO:0005777^cellular_component^peroxisome`GO:0003995^molecular_function^acyl-CoA dehydrogenase activity`GO:0003997^molecular_function^acyl-CoA oxidase activity`GO:0009055^molecular_function^electron carrier activity`GO:0000062^molecular_function^fatty-acyl-CoA binding`GO:0050660^molecular_function^flavin adenine dinucleotide binding`GO:0052890^molecular_function^oxidoreductase activity, acting on …	.	.	.
TRINITY_DN33994_c2_g2_i3	ACOX2_ARATH^ACOX2_ARATH^Q:195-2300,H:1-692^81.197%ID^E:0^RecName: Full=Acyl-coenzyme A oxidase 2, peroxisomal;^Eukaryota; Viridiplantae; Streptophyta; Embryophyta; Tracheophyta; Spermatophyta; Magnoliophyta; eudicotyledons; Gunneridae; Pentapetalae; rosids; malvids; Brassicales; Brassicaceae; Camelineae; Arabidopsis	.	TRINITY_DN33994_c2_g2_i3.p1	192-2303[+]	ACOX2_ARATH^ACOX2_ARATH^Q:2-703,H:1-692^81.054%ID^E:0^RecName: Full=Acyl-coenzyme A oxidase 2, peroxisomal;^Eukaryota; Viridiplantae; Streptophyta; Embryophyta; Tracheophyta; Spermatophyta; Magnoliophyta; eudicotyledons; Gunneridae; Pentapetalae; rosids; malvids; Brassicales; Brassicaceae; Camelineae; Arabidopsis	.	sigP:0.998844^^^	.	COG1960^acyl-CoA dehydrogenase	.	GO:0005777^cellular_component^peroxisome`GO:0003995^molecular_function^acyl-CoA dehydrogenase activity`GO:0003997^molecular_function^acyl-CoA oxidase activity`GO:0009055^molecular_function^electron carrier activity`GO:0000062^molecular_function^fatty-acyl-CoA binding`GO:0050660^molecular_function^flavin adenine dinucleotide binding`GO:0052890^molecular_function^oxidoreductase activity, acting on …	.	.	.
TRINITY_DN33994_c2_g2_i4	ACOX2_ARATH^ACOX2_ARATH^Q:1-180,H:540-599^88.333%ID^E:1.98e-30^RecName: Full=Acyl-coenzyme A oxidase 2, peroxisomal;^Eukaryota; Viridiplantae; Streptophyta; Embryophyta; Tracheophyta; Spermatophyta; Magnoliophyta; eudicotyledons; Gunneridae; Pentapetalae; rosids; malvids; Brassicales; Brassicaceae; Camelineae; Arabidopsis	.	.	.	.	.	.	.	COG1960^acyl-CoA dehydrogenase	.	GO:0005777^cellular_component^peroxisome`GO:0003995^molecular_function^acyl-CoA dehydrogenase activity`GO:0003997^molecular_function^acyl-CoA oxidase activity`GO:0009055^molecular_function^electron carrier activity`GO:0000062^molecular_function^fatty-acyl-CoA binding`GO:0050660^molecular_function^flavin adenine dinucleotide binding`GO:0052890^molecular_function^oxidoreductase activity, acting on …	.	.	.
TRINITY_DN33994_c2_g3_i1	.	.	.	.	.	.	.	.	.	.	.	.	.	.
TRINITY_DN33994_c2_g2_i5	ACOX2_ARATH^ACOX2_ARATH^Q:63-359,H:191-289^88.889%ID^E:6.81e-61^RecName: Full=Acyl-coenzyme A oxidase 2, peroxisomal;^Eukaryota; Viridiplantae; Streptophyta; Embryophyta; Tracheophyta; Spermatophyta; Magnoliophyta; eudicotyledons; Gunneridae; Pentapetalae; rosids; malvids; Brassicales; Brassicaceae; Camelineae; Arabidopsis	.	TRINITY_DN33994_c2_g2_i5.p1	48-362[+]	ACOX2_ARATH^ACOX2_ARATH^Q:6-104,H:191-289^88.889%ID^E:7.37e-59^RecName: Full=Acyl-coenzyme A oxidase 2, peroxisomal;^Eukaryota; Viridiplantae; Streptophyta; Embryophyta; Tracheophyta; Spermatophyta; Magnoliophyta; eudicotyledons; Gunneridae; Pentapetalae; rosids; malvids; Brassicales; Brassicaceae; Camelineae; Arabidopsis	.	sigP:0.997974^^^	.	COG1960^acyl-CoA dehydrogenase	.	GO:0005777^cellular_component^peroxisome`GO:0003995^molecular_function^acyl-CoA dehydrogenase activity`GO:0003997^molecular_function^acyl-CoA oxidase activity`GO:0009055^molecular_function^electron carrier activity`GO:0000062^molecular_function^fatty-acyl-CoA binding`GO:0050660^molecular_function^flavin adenine dinucleotide binding`GO:0052890^molecular_function^oxidoreductase activity, acting on …	.	.	.
TRINITY_DN33974_c0_g1_i1	.	.	.	.	.	.	.	.	.	.	.	.	.	.
TRINITY_DN33974_c0_g2_i1	.	.	.	.	.	.	.	.	.	.	.	.	.	.
TRINITY_DN33974_c1_g1_i1	.	.	.	.	.	.	.	.	.	.	.	.	.	.
TRINITY_DN33974_c2_g1_i1	.	.	.	.	.	.	.	.	.	.	.	.	.	.
TRINITY_DN33974_c2_g2_i1	.	.	.	.	.	.	.	.	.	.	.	.	.	.
TRINITY_DN33974_c2_g1_i2	.	.	.	.	.	.	.	.	.	.	.	.	.	.
TRINITY_DN33974_c2_g3_i1	.	.	.	.	.	.	.	.	.	.	.	.	.	.
TRINITY_DN33974_c2_g4_i1	.	.	.	.	.	.	.	.	.	.	.	.	.	.
TRINITY_DN33974_c2_g1_i3	.	.	.	.	.	.	.	.	.	.	.	.	.	.
TRINITY_DN33974_c2_g1_i4	.	.	.	.	.	.	.	.	.	.	.	.	.	.
TRINITY_DN33974_c2_g4_i2	.	.	.	.	.	.	.	.	.	.	.	.	.	.
TRINITY_DN33974_c2_g1_i5	.	.	.	.	.	.	.	.	.	.	.	.	.	.
TRINITY_DN33974_c2_g1_i6	.	.	.	.	.	.	.	.	.	.	.	.	.	.
TRINITY_DN33974_c2_g1_i7	.	.	.	.	.	.	.	.	.	.	.	.	.	.
TRINITY_DN33974_c2_g5_i1	.	.	.	.	.	.	.	.	.	.	.	.	.	.
TRINITY_DN33974_c3_g1_i1	.	.	.	.	.	.	.	.	.	.	.	.	.	.
TRINITY_DN33974_c5_g1_i1	.	.	.	.	.	.	.	.	.	.	.	.	.	.
TRINITY_DN33974_c10_g1_i1	.	.	.	.	.	.	.	.	.	.	.	.	.	.
TRINITY_DN33974_c15_g1_i1	.	.	.	.	.	.	.	.	.	.	.	.	.	.
TRINITY_DN33966_c0_g1_i1	.	.	.	.	.	.	.	.	.	.	.	.	.	.
TRINITY_DN33966_c0_g1_i2	.	.	.	.	.	.	.	.	.	.	.	.	.	.
TRINITY_DN33966_c0_g1_i3	.	.	.	.	.	.	.	.	.	.	.	.	.	.
TRINITY_DN33966_c0_g1_i4	.	.	.	.	.	.	.	.	.	.	.	.	.	.
TRINITY_DN33966_c0_g1_i5	.	.	.	.	.	.	.	.	.	.	.	.	.	.
TRINITY_DN33966_c0_g1_i6	.	.	.	.	.	.	.	.	.	.	.	.	.	.
TRINITY_DN33966_c0_g1_i7	.	.	.	.	.	.	.	.	.	.	.	.	.	.
TRINITY_DN33966_c0_g1_i8	.	.	.	.	.	.	.	.	.	.	.	.	.	.
TRINITY_DN33966_c0_g1_i9	.	.	.	.	.	.	.	.	.	.	.	.	.	.
TRINITY_DN33966_c0_g1_i10	.	.	.	.	.	.	.	.	.	.	.	.	.	.
TRINITY_DN33966_c0_g1_i11	.	.	.	.	.	.	.	.	.	.	.	.	.	.
TRINITY_DN33966_c0_g1_i12	.	.	.	.	.	.	.	.	.	.	.	.	.	.
TRINITY_DN33966_c1_g1_i1	.	.	.	.	.	.	.	.	.	.	.	.	.	.
TRINITY_DN33966_c1_g2_i1	IAA16_ARATH^IAA16_ARATH^Q:1-144,H:189-236^91.667%ID^E:1.29e-26^RecName: Full=Auxin-responsive protein IAA16;^Eukaryota; Viridiplantae; Streptophyta; Embryophyta; Tracheophyta; Spermatophyta; Magnoliophyta; eudicotyledons; Gunneridae; Pentapetalae; rosids; malvids; Brassicales; Brassicaceae; Camelineae; Arabidopsis	.	.	.	.	.	.	.	ENOG410YEC3^Aux IAA proteins are short-lived transcriptional factors that function as repressors of early auxin response genes at low auxin concentrations. Repression is thought to result from the interaction with auxin response factors (ARFs), proteins that bind to the auxin-responsive promoter element (AuxRE). Formation of heterodimers with ARF proteins may alter their ability to modulate early…	KEGG:ath:AT3G04730`KO:K14484	GO:0005634^cellular_component^nucleus`GO:0003700^molecular_function^transcription factor activity, sequence-specific DNA binding`GO:0009734^biological_process^auxin-activated signaling pathway`GO:0009733^biological_process^response to auxin`GO:0006351^biological_process^transcription, DNA-templated	.	.	.
TRINITY_DN33966_c1_g2_i2	IAA16_ARATH^IAA16_ARATH^Q:4-204,H:162-228^86.567%ID^E:4.95e-37^RecName: Full=Auxin-responsive protein IAA16;^Eukaryota; Viridiplantae; Streptophyta; Embryophyta; Tracheophyta; Spermatophyta; Magnoliophyta; eudicotyledons; Gunneridae; Pentapetalae; rosids; malvids; Brassicales; Brassicaceae; Camelineae; Arabidopsis	.	.	.	.	.	.	.	ENOG410YEC3^Aux IAA proteins are short-lived transcriptional factors that function as repressors of early auxin response genes at low auxin concentrations. Repression is thought to result from the interaction with auxin response factors (ARFs), proteins that bind to the auxin-responsive promoter element (AuxRE). Formation of heterodimers with ARF proteins may alter their ability to modulate early…	KEGG:ath:AT3G04730`KO:K14484	GO:0005634^cellular_component^nucleus`GO:0003700^molecular_function^transcription factor activity, sequence-specific DNA binding`GO:0009734^biological_process^auxin-activated signaling pathway`GO:0009733^biological_process^response to auxin`GO:0006351^biological_process^transcription, DNA-templated	.	.	.
TRINITY_DN33966_c1_g2_i3	IAA16_ARATH^IAA16_ARATH^Q:1-216,H:165-236^90.278%ID^E:2.81e-43^RecName: Full=Auxin-responsive protein IAA16;^Eukaryota; Viridiplantae; Streptophyta; Embryophyta; Tracheophyta; Spermatophyta; Magnoliophyta; eudicotyledons; Gunneridae; Pentapetalae; rosids; malvids; Brassicales; Brassicaceae; Camelineae; Arabidopsis	.	.	.	.	.	.	.	ENOG410YEC3^Aux IAA proteins are short-lived transcriptional factors that function as repressors of early auxin response genes at low auxin concentrations. Repression is thought to result from the interaction with auxin response factors (ARFs), proteins that bind to the auxin-responsive promoter element (AuxRE). Formation of heterodimers with ARF proteins may alter their ability to modulate early…	KEGG:ath:AT3G04730`KO:K14484	GO:0005634^cellular_component^nucleus`GO:0003700^molecular_function^transcription factor activity, sequence-specific DNA binding`GO:0009734^biological_process^auxin-activated signaling pathway`GO:0009733^biological_process^response to auxin`GO:0006351^biological_process^transcription, DNA-templated	.	.	.
TRINITY_DN33966_c1_g3_i1	.	.	.	.	.	.	.	.	.	.	.	.	.	.
TRINITY_DN33966_c1_g3_i2	.	.	.	.	.	.	.	.	.	.	.	.	.	.
TRINITY_DN33966_c1_g2_i4	IAA16_ARATH^IAA16_ARATH^Q:1-168,H:167-222^87.5%ID^E:6.81e-29^RecName: Full=Auxin-responsive protein IAA16;^Eukaryota; Viridiplantae; Streptophyta; Embryophyta; Tracheophyta; Spermatophyta; Magnoliophyta; eudicotyledons; Gunneridae; Pentapetalae; rosids; malvids; Brassicales; Brassicaceae; Camelineae; Arabidopsis	.	.	.	.	.	.	.	ENOG410YEC3^Aux IAA proteins are short-lived transcriptional factors that function as repressors of early auxin response genes at low auxin concentrations. Repression is thought to result from the interaction with auxin response factors (ARFs), proteins that bind to the auxin-responsive promoter element (AuxRE). Formation of heterodimers with ARF proteins may alter their ability to modulate early…	KEGG:ath:AT3G04730`KO:K14484	GO:0005634^cellular_component^nucleus`GO:0003700^molecular_function^transcription factor activity, sequence-specific DNA binding`GO:0009734^biological_process^auxin-activated signaling pathway`GO:0009733^biological_process^response to auxin`GO:0006351^biological_process^transcription, DNA-templated	.	.	.
TRINITY_DN33966_c1_g2_i5	.	.	.	.	.	.	.	.	.	.	.	.	.	.
TRINITY_DN33966_c1_g2_i6	IAA16_ARATH^IAA16_ARATH^Q:3-188,H:175-236^91.935%ID^E:6.46e-34^RecName: Full=Auxin-responsive protein IAA16;^Eukaryota; Viridiplantae; Streptophyta; Embryophyta; Tracheophyta; Spermatophyta; Magnoliophyta; eudicotyledons; Gunneridae; Pentapetalae; rosids; malvids; Brassicales; Brassicaceae; Camelineae; Arabidopsis	.	.	.	.	.	.	.	ENOG410YEC3^Aux IAA proteins are short-lived transcriptional factors that function as repressors of early auxin response genes at low auxin concentrations. Repression is thought to result from the interaction with auxin response factors (ARFs), proteins that bind to the auxin-responsive promoter element (AuxRE). Formation of heterodimers with ARF proteins may alter their ability to modulate early…	KEGG:ath:AT3G04730`KO:K14484	GO:0005634^cellular_component^nucleus`GO:0003700^molecular_function^transcription factor activity, sequence-specific DNA binding`GO:0009734^biological_process^auxin-activated signaling pathway`GO:0009733^biological_process^response to auxin`GO:0006351^biological_process^transcription, DNA-templated	.	.	.
TRINITY_DN33966_c1_g3_i3	.	.	.	.	.	.	.	.	.	.	.	.	.	.
TRINITY_DN33966_c1_g2_i7	IAA16_ARATH^IAA16_ARATH^Q:161-283,H:196-236^68.293%ID^E:3.19e-23^RecName: Full=Auxin-responsive protein IAA16;^Eukaryota; Viridiplantae; Streptophyta; Embryophyta; Tracheophyta; Spermatophyta; Magnoliophyta; eudicotyledons; Gunneridae; Pentapetalae; rosids; malvids; Brassicales; Brassicaceae; Camelineae; Arabidopsis`IAA16_ARATH^IAA16_ARATH^Q:1-93,H:174-204^93.548%ID^E:3.19e-23^RecName: Full=Auxin…	.	.	.	.	.	.	.	ENOG410YEC3^Aux IAA proteins are short-lived transcriptional factors that function as repressors of early auxin response genes at low auxin concentrations. Repression is thought to result from the interaction with auxin response factors (ARFs), proteins that bind to the auxin-responsive promoter element (AuxRE). Formation of heterodimers with ARF proteins may alter their ability to modulate early…	KEGG:ath:AT3G04730`KO:K14484	GO:0005634^cellular_component^nucleus`GO:0003700^molecular_function^transcription factor activity, sequence-specific DNA binding`GO:0009734^biological_process^auxin-activated signaling pathway`GO:0009733^biological_process^response to auxin`GO:0006351^biological_process^transcription, DNA-templated	.	.	.
TRINITY_DN33966_c1_g2_i8	IAA16_ARATH^IAA16_ARATH^Q:5-253,H:187-236^56.627%ID^E:4.33e-22^RecName: Full=Auxin-responsive protein IAA16;^Eukaryota; Viridiplantae; Streptophyta; Embryophyta; Tracheophyta; Spermatophyta; Magnoliophyta; eudicotyledons; Gunneridae; Pentapetalae; rosids; malvids; Brassicales; Brassicaceae; Camelineae; Arabidopsis	.	.	.	.	.	.	.	ENOG410YEC3^Aux IAA proteins are short-lived transcriptional factors that function as repressors of early auxin response genes at low auxin concentrations. Repression is thought to result from the interaction with auxin response factors (ARFs), proteins that bind to the auxin-responsive promoter element (AuxRE). Formation of heterodimers with ARF proteins may alter their ability to modulate early…	KEGG:ath:AT3G04730`KO:K14484	GO:0005634^cellular_component^nucleus`GO:0003700^molecular_function^transcription factor activity, sequence-specific DNA binding`GO:0009734^biological_process^auxin-activated signaling pathway`GO:0009733^biological_process^response to auxin`GO:0006351^biological_process^transcription, DNA-templated	.	.	.
TRINITY_DN33966_c1_g3_i4	.	.	.	.	.	.	.	.	.	.	.	.	.	.
TRINITY_DN33966_c1_g3_i5	.	.	.	.	.	.	.	.	.	.	.	.	.	.
TRINITY_DN33966_c1_g4_i1	AUX28_SOYBN^AUX28_SOYBN^Q:62-157,H:122-153^84.375%ID^E:5.94e-12^RecName: Full=Auxin-induced protein AUX28;^Eukaryota; Viridiplantae; Streptophyta; Embryophyta; Tracheophyta; Spermatophyta; Magnoliophyta; eudicotyledons; Gunneridae; Pentapetalae; rosids; fabids; Fabales; Fabaceae; Papilionoideae; Phaseoleae; Glycine; Soja	.	.	.	.	.	.	.	ENOG410YEC3^Aux IAA proteins are short-lived transcriptional factors that function as repressors of early auxin response genes at low auxin concentrations. Repression is thought to result from the interaction with auxin response factors (ARFs), proteins that bind to the auxin-responsive promoter element (AuxRE). Formation of heterodimers with ARF proteins may alter their ability to modulate early…	KEGG:gmx:547965`KO:K14484	GO:0005634^cellular_component^nucleus`GO:0009734^biological_process^auxin-activated signaling pathway`GO:0006355^biological_process^regulation of transcription, DNA-templated`GO:0006351^biological_process^transcription, DNA-templated	.	.	.
TRINITY_DN33966_c1_g2_i9	.	.	.	.	.	.	.	.	.	.	.	.	.	.
TRINITY_DN33966_c1_g2_i10	IAA16_ARATH^IAA16_ARATH^Q:1-87,H:176-204^96.552%ID^E:8.13e-20^RecName: Full=Auxin-responsive protein IAA16;^Eukaryota; Viridiplantae; Streptophyta; Embryophyta; Tracheophyta; Spermatophyta; Magnoliophyta; eudicotyledons; Gunneridae; Pentapetalae; rosids; malvids; Brassicales; Brassicaceae; Camelineae; Arabidopsis`IAA16_ARATH^IAA16_ARATH^Q:155-241,H:196-224^65.517%ID^E:8.13e-20^RecName: Full=Auxin…	.	.	.	.	.	.	.	ENOG410YEC3^Aux IAA proteins are short-lived transcriptional factors that function as repressors of early auxin response genes at low auxin concentrations. Repression is thought to result from the interaction with auxin response factors (ARFs), proteins that bind to the auxin-responsive promoter element (AuxRE). Formation of heterodimers with ARF proteins may alter their ability to modulate early…	KEGG:ath:AT3G04730`KO:K14484	GO:0005634^cellular_component^nucleus`GO:0003700^molecular_function^transcription factor activity, sequence-specific DNA binding`GO:0009734^biological_process^auxin-activated signaling pathway`GO:0009733^biological_process^response to auxin`GO:0006351^biological_process^transcription, DNA-templated	.	.	.
TRINITY_DN33966_c1_g3_i6	.	.	.	.	.	.	.	.	.	.	.	.	.	.
TRINITY_DN33966_c1_g2_i11	IAA16_ARATH^IAA16_ARATH^Q:1-216,H:165-236^88.889%ID^E:3.45e-41^RecName: Full=Auxin-responsive protein IAA16;^Eukaryota; Viridiplantae; Streptophyta; Embryophyta; Tracheophyta; Spermatophyta; Magnoliophyta; eudicotyledons; Gunneridae; Pentapetalae; rosids; malvids; Brassicales; Brassicaceae; Camelineae; Arabidopsis	.	.	.	.	.	.	.	ENOG410YEC3^Aux IAA proteins are short-lived transcriptional factors that function as repressors of early auxin response genes at low auxin concentrations. Repression is thought to result from the interaction with auxin response factors (ARFs), proteins that bind to the auxin-responsive promoter element (AuxRE). Formation of heterodimers with ARF proteins may alter their ability to modulate early…	KEGG:ath:AT3G04730`KO:K14484	GO:0005634^cellular_component^nucleus`GO:0003700^molecular_function^transcription factor activity, sequence-specific DNA binding`GO:0009734^biological_process^auxin-activated signaling pathway`GO:0009733^biological_process^response to auxin`GO:0006351^biological_process^transcription, DNA-templated	.	.	.
TRINITY_DN33966_c1_g2_i12	IAA16_ARATH^IAA16_ARATH^Q:1-189,H:174-236^92.063%ID^E:1.19e-37^RecName: Full=Auxin-responsive protein IAA16;^Eukaryota; Viridiplantae; Streptophyta; Embryophyta; Tracheophyta; Spermatophyta; Magnoliophyta; eudicotyledons; Gunneridae; Pentapetalae; rosids; malvids; Brassicales; Brassicaceae; Camelineae; Arabidopsis	.	.	.	.	.	.	.	ENOG410YEC3^Aux IAA proteins are short-lived transcriptional factors that function as repressors of early auxin response genes at low auxin concentrations. Repression is thought to result from the interaction with auxin response factors (ARFs), proteins that bind to the auxin-responsive promoter element (AuxRE). Formation of heterodimers with ARF proteins may alter their ability to modulate early…	KEGG:ath:AT3G04730`KO:K14484	GO:0005634^cellular_component^nucleus`GO:0003700^molecular_function^transcription factor activity, sequence-specific DNA binding`GO:0009734^biological_process^auxin-activated signaling pathway`GO:0009733^biological_process^response to auxin`GO:0006351^biological_process^transcription, DNA-templated	.	.	.
TRINITY_DN33966_c2_g1_i1	.	.	.	.	.	.	.	.	.	.	.	.	.	.
TRINITY_DN33966_c2_g1_i2	.	.	.	.	.	.	.	.	.	.	.	.	.	.
TRINITY_DN33966_c3_g1_i1	.	.	.	.	.	.	.	.	.	.	.	.	.	.
TRINITY_DN33966_c5_g1_i1	.	.	.	.	.	.	.	.	.	.	.	.	.	.
TRINITY_DN33966_c6_g1_i1	.	.	.	.	.	.	.	.	.	.	.	.	.	.
TRINITY_DN33966_c7_g1_i1	IAA16_ARATH^IAA16_ARATH^Q:170-3,H:136-191^62.5%ID^E:7.8e-17^RecName: Full=Auxin-responsive protein IAA16;^Eukaryota; Viridiplantae; Streptophyta; Embryophyta; Tracheophyta; Spermatophyta; Magnoliophyta; eudicotyledons; Gunneridae; Pentapetalae; rosids; malvids; Brassicales; Brassicaceae; Camelineae; Arabidopsis	.	.	.	.	.	.	.	ENOG410YEC3^Aux IAA proteins are short-lived transcriptional factors that function as repressors of early auxin response genes at low auxin concentrations. Repression is thought to result from the interaction with auxin response factors (ARFs), proteins that bind to the auxin-responsive promoter element (AuxRE). Formation of heterodimers with ARF proteins may alter their ability to modulate early…	KEGG:ath:AT3G04730`KO:K14484	GO:0005634^cellular_component^nucleus`GO:0003700^molecular_function^transcription factor activity, sequence-specific DNA binding`GO:0009734^biological_process^auxin-activated signaling pathway`GO:0009733^biological_process^response to auxin`GO:0006351^biological_process^transcription, DNA-templated	.	.	.
TRINITY_DN33966_c9_g1_i1	.	.	.	.	.	.	.	.	.	.	.	.	.	.
TRINITY_DN33966_c10_g1_i1	AUX28_SOYBN^AUX28_SOYBN^Q:1-168,H:124-179^69.643%ID^E:4.57e-20^RecName: Full=Auxin-induced protein AUX28;^Eukaryota; Viridiplantae; Streptophyta; Embryophyta; Tracheophyta; Spermatophyta; Magnoliophyta; eudicotyledons; Gunneridae; Pentapetalae; rosids; fabids; Fabales; Fabaceae; Papilionoideae; Phaseoleae; Glycine; Soja	.	.	.	.	.	.	.	ENOG410YEC3^Aux IAA proteins are short-lived transcriptional factors that function as repressors of early auxin response genes at low auxin concentrations. Repression is thought to result from the interaction with auxin response factors (ARFs), proteins that bind to the auxin-responsive promoter element (AuxRE). Formation of heterodimers with ARF proteins may alter their ability to modulate early…	KEGG:gmx:547965`KO:K14484	GO:0005634^cellular_component^nucleus`GO:0009734^biological_process^auxin-activated signaling pathway`GO:0006355^biological_process^regulation of transcription, DNA-templated`GO:0006351^biological_process^transcription, DNA-templated	.	.	.
TRINITY_DN34006_c0_g1_i1	.	.	.	.	.	.	.	.	.	.	.	.	.	.
TRINITY_DN34006_c0_g2_i1	.	.	TRINITY_DN34006_c0_g2_i1.p1	946-1350[-]	.	.	sigP:0.950736^^^	ExpAA=51.76^PredHel=2^Topology=i66-83o106-128i	.	.	.	.	.	.
TRINITY_DN34006_c0_g1_i2	.	.	.	.	.	.	.	.	.	.	.	.	.	.
TRINITY_DN34006_c0_g1_i3	.	.	.	.	.	.	.	.	.	.	.	.	.	.
TRINITY_DN34006_c0_g1_i4	.	.	.	.	.	.	.	.	.	.	.	.	.	.
TRINITY_DN34006_c0_g3_i1	.	.	.	.	.	.	.	.	.	.	.	.	.	.
TRINITY_DN34006_c0_g2_i2	.	.	.	.	.	.	.	.	.	.	.	.	.	.
TRINITY_DN34006_c0_g2_i3	.	.	.	.	.	.	.	.	.	.	.	.	.	.
TRINITY_DN34006_c0_g2_i4	.	.	.	.	.	.	.	.	.	.	.	.	.	.
TRINITY_DN34006_c0_g2_i5	.	.	.	.	.	.	.	.	.	.	.	.	.	.
TRINITY_DN34006_c0_g2_i6	.	.	TRINITY_DN34006_c0_g2_i6.p2	1603-1944[-]	.	.	sigP:0.998602^^^	.	.	.	.	.	.	.
TRINITY_DN34006_c0_g2_i6	.	.	TRINITY_DN34006_c0_g2_i6.p1	946-1350[-]	.	.	sigP:0.950736^^^	ExpAA=51.76^PredHel=2^Topology=i66-83o106-128i	.	.	.	.	.	.
TRINITY_DN34006_c0_g3_i2	.	.	.	.	.	.	.	.	.	.	.	.	.	.
TRINITY_DN34006_c0_g2_i7	.	.	.	.	.	.	.	.	.	.	.	.	.	.
TRINITY_DN34006_c0_g1_i5	.	.	.	.	.	.	.	.	.	.	.	.	.	.
TRINITY_DN34006_c0_g4_i1	.	.	.	.	.	.	.	.	.	.	.	.	.	.
TRINITY_DN34006_c1_g1_i1	.	.	.	.	.	.	.	.	.	.	.	.	.	.
TRINITY_DN34006_c2_g1_i1	.	.	.	.	.	.	.	.	.	.	.	.	.	.
TRINITY_DN33953_c1_g1_i1	.	.	.	.	.	.	.	.	.	.	.	.	.	.
TRINITY_DN33953_c2_g1_i1	.	.	.	.	.	.	.	.	.	.	.	.	.	.
TRINITY_DN33953_c4_g1_i1	.	.	.	.	.	.	.	.	.	.	.	.	.	.
TRINITY_DN33953_c4_g2_i1	.	.	.	.	.	.	.	.	.	.	.	.	.	.
TRINITY_DN33953_c6_g1_i1	.	.	.	.	.	.	.	.	.	.	.	.	.	.
TRINITY_DN33953_c6_g2_i1	.	.	.	.	.	.	.	.	.	.	.	.	.	.
TRINITY_DN33953_c6_g2_i2	.	.	.	.	.	.	.	.	.	.	.	.	.	.
TRINITY_DN33953_c6_g1_i2	.	.	.	.	.	.	.	.	.	.	.	.	.	.
TRINITY_DN33953_c6_g2_i3	.	.	.	.	.	.	.	.	.	.	.	.	.	.
TRINITY_DN33953_c6_g1_i3	.	.	.	.	.	.	.	.	.	.	.	.	.	.
TRINITY_DN33953_c7_g1_i1	.	.	.	.	.	.	.	.	.	.	.	.	.	.
TRINITY_DN33953_c7_g2_i1	.	.	.	.	.	.	.	.	.	.	.	.	.	.
TRINITY_DN33953_c7_g2_i2	.	.	TRINITY_DN33953_c7_g2_i2.p1	230-724[+]	.	.	sigP:0.999462^^^	.	.	.	.	.	.	.
TRINITY_DN33953_c7_g2_i3	.	.	.	.	.	.	.	.	.	.	.	.	.	.
TRINITY_DN33953_c7_g3_i1	.	.	.	.	.	.	.	.	.	.	.	.	.	.
TRINITY_DN33953_c7_g2_i4	.	.	.	.	.	.	.	.	.	.	.	.	.	.
TRINITY_DN33953_c7_g4_i1	.	.	.	.	.	.	.	.	.	.	.	.	.	.
TRINITY_DN33953_c7_g3_i2	.	.	.	.	.	.	.	.	.	.	.	.	.	.
TRINITY_DN33953_c7_g5_i1	.	.	.	.	.	.	.	.	.	.	.	.	.	.
TRINITY_DN33953_c7_g6_i1	.	.	.	.	.	.	.	.	.	.	.	.	.	.
TRINITY_DN33953_c7_g7_i1	.	.	.	.	.	.	.	.	.	.	.	.	.	.
TRINITY_DN33953_c7_g2_i5	.	.	.	.	.	.	.	.	.	.	.	.	.	.
TRINITY_DN33953_c7_g7_i2	.	.	.	.	.	.	.	.	.	.	.	.	.	.
TRINITY_DN33953_c7_g2_i6	.	.	TRINITY_DN33953_c7_g2_i6.p1	3-341[+]	.	.	sigP:0.99887^^^	.	.	.	.	.	.	.
TRINITY_DN33953_c7_g8_i1	.	.	.	.	.	.	.	.	.	.	.	.	.	.
TRINITY_DN33953_c7_g1_i2	.	.	.	.	.	.	.	.	.	.	.	.	.	.
TRINITY_DN33953_c7_g1_i3	.	.	.	.	.	.	.	.	.	.	.	.	.	.
TRINITY_DN33953_c8_g1_i1	.	.	.	.	.	.	.	.	.	.	.	.	.	.
TRINITY_DN33953_c9_g1_i1	.	.	.	.	.	.	.	.	.	.	.	.	.	.
TRINITY_DN33953_c12_g1_i1	.	.	.	.	.	.	.	.	.	.	.	.	.	.
TRINITY_DN33953_c14_g1_i1	.	.	.	.	.	.	.	.	.	.	.	.	.	.
TRINITY_DN33953_c15_g1_i1	.	.	.	.	.	.	.	.	.	.	.	.	.	.
TRINITY_DN33953_c16_g1_i1	.	.	.	.	.	.	.	.	.	.	.	.	.	.
TRINITY_DN33953_c17_g1_i1	.	.	.	.	.	.	.	.	.	.	.	.	.	.
TRINITY_DN33953_c18_g1_i1	.	.	.	.	.	.	.	.	.	.	.	.	.	.
TRINITY_DN33953_c19_g1_i1	.	.	.	.	.	.	.	.	.	.	.	.	.	.
TRINITY_DN33953_c21_g1_i1	.	.	.	.	.	.	.	.	.	.	.	.	.	.
TRINITY_DN33953_c22_g1_i1	.	.	.	.	.	.	.	.	.	.	.	.	.	.
TRINITY_DN33953_c26_g1_i1	.	.	.	.	.	.	.	.	.	.	.	.	.	.
TRINITY_DN33953_c27_g1_i1	.	.	.	.	.	.	.	.	.	.	.	.	.	.
TRINITY_DN33916_c0_g1_i1	.	.	.	.	.	.	.	.	.	.	.	.	.	.
TRINITY_DN33916_c1_g1_i1	ASR1_SOLLC^ASR1_SOLLC^Q:190-312,H:18-58^60.976%ID^E:4.84e-08^RecName: Full=Abscisic stress-ripening protein 1;^Eukaryota; Viridiplantae; Streptophyta; Embryophyta; Tracheophyta; Spermatophyta; Magnoliophyta; eudicotyledons; Gunneridae; Pentapetalae; asterids; lamiids; Solanales; Solanaceae; Solanoideae; Solaneae; Solanum; Lycopersicon	.	.	.	.	.	.	.	ENOG410ZQMJ^ABA/WDS induced protein	.	GO:0005634^cellular_component^nucleus`GO:0006950^biological_process^response to stress	.	.	.
TRINITY_DN33916_c1_g1_i2	.	.	.	.	.	.	.	.	.	.	.	.	.	.
TRINITY_DN33916_c1_g1_i3	.	.	.	.	.	.	.	.	.	.	.	.	.	.
TRINITY_DN33916_c1_g1_i4	ASR1_SOLLC^ASR1_SOLLC^Q:244-366,H:18-58^60.976%ID^E:6.09e-08^RecName: Full=Abscisic stress-ripening protein 1;^Eukaryota; Viridiplantae; Streptophyta; Embryophyta; Tracheophyta; Spermatophyta; Magnoliophyta; eudicotyledons; Gunneridae; Pentapetalae; asterids; lamiids; Solanales; Solanaceae; Solanoideae; Solaneae; Solanum; Lycopersicon	.	TRINITY_DN33916_c1_g1_i4.p1	1-366[+]	ASR1_SOLLC^ASR1_SOLLC^Q:88-122,H:24-58^65.714%ID^E:5.19e-08^RecName: Full=Abscisic stress-ripening protein 1;^Eukaryota; Viridiplantae; Streptophyta; Embryophyta; Tracheophyta; Spermatophyta; Magnoliophyta; eudicotyledons; Gunneridae; Pentapetalae; asterids; lamiids; Solanales; Solanaceae; Solanoideae; Solaneae; Solanum; Lycopersicon	.	sigP:0.974208^^^	.	ENOG410ZQMJ^ABA/WDS induced protein	.	GO:0005634^cellular_component^nucleus`GO:0006950^biological_process^response to stress	.	.	.
TRINITY_DN33916_c1_g1_i5	.	.	.	.	.	.	.	.	.	.	.	.	.	.
TRINITY_DN33916_c1_g1_i6	.	.	.	.	.	.	.	.	.	.	.	.	.	.
TRINITY_DN33916_c1_g1_i7	.	.	.	.	.	.	.	.	.	.	.	.	.	.
TRINITY_DN33916_c1_g1_i8	.	.	.	.	.	.	.	.	.	.	.	.	.	.
TRINITY_DN33916_c1_g1_i9	.	.	.	.	.	.	.	.	.	.	.	.	.	.
TRINITY_DN33916_c1_g1_i10	.	.	.	.	.	.	.	.	.	.	.	.	.	.
TRINITY_DN33916_c2_g1_i1	.	.	.	.	.	.	.	.	.	.	.	.	.	.
TRINITY_DN33916_c2_g1_i2	BIK1_ARATH^BIK1_ARATH^Q:1435-551,H:55-354^58.804%ID^E:1.74e-103^RecName: Full=Serine/threonine-protein kinase BIK1;^Eukaryota; Viridiplantae; Streptophyta; Embryophyta; Tracheophyta; Spermatophyta; Magnoliophyta; eudicotyledons; Gunneridae; Pentapetalae; rosids; malvids; Brassicales; Brassicaceae; Camelineae; Arabidopsis	.	TRINITY_DN33916_c2_g1_i2.p1	296-1711[-]	BIK1_ARATH^BIK1_ARATH^Q:93-387,H:55-354^58.804%ID^E:7.12e-120^RecName: Full=Serine/threonine-protein kinase BIK1;^Eukaryota; Viridiplantae; Streptophyta; Embryophyta; Tracheophyta; Spermatophyta; Magnoliophyta; eudicotyledons; Gunneridae; Pentapetalae; rosids; malvids; Brassicales; Brassicaceae; Camelineae; Arabidopsis	.	sigP:0.986127^^^	.	COG0515^Serine Threonine protein kinase	KEGG:ath:AT2G39660	GO:0005737^cellular_component^cytoplasm`GO:0005730^cellular_component^nucleolus`GO:0005634^cellular_component^nucleus`GO:0005886^cellular_component^plasma membrane`GO:0005524^molecular_function^ATP binding`GO:0016301^molecular_function^kinase activity`GO:0004674^molecular_function^protein serine/threonine kinase activity`GO:0050832^biological_process^defense response to fungus`GO:0052033^biologic…	.	.	.
TRINITY_DN33916_c3_g1_i1	.	.	.	.	.	.	.	.	.	.	.	.	.	.
TRINITY_DN33916_c3_g1_i2	.	.	.	.	.	.	.	.	.	.	.	.	.	.
TRINITY_DN33916_c3_g1_i3	.	.	.	.	.	.	.	.	.	.	.	.	.	.
TRINITY_DN33916_c4_g1_i1	.	.	.	.	.	.	.	.	.	.	.	.	.	.
TRINITY_DN33916_c5_g1_i1	.	.	.	.	.	.	.	.	.	.	.	.	.	.
TRINITY_DN33916_c6_g1_i1	.	.	.	.	.	.	.	.	.	.	.	.	.	.
TRINITY_DN33916_c7_g1_i1	.	.	.	.	.	.	.	.	.	.	.	.	.	.
TRINITY_DN33916_c8_g1_i1	.	.	.	.	.	.	.	.	.	.	.	.	.	.
TRINITY_DN33916_c9_g1_i1	.	.	.	.	.	.	.	.	.	.	.	.	.	.
TRINITY_DN33916_c10_g1_i1	.	.	.	.	.	.	.	.	.	.	.	.	.	.
TRINITY_DN33916_c11_g1_i1	.	.	.	.	.	.	.	.	.	.	.	.	.	.
TRINITY_DN33916_c12_g1_i1	.	.	.	.	.	.	.	.	.	.	.	.	.	.
TRINITY_DN33916_c13_g1_i1	.	.	.	.	.	.	.	.	.	.	.	.	.	.
TRINITY_DN33916_c15_g1_i1	.	.	.	.	.	.	.	.	.	.	.	.	.	.
TRINITY_DN33932_c1_g1_i1	.	.	.	.	.	.	.	.	.	.	.	.	.	.
TRINITY_DN33932_c2_g1_i1	.	.	.	.	.	.	.	.	.	.	.	.	.	.
TRINITY_DN33932_c2_g2_i1	.	.	.	.	.	.	.	.	.	.	.	.	.	.
TRINITY_DN33932_c2_g3_i1	.	.	.	.	.	.	.	.	.	.	.	.	.	.
TRINITY_DN33932_c2_g4_i1	AMPP2_TUBMM^AMPP2_TUBMM^Q:1-129,H:317-359^51.163%ID^E:1.59e-10^RecName: Full=Probable Xaa-Pro aminopeptidase GSTUM_00008071001;^Eukaryota; Fungi; Dikarya; Ascomycota; Pezizomycotina; Pezizomycetes; Pezizales; Tuberaceae; Tuber	.	.	.	.	.	.	.	.	KEGG:tml:GSTUM_00008071001`KO:K14213	GO:0004177^molecular_function^aminopeptidase activity`GO:0030145^molecular_function^manganese ion binding`GO:0008237^molecular_function^metallopeptidase activity	.	.	.
TRINITY_DN33932_c2_g5_i1	AMPP3_PENRW^AMPP3_PENRW^Q:14-226,H:393-463^38.028%ID^E:5.36e-13^RecName: Full=Probable Xaa-Pro aminopeptidase pepP;^Eukaryota; Fungi; Dikarya; Ascomycota; Pezizomycotina; Eurotiomycetes; Eurotiomycetidae; Eurotiales; Aspergillaceae; Penicillium; Penicillium chrysogenum complex	.	.	.	.	.	.	.	COG0006^peptidase M24	KEGG:pcs:Pc13g05440`KO:K14213	GO:0004177^molecular_function^aminopeptidase activity`GO:0030145^molecular_function^manganese ion binding`GO:0008237^molecular_function^metallopeptidase activity	.	.	.
TRINITY_DN33932_c2_g6_i1	.	.	.	.	.	.	.	.	.	.	.	.	.	.
TRINITY_DN33932_c2_g2_i2	AMPP2_NEUCR^AMPP2_NEUCR^Q:3-158,H:266-317^46.154%ID^E:1.79e-10^RecName: Full=Probable Xaa-Pro aminopeptidase NCU11288;^Eukaryota; Fungi; Dikarya; Ascomycota; Pezizomycotina; Sordariomycetes; Sordariomycetidae; Sordariales; Sordariaceae; Neurospora	.	.	.	.	.	.	.	.	KEGG:ncr:NCU11288`KO:K14213	GO:0004177^molecular_function^aminopeptidase activity`GO:0030145^molecular_function^manganese ion binding`GO:0008237^molecular_function^metallopeptidase activity	.	.	.
TRINITY_DN33932_c2_g4_i2	AMPP2_TUBMM^AMPP2_TUBMM^Q:17-136,H:320-359^50%ID^E:8.51e-08^RecName: Full=Probable Xaa-Pro aminopeptidase GSTUM_00008071001;^Eukaryota; Fungi; Dikarya; Ascomycota; Pezizomycotina; Pezizomycetes; Pezizales; Tuberaceae; Tuber	.	.	.	.	.	.	.	.	KEGG:tml:GSTUM_00008071001`KO:K14213	GO:0004177^molecular_function^aminopeptidase activity`GO:0030145^molecular_function^manganese ion binding`GO:0008237^molecular_function^metallopeptidase activity	.	.	.
TRINITY_DN33932_c2_g7_i1	.	.	.	.	.	.	.	.	.	.	.	.	.	.
TRINITY_DN33932_c2_g1_i2	.	.	.	.	.	.	.	.	.	.	.	.	.	.
TRINITY_DN33932_c2_g1_i3	AMPP2_PARBA^AMPP2_PARBA^Q:3-443,H:85-223^29.333%ID^E:1.42e-12^RecName: Full=Probable Xaa-Pro aminopeptidase PAAG_05466;^Eukaryota; Fungi; Dikarya; Ascomycota; Pezizomycotina; Eurotiomycetes; Eurotiomycetidae; Onygenales; mitosporic Onygenales; Paracoccidioides	.	TRINITY_DN33932_c2_g1_i3.p1	3-512[+]	AMPP2_PARBA^AMPP2_PARBA^Q:1-147,H:85-223^28.188%ID^E:1.89e-12^RecName: Full=Probable Xaa-Pro aminopeptidase PAAG_05466;^Eukaryota; Fungi; Dikarya; Ascomycota; Pezizomycotina; Eurotiomycetes; Eurotiomycetidae; Onygenales; mitosporic Onygenales; Paracoccidioides	.	sigP:0.99783^^^	.	COG0006^peptidase M24	.	GO:0004177^molecular_function^aminopeptidase activity`GO:0030145^molecular_function^manganese ion binding`GO:0008237^molecular_function^metallopeptidase activity	.	.	.
TRINITY_DN33932_c2_g8_i1	.	.	.	.	.	.	.	.	.	.	.	.	.	.
TRINITY_DN33932_c2_g2_i3	AMPP2_SORMK^AMPP2_SORMK^Q:1-174,H:271-328^50%ID^E:7.9e-13^RecName: Full=Probable Xaa-Pro aminopeptidase SMAC_04549;^Eukaryota; Fungi; Dikarya; Ascomycota; Pezizomycotina; Sordariomycetes; Sordariomycetidae; Sordariales; Sordariaceae; Sordaria	.	.	.	.	.	.	.	COG0006^peptidase M24	KEGG:smp:SMAC_04549`KO:K14213	GO:0004177^molecular_function^aminopeptidase activity`GO:0030145^molecular_function^manganese ion binding`GO:0008237^molecular_function^metallopeptidase activity	.	.	.
TRINITY_DN33932_c2_g1_i4	AMPP2_COCPS^AMPP2_COCPS^Q:3-662,H:76-281^31.818%ID^E:7.72e-24^RecName: Full=Probable Xaa-Pro aminopeptidase CPSG_02684;^Eukaryota; Fungi; Dikarya; Ascomycota; Pezizomycotina; Eurotiomycetes; Eurotiomycetidae; Onygenales; mitosporic Onygenales; Coccidioides	.	TRINITY_DN33932_c2_g1_i4.p1	3-665[+]	AMPP2_COCPS^AMPP2_COCPS^Q:1-220,H:76-281^31.818%ID^E:6.95e-24^RecName: Full=Probable Xaa-Pro aminopeptidase CPSG_02684;^Eukaryota; Fungi; Dikarya; Ascomycota; Pezizomycotina; Eurotiomycetes; Eurotiomycetidae; Onygenales; mitosporic Onygenales; Coccidioides	.	sigP:0.99783^^^	.	.	.	GO:0004177^molecular_function^aminopeptidase activity`GO:0030145^molecular_function^manganese ion binding`GO:0008237^molecular_function^metallopeptidase activity	.	.	.
TRINITY_DN33932_c2_g9_i1	.	.	.	.	.	.	.	.	.	.	.	.	.	.
TRINITY_DN33932_c2_g10_i1	.	.	.	.	.	.	.	.	.	.	.	.	.	.
TRINITY_DN33932_c3_g1_i1	.	.	.	.	.	.	.	.	.	.	.	.	.	.
TRINITY_DN33932_c3_g1_i2	.	.	.	.	.	.	.	.	.	.	.	.	.	.
TRINITY_DN33932_c3_g1_i3	.	.	.	.	.	.	.	.	.	.	.	.	.	.
TRINITY_DN33932_c4_g1_i1	.	.	.	.	.	.	.	.	.	.	.	.	.	.
TRINITY_DN33932_c5_g1_i1	AMPP3_PYRTR^AMPP3_PYRTR^Q:6-260,H:332-414^34.118%ID^E:7.31e-10^RecName: Full=Probable Xaa-Pro aminopeptidase pepP;^Eukaryota; Fungi; Dikarya; Ascomycota; Pezizomycotina; Dothideomycetes; Pleosporomycetidae; Pleosporales; Pleosporineae; Pleosporaceae; Pyrenophora	.	.	.	.	.	.	.	COG0006^peptidase M24	.	GO:0005737^cellular_component^cytoplasm`GO:0004177^molecular_function^aminopeptidase activity`GO:0030145^molecular_function^manganese ion binding`GO:0008237^molecular_function^metallopeptidase activity	.	.	.
TRINITY_DN33932_c7_g1_i1	AMPP3_PENRW^AMPP3_PENRW^Q:4-168,H:409-463^32.727%ID^E:4.52e-06^RecName: Full=Probable Xaa-Pro aminopeptidase pepP;^Eukaryota; Fungi; Dikarya; Ascomycota; Pezizomycotina; Eurotiomycetes; Eurotiomycetidae; Eurotiales; Aspergillaceae; Penicillium; Penicillium chrysogenum complex	.	.	.	.	.	.	.	COG0006^peptidase M24	KEGG:pcs:Pc13g05440`KO:K14213	GO:0004177^molecular_function^aminopeptidase activity`GO:0030145^molecular_function^manganese ion binding`GO:0008237^molecular_function^metallopeptidase activity	.	.	.
TRINITY_DN33932_c8_g1_i1	.	.	.	.	.	.	.	.	.	.	.	.	.	.
TRINITY_DN33932_c13_g1_i1	.	.	.	.	.	.	.	.	.	.	.	.	.	.
TRINITY_DN33999_c0_g1_i1	.	.	.	.	.	.	.	.	.	.	.	.	.	.
TRINITY_DN33999_c2_g1_i1	.	.	.	.	.	.	.	.	.	.	.	.	.	.
TRINITY_DN33999_c3_g1_i1	.	.	.	.	.	.	.	.	.	.	.	.	.	.
TRINITY_DN33999_c4_g1_i1	.	.	.	.	.	.	.	.	.	.	.	.	.	.
TRINITY_DN33999_c5_g1_i1	.	.	.	.	.	.	.	.	.	.	.	.	.	.
TRINITY_DN33999_c5_g1_i2	.	.	.	.	.	.	.	.	.	.	.	.	.	.
TRINITY_DN33999_c6_g1_i1	.	.	.	.	.	.	.	.	.	.	.	.	.	.
TRINITY_DN33999_c6_g2_i1	.	.	.	.	.	.	.	.	.	.	.	.	.	.
TRINITY_DN33999_c7_g1_i1	.	.	.	.	.	.	.	.	.	.	.	.	.	.
TRINITY_DN33999_c7_g1_i2	.	.	.	.	.	.	.	.	.	.	.	.	.	.
TRINITY_DN33999_c7_g1_i3	.	.	.	.	.	.	.	.	.	.	.	.	.	.
TRINITY_DN33999_c7_g1_i4	.	.	.	.	.	.	.	.	.	.	.	.	.	.
TRINITY_DN33999_c7_g1_i5	.	.	.	.	.	.	.	.	.	.	.	.	.	.
TRINITY_DN33999_c7_g1_i6	.	.	.	.	.	.	.	.	.	.	.	.	.	.
TRINITY_DN33999_c7_g1_i7	.	.	.	.	.	.	.	.	.	.	.	.	.	.
TRINITY_DN33999_c7_g1_i8	.	.	.	.	.	.	.	.	.	.	.	.	.	.
TRINITY_DN33999_c7_g1_i9	.	.	.	.	.	.	.	.	.	.	.	.	.	.
TRINITY_DN33999_c7_g1_i10	.	.	TRINITY_DN33999_c7_g1_i10.p1	985-1311[+]	.	.	sigP:0.998172^^^	.	.	.	.	.	.	.
TRINITY_DN33999_c7_g1_i11	.	.	.	.	.	.	.	.	.	.	.	.	.	.
TRINITY_DN33999_c7_g1_i12	.	.	.	.	.	.	.	.	.	.	.	.	.	.
TRINITY_DN33999_c7_g1_i13	.	.	.	.	.	.	.	.	.	.	.	.	.	.
TRINITY_DN33999_c8_g1_i1	.	.	.	.	.	.	.	.	.	.	.	.	.	.
TRINITY_DN33999_c8_g2_i1	.	.	.	.	.	.	.	.	.	.	.	.	.	.
TRINITY_DN33999_c8_g3_i1	.	.	TRINITY_DN33999_c8_g3_i1.p1	189-845[-]	.	.	sigP:0.999642^^^	.	.	.	.	.	.	.
TRINITY_DN33999_c8_g4_i1	.	.	.	.	.	.	.	.	.	.	.	.	.	.
TRINITY_DN33999_c8_g1_i2	.	.	.	.	.	.	.	.	.	.	.	.	.	.
TRINITY_DN33999_c9_g1_i1	.	.	.	.	.	.	.	.	.	.	.	.	.	.
TRINITY_DN33999_c10_g1_i1	.	.	.	.	.	.	.	.	.	.	.	.	.	.
TRINITY_DN33999_c13_g1_i1	.	.	.	.	.	.	.	.	.	.	.	.	.	.
TRINITY_DN33999_c15_g1_i1	.	.	.	.	.	.	.	.	.	.	.	.	.	.
TRINITY_DN33927_c0_g1_i1	.	.	.	.	.	.	.	.	.	.	.	.	.	.
TRINITY_DN33927_c1_g1_i1	.	.	TRINITY_DN33927_c1_g1_i1.p1	241-570[-]	.	.	sigP:0.988952^^^	.	.	.	.	.	.	.
TRINITY_DN33927_c1_g2_i1	.	.	.	.	.	.	.	.	.	.	.	.	.	.
TRINITY_DN33927_c1_g2_i2	.	.	TRINITY_DN33927_c1_g2_i2.p1	710-1060[-]	.	.	sigP:0.998458^^^	.	.	.	.	.	.	.
TRINITY_DN33927_c1_g3_i1	.	.	.	.	.	.	.	.	.	.	.	.	.	.
TRINITY_DN33927_c1_g2_i3	.	.	.	.	.	.	.	.	.	.	.	.	.	.
TRINITY_DN33927_c2_g1_i1	.	.	TRINITY_DN33927_c2_g1_i1.p1	1249-1593[-]	.	.	sigP:0.998894^^^	.	.	.	.	.	.	.
TRINITY_DN33927_c2_g1_i1	.	.	TRINITY_DN33927_c2_g1_i1.p2	2652-2960[-]	.	.	sigP:0.999593^^^	.	.	.	.	.	.	.
TRINITY_DN33927_c2_g2_i1	.	.	TRINITY_DN33927_c2_g2_i1.p1	103-522[+]	.	.	sigP:0.999635^^^	.	.	.	.	.	.	.
TRINITY_DN33927_c2_g2_i2	.	.	.	.	.	.	.	.	.	.	.	.	.	.
TRINITY_DN33927_c2_g2_i3	.	.	TRINITY_DN33927_c2_g2_i3.p1	182-703[+]	.	.	sigP:0.051258^CS^pos:^Pr:	.	.	.	.	.	.	.
TRINITY_DN33927_c2_g3_i1	.	.	TRINITY_DN33927_c2_g3_i1.p1	2134-2445[-]	.	.	sigP:0.999864^^^	.	.	.	.	.	.	.
TRINITY_DN33927_c2_g4_i1	.	.	.	.	.	.	.	.	.	.	.	.	.	.
TRINITY_DN33927_c2_g3_i2	.	.	TRINITY_DN33927_c2_g3_i2.p1	13-345[-]	.	.	sigP:0.999558^^^	.	.	.	.	.	.	.
TRINITY_DN33927_c2_g4_i2	.	.	.	.	.	.	.	.	.	.	.	.	.	.
TRINITY_DN33927_c2_g2_i4	.	.	TRINITY_DN33927_c2_g2_i4.p1	182-721[+]	.	.	sigP:0.051258^CS^pos:^Pr:	.	.	.	.	.	.	.
TRINITY_DN33927_c2_g5_i1	.	.	.	.	.	.	.	.	.	.	.	.	.	.
TRINITY_DN33927_c2_g3_i3	.	.	.	.	.	.	.	.	.	.	.	.	.	.
TRINITY_DN33927_c3_g1_i1	.	.	.	.	.	.	.	.	.	.	.	.	.	.
TRINITY_DN33927_c4_g1_i1	.	.	.	.	.	.	.	.	.	.	.	.	.	.
TRINITY_DN33990_c0_g1_i1	.	.	.	.	.	.	.	.	.	.	.	.	.	.
TRINITY_DN33990_c0_g2_i1	.	.	.	.	.	.	.	.	.	.	.	.	.	.
TRINITY_DN33990_c0_g3_i1	.	.	.	.	.	.	.	.	.	.	.	.	.	.
TRINITY_DN33990_c0_g3_i2	.	.	.	.	.	.	.	.	.	.	.	.	.	.
TRINITY_DN33990_c0_g4_i1	.	.	.	.	.	.	.	.	.	.	.	.	.	.
TRINITY_DN33990_c0_g2_i2	.	.	.	.	.	.	.	.	.	.	.	.	.	.
TRINITY_DN33990_c0_g2_i3	.	.	.	.	.	.	.	.	.	.	.	.	.	.
TRINITY_DN33990_c0_g3_i3	.	.	.	.	.	.	.	.	.	.	.	.	.	.
TRINITY_DN33990_c0_g4_i2	.	.	TRINITY_DN33990_c0_g4_i2.p2	3-341[+]	.	.	sigP:0.991819^^^	.	.	.	.	.	.	.
TRINITY_DN33990_c1_g1_i1	.	.	.	.	.	.	.	.	.	.	.	.	.	.
TRINITY_DN33990_c2_g1_i1	.	.	.	.	.	.	.	.	.	.	.	.	.	.
TRINITY_DN33990_c3_g1_i1	.	.	.	.	.	.	.	.	.	.	.	.	.	.
TRINITY_DN34011_c1_g1_i1	.	.	.	.	.	.	.	.	.	.	.	.	.	.
TRINITY_DN34011_c3_g1_i1	.	.	.	.	.	.	.	.	.	.	.	.	.	.
TRINITY_DN34011_c4_g1_i1	.	.	.	.	.	.	.	.	.	.	.	.	.	.
TRINITY_DN34011_c5_g1_i1	.	.	.	.	.	.	.	.	.	.	.	.	.	.
TRINITY_DN34011_c10_g1_i1	.	.	.	.	.	.	.	.	.	.	.	.	.	.
TRINITY_DN34011_c13_g1_i1	.	.	.	.	.	.	.	.	.	.	.	.	.	.
TRINITY_DN34011_c16_g1_i1	.	.	.	.	.	.	.	.	.	.	.	.	.	.
TRINITY_DN34011_c20_g1_i1	.	.	.	.	.	.	.	.	.	.	.	.	.	.
TRINITY_DN34011_c28_g1_i1	.	.	.	.	.	.	.	.	.	.	.	.	.	.
TRINITY_DN34011_c32_g1_i1	.	.	.	.	.	.	.	.	.	.	.	.	.	.
TRINITY_DN34011_c35_g1_i1	.	.	.	.	.	.	.	.	.	.	.	.	.	.
TRINITY_DN34011_c36_g1_i1	.	.	.	.	.	.	.	.	.	.	.	.	.	.
TRINITY_DN34011_c37_g1_i1	.	.	.	.	.	.	.	.	.	.	.	.	.	.
TRINITY_DN34011_c37_g2_i1	.	.	.	.	.	.	.	.	.	.	.	.	.	.
TRINITY_DN34011_c38_g1_i1	.	.	.	.	.	.	.	.	.	.	.	.	.	.
TRINITY_DN34011_c39_g1_i1	.	.	.	.	.	.	.	.	.	.	.	.	.	.
TRINITY_DN34011_c39_g2_i1	.	.	.	.	.	.	.	.	.	.	.	.	.	.
TRINITY_DN34011_c40_g1_i1	.	.	.	.	.	.	.	.	.	.	.	.	.	.
TRINITY_DN34011_c40_g2_i1	.	.	.	.	.	.	.	.	.	.	.	.	.	.
TRINITY_DN34011_c41_g1_i1	.	.	.	.	.	.	.	.	.	.	.	.	.	.
TRINITY_DN34011_c41_g2_i1	.	.	.	.	.	.	.	.	.	.	.	.	.	.
TRINITY_DN34011_c41_g3_i1	.	.	.	.	.	.	.	.	.	.	.	.	.	.
TRINITY_DN34011_c41_g4_i1	.	.	.	.	.	.	.	.	.	.	.	.	.	.
TRINITY_DN34011_c41_g4_i2	.	.	.	.	.	.	.	.	.	.	.	.	.	.
TRINITY_DN34011_c41_g5_i1	.	.	.	.	.	.	.	.	.	.	.	.	.	.
TRINITY_DN34011_c41_g6_i1	.	.	.	.	.	.	.	.	.	.	.	.	.	.
TRINITY_DN34011_c41_g7_i1	.	.	.	.	.	.	.	.	.	.	.	.	.	.
TRINITY_DN34011_c41_g4_i3	.	.	.	.	.	.	.	.	.	.	.	.	.	.
TRINITY_DN34011_c41_g8_i1	.	.	.	.	.	.	.	.	.	.	.	.	.	.
TRINITY_DN34011_c41_g9_i1	.	.	.	.	.	.	.	.	.	.	.	.	.	.
TRINITY_DN34011_c41_g10_i1	.	.	.	.	.	.	.	.	.	.	.	.	.	.
TRINITY_DN34011_c41_g11_i1	.	.	.	.	.	.	.	.	.	.	.	.	.	.
TRINITY_DN34011_c41_g12_i1	.	.	.	.	.	.	.	.	.	.	.	.	.	.
TRINITY_DN34011_c41_g8_i2	.	.	.	.	.	.	.	.	.	.	.	.	.	.
TRINITY_DN34011_c42_g1_i1	.	.	.	.	.	.	.	.	.	.	.	.	.	.
TRINITY_DN34011_c42_g2_i1	.	.	.	.	.	.	.	.	.	.	.	.	.	.
TRINITY_DN34011_c42_g3_i1	.	.	.	.	.	.	.	.	.	.	.	.	.	.
TRINITY_DN34011_c42_g4_i1	.	.	.	.	.	.	.	.	.	.	.	.	.	.
TRINITY_DN34011_c42_g5_i1	.	.	.	.	.	.	.	.	.	.	.	.	.	.
TRINITY_DN34011_c42_g2_i2	.	.	.	.	.	.	.	.	.	.	.	.	.	.
TRINITY_DN34011_c42_g2_i3	.	.	.	.	.	.	.	.	.	.	.	.	.	.
TRINITY_DN34011_c42_g2_i4	.	.	.	.	.	.	.	.	.	.	.	.	.	.
TRINITY_DN34011_c42_g2_i5	.	.	.	.	.	.	.	.	.	.	.	.	.	.
TRINITY_DN34011_c42_g6_i1	.	.	.	.	.	.	.	.	.	.	.	.	.	.
TRINITY_DN34011_c42_g2_i6	.	.	.	.	.	.	.	.	.	.	.	.	.	.
TRINITY_DN34011_c42_g2_i7	.	.	.	.	.	.	.	.	.	.	.	.	.	.
TRINITY_DN34011_c42_g7_i1	.	.	.	.	.	.	.	.	.	.	.	.	.	.
TRINITY_DN34011_c42_g8_i1	.	.	.	.	.	.	.	.	.	.	.	.	.	.
TRINITY_DN34011_c42_g9_i1	.	.	.	.	.	.	.	.	.	.	.	.	.	.
TRINITY_DN34011_c42_g9_i2	.	.	.	.	.	.	.	.	.	.	.	.	.	.
TRINITY_DN34011_c42_g2_i8	.	.	.	.	.	.	.	.	.	.	.	.	.	.
TRINITY_DN34011_c42_g10_i1	.	.	.	.	.	.	.	.	.	.	.	.	.	.
TRINITY_DN34011_c42_g2_i9	.	.	.	.	.	.	.	.	.	.	.	.	.	.
TRINITY_DN34011_c42_g11_i1	.	.	.	.	.	.	.	.	.	.	.	.	.	.
TRINITY_DN34011_c42_g9_i3	.	.	.	.	.	.	.	.	.	.	.	.	.	.
TRINITY_DN34011_c42_g5_i2	.	.	.	.	.	.	.	.	.	.	.	.	.	.
TRINITY_DN34011_c42_g2_i10	.	.	.	.	.	.	.	.	.	.	.	.	.	.
TRINITY_DN34011_c43_g1_i1	.	.	.	.	.	.	.	.	.	.	.	.	.	.
TRINITY_DN34011_c43_g1_i2	.	.	.	.	.	.	.	.	.	.	.	.	.	.
TRINITY_DN34011_c43_g2_i1	.	.	.	.	.	.	.	.	.	.	.	.	.	.
TRINITY_DN34011_c43_g3_i1	.	.	.	.	.	.	.	.	.	.	.	.	.	.
TRINITY_DN34011_c43_g1_i3	.	.	.	.	.	.	.	.	.	.	.	.	.	.
TRINITY_DN34011_c43_g4_i1	.	.	.	.	.	.	.	.	.	.	.	.	.	.
TRINITY_DN34011_c43_g5_i1	.	.	.	.	.	.	.	.	.	.	.	.	.	.
TRINITY_DN34011_c43_g6_i1	.	.	.	.	.	.	.	.	.	.	.	.	.	.
TRINITY_DN34011_c43_g7_i1	.	.	.	.	.	.	.	.	.	.	.	.	.	.
TRINITY_DN34011_c43_g8_i1	.	.	.	.	.	.	.	.	.	.	.	.	.	.
TRINITY_DN34011_c43_g9_i1	.	.	.	.	.	.	.	.	.	.	.	.	.	.
TRINITY_DN34011_c43_g10_i1	.	.	.	.	.	.	.	.	.	.	.	.	.	.
TRINITY_DN34011_c43_g11_i1	.	.	.	.	.	.	.	.	.	.	.	.	.	.
TRINITY_DN34011_c43_g12_i1	.	.	.	.	.	.	.	.	.	.	.	.	.	.
TRINITY_DN34011_c43_g2_i2	.	.	.	.	.	.	.	.	.	.	.	.	.	.
TRINITY_DN34011_c43_g13_i1	.	.	.	.	.	.	.	.	.	.	.	.	.	.
TRINITY_DN34011_c43_g14_i1	.	.	.	.	.	.	.	.	.	.	.	.	.	.
TRINITY_DN34011_c43_g15_i1	.	.	.	.	.	.	.	.	.	.	.	.	.	.
TRINITY_DN34011_c43_g11_i2	.	.	.	.	.	.	.	.	.	.	.	.	.	.
TRINITY_DN34011_c43_g16_i1	.	.	.	.	.	.	.	.	.	.	.	.	.	.
TRINITY_DN34011_c43_g17_i1	.	.	.	.	.	.	.	.	.	.	.	.	.	.
TRINITY_DN34011_c43_g18_i1	.	.	.	.	.	.	.	.	.	.	.	.	.	.
TRINITY_DN34011_c43_g19_i1	.	.	.	.	.	.	.	.	.	.	.	.	.	.
TRINITY_DN34011_c43_g20_i1	.	.	.	.	.	.	.	.	.	.	.	.	.	.
TRINITY_DN34011_c43_g21_i1	.	.	.	.	.	.	.	.	.	.	.	.	.	.
TRINITY_DN34011_c44_g1_i1	.	.	.	.	.	.	.	.	.	.	.	.	.	.
TRINITY_DN34011_c44_g2_i1	.	.	.	.	.	.	.	.	.	.	.	.	.	.
TRINITY_DN34011_c44_g3_i1	.	.	.	.	.	.	.	.	.	.	.	.	.	.
TRINITY_DN34011_c44_g4_i1	.	.	.	.	.	.	.	.	.	.	.	.	.	.
TRINITY_DN34011_c44_g4_i2	.	.	.	.	.	.	.	.	.	.	.	.	.	.
TRINITY_DN34011_c44_g5_i1	.	.	.	.	.	.	.	.	.	.	.	.	.	.
TRINITY_DN34011_c44_g6_i1	.	.	.	.	.	.	.	.	.	.	.	.	.	.
TRINITY_DN34011_c44_g7_i1	.	.	.	.	.	.	.	.	.	.	.	.	.	.
TRINITY_DN34011_c44_g8_i1	.	.	.	.	.	.	.	.	.	.	.	.	.	.
TRINITY_DN34011_c44_g9_i1	.	.	.	.	.	.	.	.	.	.	.	.	.	.
TRINITY_DN34011_c44_g10_i1	.	.	.	.	.	.	.	.	.	.	.	.	.	.
TRINITY_DN34011_c44_g11_i1	.	.	.	.	.	.	.	.	.	.	.	.	.	.
TRINITY_DN34011_c44_g12_i1	.	.	.	.	.	.	.	.	.	.	.	.	.	.
TRINITY_DN34011_c44_g13_i1	.	.	.	.	.	.	.	.	.	.	.	.	.	.
TRINITY_DN34011_c44_g14_i1	.	.	.	.	.	.	.	.	.	.	.	.	.	.
TRINITY_DN34011_c44_g15_i1	.	.	.	.	.	.	.	.	.	.	.	.	.	.
TRINITY_DN34011_c44_g16_i1	.	.	.	.	.	.	.	.	.	.	.	.	.	.
TRINITY_DN34011_c44_g17_i1	.	.	.	.	.	.	.	.	.	.	.	.	.	.
TRINITY_DN34011_c44_g17_i2	.	.	.	.	.	.	.	.	.	.	.	.	.	.
TRINITY_DN34011_c44_g18_i1	.	.	.	.	.	.	.	.	.	.	.	.	.	.
TRINITY_DN34011_c45_g1_i1	.	.	.	.	.	.	.	.	.	.	.	.	.	.
TRINITY_DN34011_c45_g2_i1	.	.	.	.	.	.	.	.	.	.	.	.	.	.
TRINITY_DN34011_c45_g3_i1	.	.	.	.	.	.	.	.	.	.	.	.	.	.
TRINITY_DN34011_c45_g4_i1	.	.	.	.	.	.	.	.	.	.	.	.	.	.
TRINITY_DN34011_c45_g5_i1	.	.	.	.	.	.	.	.	.	.	.	.	.	.
TRINITY_DN34011_c45_g3_i2	.	.	.	.	.	.	.	.	.	.	.	.	.	.
TRINITY_DN34011_c45_g6_i1	.	.	.	.	.	.	.	.	.	.	.	.	.	.
TRINITY_DN34011_c45_g4_i2	.	.	.	.	.	.	.	.	.	.	.	.	.	.
TRINITY_DN34011_c45_g7_i1	.	.	.	.	.	.	.	.	.	.	.	.	.	.
TRINITY_DN34011_c45_g8_i1	.	.	.	.	.	.	.	.	.	.	.	.	.	.
TRINITY_DN34011_c45_g9_i1	.	.	.	.	.	.	.	.	.	.	.	.	.	.
TRINITY_DN34011_c45_g10_i1	.	.	.	.	.	.	.	.	.	.	.	.	.	.
TRINITY_DN34011_c45_g11_i1	.	.	.	.	.	.	.	.	.	.	.	.	.	.
TRINITY_DN34011_c45_g1_i2	.	.	.	.	.	.	.	.	.	.	.	.	.	.
TRINITY_DN34011_c45_g4_i3	.	.	.	.	.	.	.	.	.	.	.	.	.	.
TRINITY_DN34011_c45_g12_i1	.	.	.	.	.	.	.	.	.	.	.	.	.	.
TRINITY_DN34011_c46_g1_i1	.	.	.	.	.	.	.	.	.	.	.	.	.	.
TRINITY_DN34011_c46_g2_i1	.	.	.	.	.	.	.	.	.	.	.	.	.	.
TRINITY_DN34011_c46_g3_i1	.	.	.	.	.	.	.	.	.	.	.	.	.	.
TRINITY_DN34011_c46_g4_i1	.	.	.	.	.	.	.	.	.	.	.	.	.	.
TRINITY_DN34011_c46_g5_i1	.	.	.	.	.	.	.	.	.	.	.	.	.	.
TRINITY_DN34011_c46_g1_i2	.	.	.	.	.	.	.	.	.	.	.	.	.	.
TRINITY_DN34011_c46_g3_i2	.	.	.	.	.	.	.	.	.	.	.	.	.	.
TRINITY_DN34011_c46_g6_i1	.	.	.	.	.	.	.	.	.	.	.	.	.	.
TRINITY_DN34011_c46_g3_i3	.	.	.	.	.	.	.	.	.	.	.	.	.	.
TRINITY_DN34011_c46_g3_i4	.	.	.	.	.	.	.	.	.	.	.	.	.	.
TRINITY_DN34011_c46_g7_i1	.	.	.	.	.	.	.	.	.	.	.	.	.	.
TRINITY_DN34011_c46_g8_i1	.	.	.	.	.	.	.	.	.	.	.	.	.	.
TRINITY_DN34011_c46_g6_i2	.	.	.	.	.	.	.	.	.	.	.	.	.	.
TRINITY_DN34011_c46_g5_i2	.	.	.	.	.	.	.	.	.	.	.	.	.	.
TRINITY_DN34011_c46_g5_i3	.	.	.	.	.	.	.	.	.	.	.	.	.	.
TRINITY_DN34011_c46_g9_i1	.	.	.	.	.	.	.	.	.	.	.	.	.	.
TRINITY_DN34011_c46_g10_i1	.	.	.	.	.	.	.	.	.	.	.	.	.	.
TRINITY_DN34011_c46_g6_i3	.	.	.	.	.	.	.	.	.	.	.	.	.	.
TRINITY_DN34011_c46_g11_i1	.	.	.	.	.	.	.	.	.	.	.	.	.	.
TRINITY_DN34011_c46_g3_i5	.	.	.	.	.	.	.	.	.	.	.	.	.	.
TRINITY_DN34011_c46_g2_i2	.	.	.	.	.	.	.	.	.	.	.	.	.	.
TRINITY_DN34011_c46_g3_i6	.	.	.	.	.	.	.	.	.	.	.	.	.	.
TRINITY_DN34011_c47_g1_i1	.	.	.	.	.	.	.	.	.	.	.	.	.	.
TRINITY_DN34011_c47_g2_i1	.	.	.	.	.	.	.	.	.	.	.	.	.	.
TRINITY_DN34011_c47_g3_i1	.	.	.	.	.	.	.	.	.	.	.	.	.	.
TRINITY_DN34011_c47_g4_i1	.	.	.	.	.	.	.	.	.	.	.	.	.	.
TRINITY_DN34011_c47_g5_i1	.	.	.	.	.	.	.	.	.	.	.	.	.	.
TRINITY_DN34011_c47_g6_i1	.	.	.	.	.	.	.	.	.	.	.	.	.	.
TRINITY_DN34011_c47_g7_i1	.	.	.	.	.	.	.	.	.	.	.	.	.	.
TRINITY_DN34011_c47_g8_i1	.	.	.	.	.	.	.	.	.	.	.	.	.	.
TRINITY_DN34011_c47_g9_i1	.	.	.	.	.	.	.	.	.	.	.	.	.	.
TRINITY_DN34011_c47_g4_i2	.	.	.	.	.	.	.	.	.	.	.	.	.	.
TRINITY_DN34011_c47_g1_i2	.	.	.	.	.	.	.	.	.	.	.	.	.	.
TRINITY_DN34011_c47_g10_i1	.	.	.	.	.	.	.	.	.	.	.	.	.	.
TRINITY_DN34011_c47_g11_i1	.	.	.	.	.	.	.	.	.	.	.	.	.	.
TRINITY_DN34011_c47_g4_i3	.	.	.	.	.	.	.	.	.	.	.	.	.	.
TRINITY_DN34011_c47_g12_i1	.	.	.	.	.	.	.	.	.	.	.	.	.	.
TRINITY_DN34011_c48_g1_i1	.	.	.	.	.	.	.	.	.	.	.	.	.	.
TRINITY_DN34011_c48_g2_i1	.	.	.	.	.	.	.	.	.	.	.	.	.	.
TRINITY_DN34011_c48_g3_i1	.	.	.	.	.	.	.	.	.	.	.	.	.	.
TRINITY_DN34011_c48_g4_i1	.	.	.	.	.	.	.	.	.	.	.	.	.	.
TRINITY_DN34011_c48_g5_i1	.	.	.	.	.	.	.	.	.	.	.	.	.	.
TRINITY_DN34011_c48_g6_i1	.	.	.	.	.	.	.	.	.	.	.	.	.	.
TRINITY_DN34011_c48_g7_i1	.	.	.	.	.	.	.	.	.	.	.	.	.	.
TRINITY_DN34011_c48_g8_i1	.	.	.	.	.	.	.	.	.	.	.	.	.	.
TRINITY_DN34011_c48_g2_i2	.	.	.	.	.	.	.	.	.	.	.	.	.	.
TRINITY_DN34011_c48_g9_i1	.	.	.	.	.	.	.	.	.	.	.	.	.	.
TRINITY_DN34011_c48_g10_i1	.	.	.	.	.	.	.	.	.	.	.	.	.	.
TRINITY_DN34011_c48_g11_i1	.	.	.	.	.	.	.	.	.	.	.	.	.	.
TRINITY_DN34011_c48_g8_i2	.	.	.	.	.	.	.	.	.	.	.	.	.	.
TRINITY_DN34011_c48_g12_i1	.	.	.	.	.	.	.	.	.	.	.	.	.	.
TRINITY_DN34011_c48_g13_i1	.	.	.	.	.	.	.	.	.	.	.	.	.	.
TRINITY_DN34011_c48_g14_i1	.	.	.	.	.	.	.	.	.	.	.	.	.	.
TRINITY_DN34011_c48_g12_i2	.	.	.	.	.	.	.	.	.	.	.	.	.	.
TRINITY_DN34011_c48_g15_i1	.	.	.	.	.	.	.	.	.	.	.	.	.	.
TRINITY_DN34011_c48_g16_i1	.	.	.	.	.	.	.	.	.	.	.	.	.	.
TRINITY_DN34011_c48_g6_i2	.	.	.	.	.	.	.	.	.	.	.	.	.	.
TRINITY_DN34011_c48_g17_i1	.	.	.	.	.	.	.	.	.	.	.	.	.	.
TRINITY_DN34011_c48_g13_i2	.	.	.	.	.	.	.	.	.	.	.	.	.	.
TRINITY_DN34011_c48_g18_i1	.	.	.	.	.	.	.	.	.	.	.	.	.	.
TRINITY_DN34011_c49_g1_i1	.	.	.	.	.	.	.	.	.	.	.	.	.	.
TRINITY_DN34011_c49_g1_i2	.	.	.	.	.	.	.	.	.	.	.	.	.	.
TRINITY_DN34011_c49_g1_i3	.	.	TRINITY_DN34011_c49_g1_i3.p2	1-306[+]	.	.	sigP:0.997811^^^	.	.	.	.	.	.	.
TRINITY_DN34011_c49_g1_i4	.	.	.	.	.	.	.	.	.	.	.	.	.	.
TRINITY_DN34011_c49_g1_i5	.	.	.	.	.	.	.	.	.	.	.	.	.	.
TRINITY_DN34011_c49_g1_i6	.	.	.	.	.	.	.	.	.	.	.	.	.	.
TRINITY_DN34011_c50_g1_i1	.	.	.	.	.	.	.	.	.	.	.	.	.	.
TRINITY_DN34011_c50_g2_i1	.	.	.	.	.	.	.	.	.	.	.	.	.	.
TRINITY_DN34011_c50_g3_i1	.	.	.	.	.	.	.	.	.	.	.	.	.	.
TRINITY_DN34011_c50_g4_i1	.	.	.	.	.	.	.	.	.	.	.	.	.	.
TRINITY_DN34011_c50_g5_i1	.	.	.	.	.	.	.	.	.	.	.	.	.	.
TRINITY_DN34011_c50_g6_i1	.	.	.	.	.	.	.	.	.	.	.	.	.	.
TRINITY_DN34011_c50_g7_i1	.	.	.	.	.	.	.	.	.	.	.	.	.	.
TRINITY_DN34011_c50_g3_i2	.	.	.	.	.	.	.	.	.	.	.	.	.	.
TRINITY_DN34011_c50_g4_i2	.	.	.	.	.	.	.	.	.	.	.	.	.	.
TRINITY_DN34011_c50_g3_i3	.	.	.	.	.	.	.	.	.	.	.	.	.	.
TRINITY_DN34011_c50_g3_i4	.	.	.	.	.	.	.	.	.	.	.	.	.	.
TRINITY_DN34011_c50_g3_i5	.	.	.	.	.	.	.	.	.	.	.	.	.	.
TRINITY_DN34011_c50_g3_i6	.	.	.	.	.	.	.	.	.	.	.	.	.	.
TRINITY_DN34011_c50_g8_i1	.	.	.	.	.	.	.	.	.	.	.	.	.	.
TRINITY_DN34011_c50_g9_i1	.	.	.	.	.	.	.	.	.	.	.	.	.	.
TRINITY_DN34011_c51_g1_i1	.	.	.	.	.	.	.	.	.	.	.	.	.	.
TRINITY_DN34011_c51_g2_i1	.	.	.	.	.	.	.	.	.	.	.	.	.	.
TRINITY_DN34011_c51_g3_i1	.	.	.	.	.	.	.	.	.	.	.	.	.	.
TRINITY_DN34011_c51_g4_i1	.	.	.	.	.	.	.	.	.	.	.	.	.	.
TRINITY_DN34011_c51_g4_i2	.	.	.	.	.	.	.	.	.	.	.	.	.	.
TRINITY_DN34011_c51_g5_i1	.	.	.	.	.	.	.	.	.	.	.	.	.	.
TRINITY_DN34011_c51_g6_i1	.	.	.	.	.	.	.	.	.	.	.	.	.	.
TRINITY_DN34011_c51_g7_i1	.	.	.	.	.	.	.	.	.	.	.	.	.	.
TRINITY_DN34011_c51_g8_i1	.	.	.	.	.	.	.	.	.	.	.	.	.	.
TRINITY_DN34011_c51_g9_i1	.	.	.	.	.	.	.	.	.	.	.	.	.	.
TRINITY_DN34011_c51_g10_i1	.	.	.	.	.	.	.	.	.	.	.	.	.	.
TRINITY_DN34011_c51_g11_i1	.	.	.	.	.	.	.	.	.	.	.	.	.	.
TRINITY_DN34011_c51_g3_i2	.	.	.	.	.	.	.	.	.	.	.	.	.	.
TRINITY_DN34011_c51_g1_i2	.	.	.	.	.	.	.	.	.	.	.	.	.	.
TRINITY_DN34011_c51_g5_i2	.	.	.	.	.	.	.	.	.	.	.	.	.	.
TRINITY_DN34011_c51_g5_i3	.	.	.	.	.	.	.	.	.	.	.	.	.	.
TRINITY_DN34011_c51_g12_i1	.	.	.	.	.	.	.	.	.	.	.	.	.	.
TRINITY_DN34011_c51_g10_i2	.	.	.	.	.	.	.	.	.	.	.	.	.	.
TRINITY_DN34011_c51_g13_i1	.	.	.	.	.	.	.	.	.	.	.	.	.	.
TRINITY_DN34011_c51_g14_i1	.	.	.	.	.	.	.	.	.	.	.	.	.	.
TRINITY_DN34011_c51_g15_i1	.	.	.	.	.	.	.	.	.	.	.	.	.	.
TRINITY_DN34011_c51_g16_i1	.	.	.	.	.	.	.	.	.	.	.	.	.	.
TRINITY_DN34011_c51_g2_i2	.	.	.	.	.	.	.	.	.	.	.	.	.	.
TRINITY_DN34011_c52_g1_i1	.	.	.	.	.	.	.	.	.	.	.	.	.	.
TRINITY_DN34011_c52_g1_i2	.	.	.	.	.	.	.	.	.	.	.	.	.	.
TRINITY_DN34011_c52_g2_i1	.	.	.	.	.	.	.	.	.	.	.	.	.	.
TRINITY_DN34011_c52_g3_i1	.	.	.	.	.	.	.	.	.	.	.	.	.	.
TRINITY_DN34011_c52_g4_i1	.	.	.	.	.	.	.	.	.	.	.	.	.	.
TRINITY_DN34011_c52_g3_i2	.	.	.	.	.	.	.	.	.	.	.	.	.	.
TRINITY_DN34011_c52_g5_i1	.	.	.	.	.	.	.	.	.	.	.	.	.	.
TRINITY_DN34011_c52_g3_i3	.	.	.	.	.	.	.	.	.	.	.	.	.	.
TRINITY_DN34011_c52_g6_i1	.	.	.	.	.	.	.	.	.	.	.	.	.	.
TRINITY_DN34011_c52_g7_i1	.	.	.	.	.	.	.	.	.	.	.	.	.	.
TRINITY_DN34011_c52_g8_i1	.	.	.	.	.	.	.	.	.	.	.	.	.	.
TRINITY_DN34011_c52_g9_i1	.	.	.	.	.	.	.	.	.	.	.	.	.	.
TRINITY_DN34011_c52_g10_i1	.	.	.	.	.	.	.	.	.	.	.	.	.	.
TRINITY_DN34011_c52_g11_i1	.	.	.	.	.	.	.	.	.	.	.	.	.	.
TRINITY_DN34011_c52_g12_i1	.	.	.	.	.	.	.	.	.	.	.	.	.	.
TRINITY_DN34011_c52_g13_i1	.	.	.	.	.	.	.	.	.	.	.	.	.	.
TRINITY_DN34011_c52_g14_i1	.	.	.	.	.	.	.	.	.	.	.	.	.	.
TRINITY_DN34011_c52_g15_i1	.	.	.	.	.	.	.	.	.	.	.	.	.	.
TRINITY_DN34011_c52_g16_i1	.	.	.	.	.	.	.	.	.	.	.	.	.	.
TRINITY_DN34011_c52_g7_i2	.	.	.	.	.	.	.	.	.	.	.	.	.	.
TRINITY_DN34011_c52_g17_i1	.	.	.	.	.	.	.	.	.	.	.	.	.	.
TRINITY_DN34011_c52_g7_i3	.	.	.	.	.	.	.	.	.	.	.	.	.	.
TRINITY_DN34011_c52_g7_i4	.	.	.	.	.	.	.	.	.	.	.	.	.	.
TRINITY_DN34011_c52_g18_i1	.	.	.	.	.	.	.	.	.	.	.	.	.	.
TRINITY_DN34011_c52_g19_i1	.	.	.	.	.	.	.	.	.	.	.	.	.	.
TRINITY_DN34011_c52_g20_i1	.	.	.	.	.	.	.	.	.	.	.	.	.	.
TRINITY_DN34011_c52_g21_i1	.	.	.	.	.	.	.	.	.	.	.	.	.	.
TRINITY_DN34011_c52_g22_i1	.	.	.	.	.	.	.	.	.	.	.	.	.	.
TRINITY_DN34011_c52_g23_i1	.	.	.	.	.	.	.	.	.	.	.	.	.	.
TRINITY_DN34011_c52_g3_i4	.	.	.	.	.	.	.	.	.	.	.	.	.	.
TRINITY_DN34011_c52_g24_i1	.	.	.	.	.	.	.	.	.	.	.	.	.	.
TRINITY_DN34011_c52_g7_i5	.	.	.	.	.	.	.	.	.	.	.	.	.	.
TRINITY_DN34011_c53_g1_i1	.	.	.	.	.	.	.	.	.	.	.	.	.	.
TRINITY_DN34011_c53_g1_i2	.	.	.	.	.	.	.	.	.	.	.	.	.	.
TRINITY_DN34011_c53_g2_i1	ART2_YEAST^ART2_YEAST^Q:2007-1840,H:2-57^75%ID^E:3.76e-17^RecName: Full=Putative uncharacterized protein ART2;^Eukaryota; Fungi; Dikarya; Ascomycota; Saccharomycotina; Saccharomycetes; Saccharomycetales; Saccharomycetaceae; Saccharomyces	.	.	.	.	.	.	.	.	.	.	.	.	.
TRINITY_DN34011_c53_g1_i3	.	.	.	.	.	.	.	.	.	.	.	.	.	.
TRINITY_DN34011_c53_g3_i1	.	.	.	.	.	.	.	.	.	.	.	.	.	.
TRINITY_DN34011_c53_g1_i4	.	.	.	.	.	.	.	.	.	.	.	.	.	.
TRINITY_DN34011_c53_g4_i1	.	.	.	.	.	.	.	.	.	.	.	.	.	.
TRINITY_DN34011_c53_g1_i5	.	.	.	.	.	.	.	.	.	.	.	.	.	.
TRINITY_DN34011_c53_g2_i2	.	.	.	.	.	.	.	.	.	.	.	.	.	.
TRINITY_DN34011_c53_g4_i2	.	.	.	.	.	.	.	.	.	.	.	.	.	.
TRINITY_DN34011_c53_g4_i3	.	.	.	.	.	.	.	.	.	.	.	.	.	.
TRINITY_DN34011_c53_g1_i6	.	.	.	.	.	.	.	.	.	.	.	.	.	.
TRINITY_DN34011_c53_g5_i1	.	.	.	.	.	.	.	.	.	.	.	.	.	.
TRINITY_DN34011_c53_g1_i7	.	.	.	.	.	.	.	.	.	.	.	.	.	.
TRINITY_DN34011_c53_g6_i1	.	.	.	.	.	.	.	.	.	.	.	.	.	.
TRINITY_DN34011_c53_g7_i1	.	.	.	.	.	.	.	.	.	.	.	.	.	.
TRINITY_DN34011_c53_g4_i4	.	.	.	.	.	.	.	.	.	.	.	.	.	.
TRINITY_DN34011_c53_g6_i2	.	.	.	.	.	.	.	.	.	.	.	.	.	.
TRINITY_DN34011_c53_g1_i8	.	.	.	.	.	.	.	.	.	.	.	.	.	.
TRINITY_DN34011_c53_g4_i5	.	.	.	.	.	.	.	.	.	.	.	.	.	.
TRINITY_DN34011_c53_g4_i6	.	.	.	.	.	.	.	.	.	.	.	.	.	.
TRINITY_DN34011_c53_g1_i9	.	.	.	.	.	.	.	.	.	.	.	.	.	.
TRINITY_DN34011_c53_g4_i7	.	.	.	.	.	.	.	.	.	.	.	.	.	.
TRINITY_DN34011_c53_g1_i10	.	.	.	.	.	.	.	.	.	.	.	.	.	.
TRINITY_DN34011_c54_g1_i1	.	.	.	.	.	.	.	.	.	.	.	.	.	.
TRINITY_DN34011_c54_g2_i1	.	.	.	.	.	.	.	.	.	.	.	.	.	.
TRINITY_DN34011_c54_g3_i1	.	.	.	.	.	.	.	.	.	.	.	.	.	.
TRINITY_DN34011_c54_g4_i1	.	.	.	.	.	.	.	.	.	.	.	.	.	.
TRINITY_DN34011_c54_g3_i2	.	.	.	.	.	.	.	.	.	.	.	.	.	.
TRINITY_DN34011_c54_g5_i1	.	.	.	.	.	.	.	.	.	.	.	.	.	.
TRINITY_DN34011_c54_g6_i1	.	.	.	.	.	.	.	.	.	.	.	.	.	.
TRINITY_DN34011_c54_g7_i1	.	.	.	.	.	.	.	.	.	.	.	.	.	.
TRINITY_DN34011_c54_g6_i2	.	.	.	.	.	.	.	.	.	.	.	.	.	.
TRINITY_DN34011_c54_g3_i3	.	.	.	.	.	.	.	.	.	.	.	.	.	.
TRINITY_DN34011_c54_g8_i1	ART2_YEAST^ART2_YEAST^Q:20-187,H:2-57^71.429%ID^E:6.12e-19^RecName: Full=Putative uncharacterized protein ART2;^Eukaryota; Fungi; Dikarya; Ascomycota; Saccharomycotina; Saccharomycetes; Saccharomycetales; Saccharomycetaceae; Saccharomyces	.	.	.	.	.	.	.	.	.	.	.	.	.
TRINITY_DN34011_c54_g9_i1	.	.	.	.	.	.	.	.	.	.	.	.	.	.
TRINITY_DN34011_c55_g1_i1	.	.	.	.	.	.	.	.	.	.	.	.	.	.
TRINITY_DN34011_c55_g2_i1	.	.	.	.	.	.	.	.	.	.	.	.	.	.
TRINITY_DN34011_c55_g3_i1	.	.	.	.	.	.	.	.	.	.	.	.	.	.
TRINITY_DN34011_c55_g4_i1	.	.	.	.	.	.	.	.	.	.	.	.	.	.
TRINITY_DN34011_c55_g5_i1	.	.	.	.	.	.	.	.	.	.	.	.	.	.
TRINITY_DN34011_c55_g6_i1	.	.	.	.	.	.	.	.	.	.	.	.	.	.
TRINITY_DN34011_c55_g7_i1	.	.	.	.	.	.	.	.	.	.	.	.	.	.
TRINITY_DN34011_c55_g8_i1	.	.	.	.	.	.	.	.	.	.	.	.	.	.
TRINITY_DN34011_c55_g2_i2	.	.	.	.	.	.	.	.	.	.	.	.	.	.
TRINITY_DN34011_c55_g5_i2	.	.	.	.	.	.	.	.	.	.	.	.	.	.
TRINITY_DN34011_c55_g9_i1	.	.	.	.	.	.	.	.	.	.	.	.	.	.
TRINITY_DN34011_c55_g10_i1	.	.	.	.	.	.	.	.	.	.	.	.	.	.
TRINITY_DN34011_c55_g11_i1	.	.	.	.	.	.	.	.	.	.	.	.	.	.
TRINITY_DN34011_c55_g12_i1	.	.	.	.	.	.	.	.	.	.	.	.	.	.
TRINITY_DN34011_c55_g5_i3	.	.	.	.	.	.	.	.	.	.	.	.	.	.
TRINITY_DN34011_c55_g13_i1	.	.	.	.	.	.	.	.	.	.	.	.	.	.
TRINITY_DN34011_c55_g12_i2	.	.	.	.	.	.	.	.	.	.	.	.	.	.
TRINITY_DN34011_c55_g8_i2	.	.	.	.	.	.	.	.	.	.	.	.	.	.
TRINITY_DN34011_c55_g6_i2	.	.	.	.	.	.	.	.	.	.	.	.	.	.
TRINITY_DN34011_c55_g8_i3	.	.	.	.	.	.	.	.	.	.	.	.	.	.
TRINITY_DN34011_c55_g14_i1	.	.	.	.	.	.	.	.	.	.	.	.	.	.
TRINITY_DN34011_c55_g15_i1	.	.	.	.	.	.	.	.	.	.	.	.	.	.
TRINITY_DN34011_c55_g3_i2	.	.	.	.	.	.	.	.	.	.	.	.	.	.
TRINITY_DN34011_c55_g16_i1	.	.	.	.	.	.	.	.	.	.	.	.	.	.
TRINITY_DN34011_c55_g17_i1	.	.	.	.	.	.	.	.	.	.	.	.	.	.
TRINITY_DN34011_c55_g18_i1	.	.	.	.	.	.	.	.	.	.	.	.	.	.
TRINITY_DN34011_c55_g3_i3	.	.	.	.	.	.	.	.	.	.	.	.	.	.
TRINITY_DN34011_c55_g19_i1	.	.	.	.	.	.	.	.	.	.	.	.	.	.
TRINITY_DN34011_c55_g2_i3	.	.	.	.	.	.	.	.	.	.	.	.	.	.
TRINITY_DN34011_c56_g1_i1	.	.	.	.	.	.	.	.	.	.	.	.	.	.
TRINITY_DN34011_c56_g2_i1	.	.	.	.	.	.	.	.	.	.	.	.	.	.
TRINITY_DN34011_c56_g3_i1	.	.	.	.	.	.	.	.	.	.	.	.	.	.
TRINITY_DN34011_c56_g4_i1	.	.	.	.	.	.	.	.	.	.	.	.	.	.
TRINITY_DN34011_c56_g5_i1	.	.	.	.	.	.	.	.	.	.	.	.	.	.
TRINITY_DN34011_c56_g6_i1	.	.	.	.	.	.	.	.	.	.	.	.	.	.
TRINITY_DN34011_c56_g7_i1	.	.	.	.	.	.	.	.	.	.	.	.	.	.
TRINITY_DN34011_c56_g4_i2	ART2_YEAST^ART2_YEAST^Q:1-129,H:15-57^69.767%ID^E:4.59e-10^RecName: Full=Putative uncharacterized protein ART2;^Eukaryota; Fungi; Dikarya; Ascomycota; Saccharomycotina; Saccharomycetes; Saccharomycetales; Saccharomycetaceae; Saccharomyces	.	.	.	.	.	.	.	.	.	.	.	.	.
TRINITY_DN34011_c56_g8_i1	.	.	.	.	.	.	.	.	.	.	.	.	.	.
TRINITY_DN34011_c56_g9_i1	.	.	.	.	.	.	.	.	.	.	.	.	.	.
TRINITY_DN34011_c56_g10_i1	.	.	.	.	.	.	.	.	.	.	.	.	.	.
TRINITY_DN34011_c56_g11_i1	.	.	.	.	.	.	.	.	.	.	.	.	.	.
TRINITY_DN34011_c56_g12_i1	.	.	.	.	.	.	.	.	.	.	.	.	.	.
TRINITY_DN34011_c56_g13_i1	.	.	.	.	.	.	.	.	.	.	.	.	.	.
TRINITY_DN34011_c56_g10_i2	.	.	.	.	.	.	.	.	.	.	.	.	.	.
TRINITY_DN34011_c56_g14_i1	ART2_YEAST^ART2_YEAST^Q:87-239,H:2-52^70.588%ID^E:1.52e-15^RecName: Full=Putative uncharacterized protein ART2;^Eukaryota; Fungi; Dikarya; Ascomycota; Saccharomycotina; Saccharomycetes; Saccharomycetales; Saccharomycetaceae; Saccharomyces	.	.	.	.	.	.	.	.	.	.	.	.	.
TRINITY_DN34011_c57_g1_i1	.	.	.	.	.	.	.	.	.	.	.	.	.	.
TRINITY_DN34011_c57_g2_i1	.	.	.	.	.	.	.	.	.	.	.	.	.	.
TRINITY_DN34011_c57_g1_i2	.	.	.	.	.	.	.	.	.	.	.	.	.	.
TRINITY_DN34011_c57_g3_i1	.	.	.	.	.	.	.	.	.	.	.	.	.	.
TRINITY_DN34011_c57_g4_i1	.	.	.	.	.	.	.	.	.	.	.	.	.	.
TRINITY_DN34011_c57_g5_i1	.	.	.	.	.	.	.	.	.	.	.	.	.	.
TRINITY_DN34011_c57_g6_i1	.	.	.	.	.	.	.	.	.	.	.	.	.	.
TRINITY_DN34011_c57_g1_i3	.	.	.	.	.	.	.	.	.	.	.	.	.	.
TRINITY_DN34011_c57_g1_i4	.	.	.	.	.	.	.	.	.	.	.	.	.	.
TRINITY_DN34011_c57_g7_i1	.	.	.	.	.	.	.	.	.	.	.	.	.	.
TRINITY_DN34011_c57_g8_i1	.	.	.	.	.	.	.	.	.	.	.	.	.	.
TRINITY_DN34011_c57_g9_i1	.	.	.	.	.	.	.	.	.	.	.	.	.	.
TRINITY_DN34011_c57_g1_i5	.	.	.	.	.	.	.	.	.	.	.	.	.	.
TRINITY_DN34011_c57_g10_i1	.	.	.	.	.	.	.	.	.	.	.	.	.	.
TRINITY_DN34011_c57_g11_i1	.	.	.	.	.	.	.	.	.	.	.	.	.	.
TRINITY_DN34011_c57_g12_i1	.	.	.	.	.	.	.	.	.	.	.	.	.	.
TRINITY_DN34011_c57_g13_i1	.	.	.	.	.	.	.	.	.	.	.	.	.	.
TRINITY_DN34011_c57_g1_i6	.	.	.	.	.	.	.	.	.	.	.	.	.	.
TRINITY_DN34011_c57_g14_i1	.	.	.	.	.	.	.	.	.	.	.	.	.	.
TRINITY_DN34011_c57_g15_i1	.	.	.	.	.	.	.	.	.	.	.	.	.	.
TRINITY_DN34011_c57_g16_i1	.	.	.	.	.	.	.	.	.	.	.	.	.	.
TRINITY_DN34011_c57_g1_i7	.	.	.	.	.	.	.	.	.	.	.	.	.	.
TRINITY_DN34011_c57_g17_i1	.	.	.	.	.	.	.	.	.	.	.	.	.	.
TRINITY_DN34011_c57_g8_i2	.	.	.	.	.	.	.	.	.	.	.	.	.	.
TRINITY_DN34011_c57_g16_i2	.	.	.	.	.	.	.	.	.	.	.	.	.	.
TRINITY_DN34011_c57_g18_i1	.	.	.	.	.	.	.	.	.	.	.	.	.	.
TRINITY_DN34011_c57_g19_i1	.	.	.	.	.	.	.	.	.	.	.	.	.	.
TRINITY_DN34011_c57_g20_i1	.	.	.	.	.	.	.	.	.	.	.	.	.	.
TRINITY_DN34011_c57_g1_i8	.	.	.	.	.	.	.	.	.	.	.	.	.	.
TRINITY_DN34011_c57_g8_i3	.	.	.	.	.	.	.	.	.	.	.	.	.	.
TRINITY_DN34011_c57_g3_i2	.	.	.	.	.	.	.	.	.	.	.	.	.	.
TRINITY_DN34011_c57_g10_i2	.	.	.	.	.	.	.	.	.	.	.	.	.	.
TRINITY_DN34011_c58_g1_i1	.	.	.	.	.	.	.	.	.	.	.	.	.	.
TRINITY_DN34011_c59_g1_i1	.	.	.	.	.	.	.	.	.	.	.	.	.	.
TRINITY_DN34011_c61_g1_i1	.	.	.	.	.	.	.	.	.	.	.	.	.	.
TRINITY_DN34011_c62_g1_i1	.	.	.	.	.	.	.	.	.	.	.	.	.	.
TRINITY_DN34011_c63_g1_i1	.	.	.	.	.	.	.	.	.	.	.	.	.	.
TRINITY_DN34011_c68_g1_i1	.	.	.	.	.	.	.	.	.	.	.	.	.	.
TRINITY_DN34011_c69_g1_i1	.	.	.	.	.	.	.	.	.	.	.	.	.	.
TRINITY_DN34011_c70_g1_i1	.	.	.	.	.	.	.	.	.	.	.	.	.	.
TRINITY_DN34011_c74_g1_i1	.	.	.	.	.	.	.	.	.	.	.	.	.	.
TRINITY_DN34011_c77_g1_i1	.	.	.	.	.	.	.	.	.	.	.	.	.	.
TRINITY_DN34011_c80_g1_i1	.	.	.	.	.	.	.	.	.	.	.	.	.	.
TRINITY_DN34011_c81_g1_i1	.	.	.	.	.	.	.	.	.	.	.	.	.	.
TRINITY_DN34011_c82_g1_i1	.	.	.	.	.	.	.	.	.	.	.	.	.	.
TRINITY_DN34011_c87_g1_i1	.	.	.	.	.	.	.	.	.	.	.	.	.	.
TRINITY_DN34011_c89_g1_i1	.	.	.	.	.	.	.	.	.	.	.	.	.	.
TRINITY_DN34011_c90_g1_i1	.	.	.	.	.	.	.	.	.	.	.	.	.	.
TRINITY_DN34011_c91_g1_i1	.	.	.	.	.	.	.	.	.	.	.	.	.	.
TRINITY_DN34011_c92_g1_i1	.	.	.	.	.	.	.	.	.	.	.	.	.	.
TRINITY_DN34011_c95_g1_i1	.	.	.	.	.	.	.	.	.	.	.	.	.	.
TRINITY_DN34011_c98_g1_i1	.	.	.	.	.	.	.	.	.	.	.	.	.	.
TRINITY_DN34011_c103_g1_i1	.	.	.	.	.	.	.	.	.	.	.	.	.	.
TRINITY_DN34011_c104_g1_i1	.	.	.	.	.	.	.	.	.	.	.	.	.	.
TRINITY_DN34011_c105_g1_i1	.	.	.	.	.	.	.	.	.	.	.	.	.	.
TRINITY_DN34011_c106_g1_i1	.	.	.	.	.	.	.	.	.	.	.	.	.	.
TRINITY_DN34011_c107_g1_i1	.	.	.	.	.	.	.	.	.	.	.	.	.	.
TRINITY_DN34011_c112_g1_i1	.	.	.	.	.	.	.	.	.	.	.	.	.	.
TRINITY_DN34011_c113_g1_i1	.	.	.	.	.	.	.	.	.	.	.	.	.	.
TRINITY_DN34011_c123_g1_i1	.	.	.	.	.	.	.	.	.	.	.	.	.	.
TRINITY_DN34011_c124_g1_i1	.	.	.	.	.	.	.	.	.	.	.	.	.	.
TRINITY_DN34011_c128_g1_i1	.	.	.	.	.	.	.	.	.	.	.	.	.	.
TRINITY_DN34011_c129_g1_i1	.	.	.	.	.	.	.	.	.	.	.	.	.	.
TRINITY_DN34011_c132_g1_i1	.	.	.	.	.	.	.	.	.	.	.	.	.	.
TRINITY_DN34011_c137_g1_i1	.	.	.	.	.	.	.	.	.	.	.	.	.	.
TRINITY_DN34011_c141_g1_i1	.	.	.	.	.	.	.	.	.	.	.	.	.	.
TRINITY_DN34011_c144_g1_i1	.	.	.	.	.	.	.	.	.	.	.	.	.	.
TRINITY_DN34011_c147_g1_i1	.	.	.	.	.	.	.	.	.	.	.	.	.	.
TRINITY_DN34011_c150_g1_i1	.	.	.	.	.	.	.	.	.	.	.	.	.	.
TRINITY_DN34011_c155_g1_i1	.	.	.	.	.	.	.	.	.	.	.	.	.	.
TRINITY_DN34011_c157_g1_i1	.	.	.	.	.	.	.	.	.	.	.	.	.	.
TRINITY_DN34011_c159_g1_i1	.	.	.	.	.	.	.	.	.	.	.	.	.	.
TRINITY_DN34011_c160_g1_i1	.	.	.	.	.	.	.	.	.	.	.	.	.	.
TRINITY_DN34011_c162_g1_i1	.	.	.	.	.	.	.	.	.	.	.	.	.	.
TRINITY_DN34011_c163_g1_i1	.	.	.	.	.	.	.	.	.	.	.	.	.	.
TRINITY_DN34011_c165_g1_i1	.	.	.	.	.	.	.	.	.	.	.	.	.	.
TRINITY_DN34011_c166_g1_i1	.	.	.	.	.	.	.	.	.	.	.	.	.	.
TRINITY_DN34011_c167_g1_i1	.	.	.	.	.	.	.	.	.	.	.	.	.	.
TRINITY_DN34011_c172_g1_i1	.	.	.	.	.	.	.	.	.	.	.	.	.	.
TRINITY_DN34011_c175_g1_i1	.	.	.	.	.	.	.	.	.	.	.	.	.	.
TRINITY_DN34011_c181_g1_i1	.	.	.	.	.	.	.	.	.	.	.	.	.	.
TRINITY_DN34011_c184_g1_i1	.	.	.	.	.	.	.	.	.	.	.	.	.	.
TRINITY_DN34011_c186_g1_i1	.	.	.	.	.	.	.	.	.	.	.	.	.	.
TRINITY_DN34011_c187_g1_i1	.	.	.	.	.	.	.	.	.	.	.	.	.	.
TRINITY_DN34011_c190_g1_i1	.	.	.	.	.	.	.	.	.	.	.	.	.	.
TRINITY_DN34011_c191_g1_i1	.	.	.	.	.	.	.	.	.	.	.	.	.	.
TRINITY_DN34011_c193_g1_i1	.	.	.	.	.	.	.	.	.	.	.	.	.	.
TRINITY_DN34011_c195_g1_i1	.	.	.	.	.	.	.	.	.	.	.	.	.	.
TRINITY_DN34011_c198_g1_i1	.	.	.	.	.	.	.	.	.	.	.	.	.	.
TRINITY_DN34011_c201_g1_i1	.	.	.	.	.	.	.	.	.	.	.	.	.	.
TRINITY_DN34011_c204_g1_i1	.	.	.	.	.	.	.	.	.	.	.	.	.	.
TRINITY_DN34011_c205_g1_i1	.	.	.	.	.	.	.	.	.	.	.	.	.	.
TRINITY_DN34011_c208_g1_i1	.	.	.	.	.	.	.	.	.	.	.	.	.	.
TRINITY_DN34011_c212_g1_i1	.	.	.	.	.	.	.	.	.	.	.	.	.	.
TRINITY_DN34011_c215_g1_i1	.	.	.	.	.	.	.	.	.	.	.	.	.	.
TRINITY_DN34011_c218_g1_i1	.	.	.	.	.	.	.	.	.	.	.	.	.	.
TRINITY_DN34011_c219_g1_i1	.	.	.	.	.	.	.	.	.	.	.	.	.	.
TRINITY_DN34011_c221_g1_i1	.	.	.	.	.	.	.	.	.	.	.	.	.	.
TRINITY_DN34011_c228_g1_i1	.	.	.	.	.	.	.	.	.	.	.	.	.	.
TRINITY_DN34011_c232_g1_i1	.	.	.	.	.	.	.	.	.	.	.	.	.	.
TRINITY_DN34011_c236_g1_i1	.	.	.	.	.	.	.	.	.	.	.	.	.	.
TRINITY_DN34011_c239_g1_i1	.	.	.	.	.	.	.	.	.	.	.	.	.	.
TRINITY_DN34011_c241_g1_i1	.	.	.	.	.	.	.	.	.	.	.	.	.	.
TRINITY_DN34011_c243_g1_i1	.	.	.	.	.	.	.	.	.	.	.	.	.	.
TRINITY_DN34011_c245_g1_i1	.	.	.	.	.	.	.	.	.	.	.	.	.	.
TRINITY_DN34011_c246_g1_i1	.	.	.	.	.	.	.	.	.	.	.	.	.	.
TRINITY_DN34011_c251_g1_i1	.	.	.	.	.	.	.	.	.	.	.	.	.	.
TRINITY_DN34011_c259_g1_i1	.	.	.	.	.	.	.	.	.	.	.	.	.	.
TRINITY_DN34011_c261_g1_i1	.	.	.	.	.	.	.	.	.	.	.	.	.	.
TRINITY_DN34011_c263_g1_i1	.	.	.	.	.	.	.	.	.	.	.	.	.	.
TRINITY_DN34011_c265_g1_i1	.	.	.	.	.	.	.	.	.	.	.	.	.	.
TRINITY_DN33973_c0_g1_i1	.	.	.	.	.	.	.	.	.	.	.	.	.	.
TRINITY_DN33973_c0_g2_i1	.	.	.	.	.	.	.	.	.	.	.	.	.	.
TRINITY_DN33973_c1_g1_i1	.	.	.	.	.	.	.	.	.	.	.	.	.	.
TRINITY_DN33973_c1_g1_i2	.	.	.	.	.	.	.	.	.	.	.	.	.	.
TRINITY_DN33973_c1_g1_i3	.	.	.	.	.	.	.	.	.	.	.	.	.	.
TRINITY_DN33973_c2_g1_i1	.	.	.	.	.	.	.	.	.	.	.	.	.	.
TRINITY_DN33973_c2_g2_i1	.	.	.	.	.	.	.	.	.	.	.	.	.	.
TRINITY_DN33973_c2_g2_i2	.	.	.	.	.	.	.	.	.	.	.	.	.	.
TRINITY_DN33973_c2_g3_i1	.	.	.	.	.	.	.	.	.	.	.	.	.	.
TRINITY_DN33973_c2_g2_i3	.	.	.	.	.	.	.	.	.	.	.	.	.	.
TRINITY_DN33973_c2_g4_i1	.	.	.	.	.	.	.	.	.	.	.	.	.	.
TRINITY_DN33973_c2_g5_i1	APD1_ARATH^APD1_ARATH^Q:221-63,H:388-439^41.509%ID^E:6.17e-13^.^.	.	.	.	.	.	.	.	.	.	.	.	.	.
TRINITY_DN33973_c2_g2_i4	.	.	.	.	.	.	.	.	.	.	.	.	.	.
TRINITY_DN33973_c2_g2_i5	.	.	.	.	.	.	.	.	.	.	.	.	.	.
TRINITY_DN33973_c2_g2_i6	.	.	.	.	.	.	.	.	.	.	.	.	.	.
TRINITY_DN33973_c3_g1_i1	.	.	.	.	.	.	.	.	.	.	.	.	.	.
TRINITY_DN33973_c4_g1_i1	.	.	.	.	.	.	.	.	.	.	.	.	.	.
TRINITY_DN33973_c5_g1_i1	.	.	.	.	.	.	.	.	.	.	.	.	.	.
TRINITY_DN33973_c7_g1_i1	.	.	.	.	.	.	.	.	.	.	.	.	.	.
TRINITY_DN33981_c3_g1_i1	EF2_BETVU^EF2_BETVU^Q:234-1,H:339-416^87.179%ID^E:4.09e-44^RecName: Full=Elongation factor 2;^Eukaryota; Viridiplantae; Streptophyta; Embryophyta; Tracheophyta; Spermatophyta; Magnoliophyta; eudicotyledons; Gunneridae; Pentapetalae; Caryophyllales; Amaranthaceae; Beta	.	.	.	.	.	.	.	.	KEGG:bvg:104906141`KO:K03234	GO:0005737^cellular_component^cytoplasm`GO:0005525^molecular_function^GTP binding`GO:0003924^molecular_function^GTPase activity`GO:0003746^molecular_function^translation elongation factor activity	.	.	.
TRINITY_DN33981_c4_g1_i1	EF2_BETVU^EF2_BETVU^Q:246-1,H:334-415^82.927%ID^E:7.38e-41^RecName: Full=Elongation factor 2;^Eukaryota; Viridiplantae; Streptophyta; Embryophyta; Tracheophyta; Spermatophyta; Magnoliophyta; eudicotyledons; Gunneridae; Pentapetalae; Caryophyllales; Amaranthaceae; Beta	.	.	.	.	.	.	.	.	KEGG:bvg:104906141`KO:K03234	GO:0005737^cellular_component^cytoplasm`GO:0005525^molecular_function^GTP binding`GO:0003924^molecular_function^GTPase activity`GO:0003746^molecular_function^translation elongation factor activity	.	.	.
TRINITY_DN33981_c4_g2_i1	EF2_ARATH^EF2_ARATH^Q:1-273,H:444-534^89.011%ID^E:6.96e-48^RecName: Full=Elongation factor 2 {ECO:0000305};^Eukaryota; Viridiplantae; Streptophyta; Embryophyta; Tracheophyta; Spermatophyta; Magnoliophyta; eudicotyledons; Gunneridae; Pentapetalae; rosids; malvids; Brassicales; Brassicaceae; Camelineae; Arabidopsis	.	.	.	.	.	.	.	COG0480^Catalyzes the GTP-dependent ribosomal translocation step during translation elongation. During this step, the ribosome changes from the pre-translocational (PRE) to the post- translocational (POST) state as the newly formed A-site-bound peptidyl-tRNA and P-site-bound deacylated tRNA move to the P and E sites, respectively. Catalyzes the coordinated movement of the two tRNA molecules, the …	KEGG:ath:AT1G56070`KO:K03234	GO:0048046^cellular_component^apoplast`GO:0009507^cellular_component^chloroplast`GO:0005829^cellular_component^cytosol`GO:0016020^cellular_component^membrane`GO:0005730^cellular_component^nucleolus`GO:0005886^cellular_component^plasma membrane`GO:0009506^cellular_component^plasmodesma`GO:0005774^cellular_component^vacuolar membrane`GO:0005507^molecular_function^copper ion binding`GO:0005525^molec…	.	.	.
TRINITY_DN33981_c4_g3_i1	EF2_BETVU^EF2_BETVU^Q:2-244,H:357-437^87.654%ID^E:1.83e-43^RecName: Full=Elongation factor 2;^Eukaryota; Viridiplantae; Streptophyta; Embryophyta; Tracheophyta; Spermatophyta; Magnoliophyta; eudicotyledons; Gunneridae; Pentapetalae; Caryophyllales; Amaranthaceae; Beta	.	.	.	.	.	.	.	.	KEGG:bvg:104906141`KO:K03234	GO:0005737^cellular_component^cytoplasm`GO:0005525^molecular_function^GTP binding`GO:0003924^molecular_function^GTPase activity`GO:0003746^molecular_function^translation elongation factor activity	.	.	.
TRINITY_DN33981_c4_g4_i1	EF2_BETVU^EF2_BETVU^Q:206-3,H:409-476^85.294%ID^E:3.68e-33^RecName: Full=Elongation factor 2;^Eukaryota; Viridiplantae; Streptophyta; Embryophyta; Tracheophyta; Spermatophyta; Magnoliophyta; eudicotyledons; Gunneridae; Pentapetalae; Caryophyllales; Amaranthaceae; Beta	.	.	.	.	.	.	.	.	KEGG:bvg:104906141`KO:K03234	GO:0005737^cellular_component^cytoplasm`GO:0005525^molecular_function^GTP binding`GO:0003924^molecular_function^GTPase activity`GO:0003746^molecular_function^translation elongation factor activity	.	.	.
TRINITY_DN33981_c4_g5_i1	EF2_BETVU^EF2_BETVU^Q:160-2,H:492-544^88.679%ID^E:1.65e-24^RecName: Full=Elongation factor 2;^Eukaryota; Viridiplantae; Streptophyta; Embryophyta; Tracheophyta; Spermatophyta; Magnoliophyta; eudicotyledons; Gunneridae; Pentapetalae; Caryophyllales; Amaranthaceae; Beta	.	.	.	.	.	.	.	.	KEGG:bvg:104906141`KO:K03234	GO:0005737^cellular_component^cytoplasm`GO:0005525^molecular_function^GTP binding`GO:0003924^molecular_function^GTPase activity`GO:0003746^molecular_function^translation elongation factor activity	.	.	.
TRINITY_DN33981_c4_g6_i1	EF2_BETVU^EF2_BETVU^Q:2-157,H:352-403^73.077%ID^E:1.31e-20^RecName: Full=Elongation factor 2;^Eukaryota; Viridiplantae; Streptophyta; Embryophyta; Tracheophyta; Spermatophyta; Magnoliophyta; eudicotyledons; Gunneridae; Pentapetalae; Caryophyllales; Amaranthaceae; Beta	.	.	.	.	.	.	.	.	KEGG:bvg:104906141`KO:K03234	GO:0005737^cellular_component^cytoplasm`GO:0005525^molecular_function^GTP binding`GO:0003924^molecular_function^GTPase activity`GO:0003746^molecular_function^translation elongation factor activity	.	.	.
TRINITY_DN33981_c4_g7_i1	EF2_BETVU^EF2_BETVU^Q:1-207,H:493-561^86.957%ID^E:3.84e-33^RecName: Full=Elongation factor 2;^Eukaryota; Viridiplantae; Streptophyta; Embryophyta; Tracheophyta; Spermatophyta; Magnoliophyta; eudicotyledons; Gunneridae; Pentapetalae; Caryophyllales; Amaranthaceae; Beta	.	.	.	.	.	.	.	.	KEGG:bvg:104906141`KO:K03234	GO:0005737^cellular_component^cytoplasm`GO:0005525^molecular_function^GTP binding`GO:0003924^molecular_function^GTPase activity`GO:0003746^molecular_function^translation elongation factor activity	.	.	.
TRINITY_DN33981_c4_g8_i1	EF2_BETVU^EF2_BETVU^Q:1-150,H:364-413^88%ID^E:2.11e-14^RecName: Full=Elongation factor 2;^Eukaryota; Viridiplantae; Streptophyta; Embryophyta; Tracheophyta; Spermatophyta; Magnoliophyta; eudicotyledons; Gunneridae; Pentapetalae; Caryophyllales; Amaranthaceae; Beta	.	.	.	.	.	.	.	.	KEGG:bvg:104906141`KO:K03234	GO:0005737^cellular_component^cytoplasm`GO:0005525^molecular_function^GTP binding`GO:0003924^molecular_function^GTPase activity`GO:0003746^molecular_function^translation elongation factor activity	.	.	.
TRINITY_DN33981_c4_g9_i1	EF2_BETVU^EF2_BETVU^Q:341-9,H:364-474^77.477%ID^E:2.69e-50^RecName: Full=Elongation factor 2;^Eukaryota; Viridiplantae; Streptophyta; Embryophyta; Tracheophyta; Spermatophyta; Magnoliophyta; eudicotyledons; Gunneridae; Pentapetalae; Caryophyllales; Amaranthaceae; Beta	.	.	.	.	.	.	.	.	KEGG:bvg:104906141`KO:K03234	GO:0005737^cellular_component^cytoplasm`GO:0005525^molecular_function^GTP binding`GO:0003924^molecular_function^GTPase activity`GO:0003746^molecular_function^translation elongation factor activity	.	.	.
TRINITY_DN33981_c4_g3_i2	EF2_BETVU^EF2_BETVU^Q:2-220,H:357-429^87.671%ID^E:9.06e-39^RecName: Full=Elongation factor 2;^Eukaryota; Viridiplantae; Streptophyta; Embryophyta; Tracheophyta; Spermatophyta; Magnoliophyta; eudicotyledons; Gunneridae; Pentapetalae; Caryophyllales; Amaranthaceae; Beta	.	.	.	.	.	.	.	.	KEGG:bvg:104906141`KO:K03234	GO:0005737^cellular_component^cytoplasm`GO:0005525^molecular_function^GTP binding`GO:0003924^molecular_function^GTPase activity`GO:0003746^molecular_function^translation elongation factor activity	.	.	.
TRINITY_DN33981_c4_g10_i1	EF2_BETVU^EF2_BETVU^Q:239-3,H:404-482^86.076%ID^E:2.24e-41^RecName: Full=Elongation factor 2;^Eukaryota; Viridiplantae; Streptophyta; Embryophyta; Tracheophyta; Spermatophyta; Magnoliophyta; eudicotyledons; Gunneridae; Pentapetalae; Caryophyllales; Amaranthaceae; Beta	.	.	.	.	.	.	.	.	KEGG:bvg:104906141`KO:K03234	GO:0005737^cellular_component^cytoplasm`GO:0005525^molecular_function^GTP binding`GO:0003924^molecular_function^GTPase activity`GO:0003746^molecular_function^translation elongation factor activity	.	.	.
TRINITY_DN33981_c4_g11_i1	EF2_BETVU^EF2_BETVU^Q:219-1,H:346-418^84.932%ID^E:7e-40^RecName: Full=Elongation factor 2;^Eukaryota; Viridiplantae; Streptophyta; Embryophyta; Tracheophyta; Spermatophyta; Magnoliophyta; eudicotyledons; Gunneridae; Pentapetalae; Caryophyllales; Amaranthaceae; Beta	.	.	.	.	.	.	.	.	KEGG:bvg:104906141`KO:K03234	GO:0005737^cellular_component^cytoplasm`GO:0005525^molecular_function^GTP binding`GO:0003924^molecular_function^GTPase activity`GO:0003746^molecular_function^translation elongation factor activity	.	.	.
TRINITY_DN33981_c5_g1_i1	EF2_ARATH^EF2_ARATH^Q:171-1,H:98-154^91.228%ID^E:2.44e-29^RecName: Full=Elongation factor 2 {ECO:0000305};^Eukaryota; Viridiplantae; Streptophyta; Embryophyta; Tracheophyta; Spermatophyta; Magnoliophyta; eudicotyledons; Gunneridae; Pentapetalae; rosids; malvids; Brassicales; Brassicaceae; Camelineae; Arabidopsis	.	.	.	.	.	.	.	COG0480^Catalyzes the GTP-dependent ribosomal translocation step during translation elongation. During this step, the ribosome changes from the pre-translocational (PRE) to the post- translocational (POST) state as the newly formed A-site-bound peptidyl-tRNA and P-site-bound deacylated tRNA move to the P and E sites, respectively. Catalyzes the coordinated movement of the two tRNA molecules, the …	KEGG:ath:AT1G56070`KO:K03234	GO:0048046^cellular_component^apoplast`GO:0009507^cellular_component^chloroplast`GO:0005829^cellular_component^cytosol`GO:0016020^cellular_component^membrane`GO:0005730^cellular_component^nucleolus`GO:0005886^cellular_component^plasma membrane`GO:0009506^cellular_component^plasmodesma`GO:0005774^cellular_component^vacuolar membrane`GO:0005507^molecular_function^copper ion binding`GO:0005525^molec…	.	.	.
TRINITY_DN33981_c5_g2_i1	EF2_ARATH^EF2_ARATH^Q:158-247,H:1-30^83.333%ID^E:6.88e-11^RecName: Full=Elongation factor 2 {ECO:0000305};^Eukaryota; Viridiplantae; Streptophyta; Embryophyta; Tracheophyta; Spermatophyta; Magnoliophyta; eudicotyledons; Gunneridae; Pentapetalae; rosids; malvids; Brassicales; Brassicaceae; Camelineae; Arabidopsis	.	.	.	.	.	.	.	COG0480^Catalyzes the GTP-dependent ribosomal translocation step during translation elongation. During this step, the ribosome changes from the pre-translocational (PRE) to the post- translocational (POST) state as the newly formed A-site-bound peptidyl-tRNA and P-site-bound deacylated tRNA move to the P and E sites, respectively. Catalyzes the coordinated movement of the two tRNA molecules, the …	KEGG:ath:AT1G56070`KO:K03234	GO:0048046^cellular_component^apoplast`GO:0009507^cellular_component^chloroplast`GO:0005829^cellular_component^cytosol`GO:0016020^cellular_component^membrane`GO:0005730^cellular_component^nucleolus`GO:0005886^cellular_component^plasma membrane`GO:0009506^cellular_component^plasmodesma`GO:0005774^cellular_component^vacuolar membrane`GO:0005507^molecular_function^copper ion binding`GO:0005525^molec…	.	.	.
TRINITY_DN33981_c5_g3_i1	EF2_ARATH^EF2_ARATH^Q:2-151,H:4-53^80%ID^E:1.25e-20^RecName: Full=Elongation factor 2 {ECO:0000305};^Eukaryota; Viridiplantae; Streptophyta; Embryophyta; Tracheophyta; Spermatophyta; Magnoliophyta; eudicotyledons; Gunneridae; Pentapetalae; rosids; malvids; Brassicales; Brassicaceae; Camelineae; Arabidopsis	.	.	.	.	.	.	.	COG0480^Catalyzes the GTP-dependent ribosomal translocation step during translation elongation. During this step, the ribosome changes from the pre-translocational (PRE) to the post- translocational (POST) state as the newly formed A-site-bound peptidyl-tRNA and P-site-bound deacylated tRNA move to the P and E sites, respectively. Catalyzes the coordinated movement of the two tRNA molecules, the …	KEGG:ath:AT1G56070`KO:K03234	GO:0048046^cellular_component^apoplast`GO:0009507^cellular_component^chloroplast`GO:0005829^cellular_component^cytosol`GO:0016020^cellular_component^membrane`GO:0005730^cellular_component^nucleolus`GO:0005886^cellular_component^plasma membrane`GO:0009506^cellular_component^plasmodesma`GO:0005774^cellular_component^vacuolar membrane`GO:0005507^molecular_function^copper ion binding`GO:0005525^molec…	.	.	.
TRINITY_DN33981_c5_g4_i1	EF2_ARATH^EF2_ARATH^Q:217-297,H:1-27^81.481%ID^E:7.34e-08^RecName: Full=Elongation factor 2 {ECO:0000305};^Eukaryota; Viridiplantae; Streptophyta; Embryophyta; Tracheophyta; Spermatophyta; Magnoliophyta; eudicotyledons; Gunneridae; Pentapetalae; rosids; malvids; Brassicales; Brassicaceae; Camelineae; Arabidopsis	.	.	.	.	.	.	.	COG0480^Catalyzes the GTP-dependent ribosomal translocation step during translation elongation. During this step, the ribosome changes from the pre-translocational (PRE) to the post- translocational (POST) state as the newly formed A-site-bound peptidyl-tRNA and P-site-bound deacylated tRNA move to the P and E sites, respectively. Catalyzes the coordinated movement of the two tRNA molecules, the …	KEGG:ath:AT1G56070`KO:K03234	GO:0048046^cellular_component^apoplast`GO:0009507^cellular_component^chloroplast`GO:0005829^cellular_component^cytosol`GO:0016020^cellular_component^membrane`GO:0005730^cellular_component^nucleolus`GO:0005886^cellular_component^plasma membrane`GO:0009506^cellular_component^plasmodesma`GO:0005774^cellular_component^vacuolar membrane`GO:0005507^molecular_function^copper ion binding`GO:0005525^molec…	.	.	.
TRINITY_DN33981_c5_g5_i1	EF2_ARATH^EF2_ARATH^Q:88-270,H:1-61^86.885%ID^E:9.06e-27^RecName: Full=Elongation factor 2 {ECO:0000305};^Eukaryota; Viridiplantae; Streptophyta; Embryophyta; Tracheophyta; Spermatophyta; Magnoliophyta; eudicotyledons; Gunneridae; Pentapetalae; rosids; malvids; Brassicales; Brassicaceae; Camelineae; Arabidopsis	.	.	.	.	.	.	.	COG0480^Catalyzes the GTP-dependent ribosomal translocation step during translation elongation. During this step, the ribosome changes from the pre-translocational (PRE) to the post- translocational (POST) state as the newly formed A-site-bound peptidyl-tRNA and P-site-bound deacylated tRNA move to the P and E sites, respectively. Catalyzes the coordinated movement of the two tRNA molecules, the …	KEGG:ath:AT1G56070`KO:K03234	GO:0048046^cellular_component^apoplast`GO:0009507^cellular_component^chloroplast`GO:0005829^cellular_component^cytosol`GO:0016020^cellular_component^membrane`GO:0005730^cellular_component^nucleolus`GO:0005886^cellular_component^plasma membrane`GO:0009506^cellular_component^plasmodesma`GO:0005774^cellular_component^vacuolar membrane`GO:0005507^molecular_function^copper ion binding`GO:0005525^molec…	.	.	.
TRINITY_DN33981_c5_g6_i1	EF2_BETVU^EF2_BETVU^Q:195-1,H:72-136^84.615%ID^E:1.88e-31^RecName: Full=Elongation factor 2;^Eukaryota; Viridiplantae; Streptophyta; Embryophyta; Tracheophyta; Spermatophyta; Magnoliophyta; eudicotyledons; Gunneridae; Pentapetalae; Caryophyllales; Amaranthaceae; Beta	.	.	.	.	.	.	.	.	KEGG:bvg:104906141`KO:K03234	GO:0005737^cellular_component^cytoplasm`GO:0005525^molecular_function^GTP binding`GO:0003924^molecular_function^GTPase activity`GO:0003746^molecular_function^translation elongation factor activity	.	.	.
TRINITY_DN33981_c5_g7_i1	EF2_ARATH^EF2_ARATH^Q:5-160,H:4-55^84.615%ID^E:3.93e-15^RecName: Full=Elongation factor 2 {ECO:0000305};^Eukaryota; Viridiplantae; Streptophyta; Embryophyta; Tracheophyta; Spermatophyta; Magnoliophyta; eudicotyledons; Gunneridae; Pentapetalae; rosids; malvids; Brassicales; Brassicaceae; Camelineae; Arabidopsis	.	.	.	.	.	.	.	COG0480^Catalyzes the GTP-dependent ribosomal translocation step during translation elongation. During this step, the ribosome changes from the pre-translocational (PRE) to the post- translocational (POST) state as the newly formed A-site-bound peptidyl-tRNA and P-site-bound deacylated tRNA move to the P and E sites, respectively. Catalyzes the coordinated movement of the two tRNA molecules, the …	KEGG:ath:AT1G56070`KO:K03234	GO:0048046^cellular_component^apoplast`GO:0009507^cellular_component^chloroplast`GO:0005829^cellular_component^cytosol`GO:0016020^cellular_component^membrane`GO:0005730^cellular_component^nucleolus`GO:0005886^cellular_component^plasma membrane`GO:0009506^cellular_component^plasmodesma`GO:0005774^cellular_component^vacuolar membrane`GO:0005507^molecular_function^copper ion binding`GO:0005525^molec…	.	.	.
TRINITY_DN33981_c5_g8_i1	.	.	.	.	.	.	.	.	.	.	.	.	.	.
TRINITY_DN33981_c5_g9_i1	EF2_ARATH^EF2_ARATH^Q:74-3,H:1-24^83.333%ID^E:4.33e-06^RecName: Full=Elongation factor 2 {ECO:0000305};^Eukaryota; Viridiplantae; Streptophyta; Embryophyta; Tracheophyta; Spermatophyta; Magnoliophyta; eudicotyledons; Gunneridae; Pentapetalae; rosids; malvids; Brassicales; Brassicaceae; Camelineae; Arabidopsis	.	.	.	.	.	.	.	COG0480^Catalyzes the GTP-dependent ribosomal translocation step during translation elongation. During this step, the ribosome changes from the pre-translocational (PRE) to the post- translocational (POST) state as the newly formed A-site-bound peptidyl-tRNA and P-site-bound deacylated tRNA move to the P and E sites, respectively. Catalyzes the coordinated movement of the two tRNA molecules, the …	KEGG:ath:AT1G56070`KO:K03234	GO:0048046^cellular_component^apoplast`GO:0009507^cellular_component^chloroplast`GO:0005829^cellular_component^cytosol`GO:0016020^cellular_component^membrane`GO:0005730^cellular_component^nucleolus`GO:0005886^cellular_component^plasma membrane`GO:0009506^cellular_component^plasmodesma`GO:0005774^cellular_component^vacuolar membrane`GO:0005507^molecular_function^copper ion binding`GO:0005525^molec…	.	.	.
TRINITY_DN33981_c5_g4_i2	.	.	.	.	.	.	.	.	.	.	.	.	.	.
TRINITY_DN33981_c5_g4_i3	EF2_ARATH^EF2_ARATH^Q:66-164,H:1-33^81.818%ID^E:9.08e-13^RecName: Full=Elongation factor 2 {ECO:0000305};^Eukaryota; Viridiplantae; Streptophyta; Embryophyta; Tracheophyta; Spermatophyta; Magnoliophyta; eudicotyledons; Gunneridae; Pentapetalae; rosids; malvids; Brassicales; Brassicaceae; Camelineae; Arabidopsis	.	.	.	.	.	.	.	COG0480^Catalyzes the GTP-dependent ribosomal translocation step during translation elongation. During this step, the ribosome changes from the pre-translocational (PRE) to the post- translocational (POST) state as the newly formed A-site-bound peptidyl-tRNA and P-site-bound deacylated tRNA move to the P and E sites, respectively. Catalyzes the coordinated movement of the two tRNA molecules, the …	KEGG:ath:AT1G56070`KO:K03234	GO:0048046^cellular_component^apoplast`GO:0009507^cellular_component^chloroplast`GO:0005829^cellular_component^cytosol`GO:0016020^cellular_component^membrane`GO:0005730^cellular_component^nucleolus`GO:0005886^cellular_component^plasma membrane`GO:0009506^cellular_component^plasmodesma`GO:0005774^cellular_component^vacuolar membrane`GO:0005507^molecular_function^copper ion binding`GO:0005525^molec…	.	.	.
TRINITY_DN33981_c5_g10_i1	.	.	.	.	.	.	.	.	.	.	.	.	.	.
TRINITY_DN33981_c5_g11_i1	.	.	.	.	.	.	.	.	.	.	.	.	.	.
TRINITY_DN33981_c5_g12_i1	EF2_BETVU^EF2_BETVU^Q:196-2,H:61-125^84.615%ID^E:4.68e-32^RecName: Full=Elongation factor 2;^Eukaryota; Viridiplantae; Streptophyta; Embryophyta; Tracheophyta; Spermatophyta; Magnoliophyta; eudicotyledons; Gunneridae; Pentapetalae; Caryophyllales; Amaranthaceae; Beta	.	.	.	.	.	.	.	.	KEGG:bvg:104906141`KO:K03234	GO:0005737^cellular_component^cytoplasm`GO:0005525^molecular_function^GTP binding`GO:0003924^molecular_function^GTPase activity`GO:0003746^molecular_function^translation elongation factor activity	.	.	.
TRINITY_DN33981_c5_g13_i1	EF2_BETVU^EF2_BETVU^Q:1-207,H:56-124^81.159%ID^E:4.04e-30^RecName: Full=Elongation factor 2;^Eukaryota; Viridiplantae; Streptophyta; Embryophyta; Tracheophyta; Spermatophyta; Magnoliophyta; eudicotyledons; Gunneridae; Pentapetalae; Caryophyllales; Amaranthaceae; Beta	.	.	.	.	.	.	.	.	KEGG:bvg:104906141`KO:K03234	GO:0005737^cellular_component^cytoplasm`GO:0005525^molecular_function^GTP binding`GO:0003924^molecular_function^GTPase activity`GO:0003746^molecular_function^translation elongation factor activity	.	.	.
TRINITY_DN33981_c5_g14_i1	EF2_ARATH^EF2_ARATH^Q:2-160,H:4-56^90.566%ID^E:8.86e-27^RecName: Full=Elongation factor 2 {ECO:0000305};^Eukaryota; Viridiplantae; Streptophyta; Embryophyta; Tracheophyta; Spermatophyta; Magnoliophyta; eudicotyledons; Gunneridae; Pentapetalae; rosids; malvids; Brassicales; Brassicaceae; Camelineae; Arabidopsis	.	.	.	.	.	.	.	COG0480^Catalyzes the GTP-dependent ribosomal translocation step during translation elongation. During this step, the ribosome changes from the pre-translocational (PRE) to the post- translocational (POST) state as the newly formed A-site-bound peptidyl-tRNA and P-site-bound deacylated tRNA move to the P and E sites, respectively. Catalyzes the coordinated movement of the two tRNA molecules, the …	KEGG:ath:AT1G56070`KO:K03234	GO:0048046^cellular_component^apoplast`GO:0009507^cellular_component^chloroplast`GO:0005829^cellular_component^cytosol`GO:0016020^cellular_component^membrane`GO:0005730^cellular_component^nucleolus`GO:0005886^cellular_component^plasma membrane`GO:0009506^cellular_component^plasmodesma`GO:0005774^cellular_component^vacuolar membrane`GO:0005507^molecular_function^copper ion binding`GO:0005525^molec…	.	.	.
TRINITY_DN33981_c5_g2_i2	EF2_ARATH^EF2_ARATH^Q:227-316,H:1-30^83.333%ID^E:1.62e-10^RecName: Full=Elongation factor 2 {ECO:0000305};^Eukaryota; Viridiplantae; Streptophyta; Embryophyta; Tracheophyta; Spermatophyta; Magnoliophyta; eudicotyledons; Gunneridae; Pentapetalae; rosids; malvids; Brassicales; Brassicaceae; Camelineae; Arabidopsis	.	.	.	.	.	.	.	COG0480^Catalyzes the GTP-dependent ribosomal translocation step during translation elongation. During this step, the ribosome changes from the pre-translocational (PRE) to the post- translocational (POST) state as the newly formed A-site-bound peptidyl-tRNA and P-site-bound deacylated tRNA move to the P and E sites, respectively. Catalyzes the coordinated movement of the two tRNA molecules, the …	KEGG:ath:AT1G56070`KO:K03234	GO:0048046^cellular_component^apoplast`GO:0009507^cellular_component^chloroplast`GO:0005829^cellular_component^cytosol`GO:0016020^cellular_component^membrane`GO:0005730^cellular_component^nucleolus`GO:0005886^cellular_component^plasma membrane`GO:0009506^cellular_component^plasmodesma`GO:0005774^cellular_component^vacuolar membrane`GO:0005507^molecular_function^copper ion binding`GO:0005525^molec…	.	.	.
TRINITY_DN33981_c5_g15_i1	EF2_BETVU^EF2_BETVU^Q:1-204,H:74-141^77.941%ID^E:2.98e-31^RecName: Full=Elongation factor 2;^Eukaryota; Viridiplantae; Streptophyta; Embryophyta; Tracheophyta; Spermatophyta; Magnoliophyta; eudicotyledons; Gunneridae; Pentapetalae; Caryophyllales; Amaranthaceae; Beta	.	.	.	.	.	.	.	.	KEGG:bvg:104906141`KO:K03234	GO:0005737^cellular_component^cytoplasm`GO:0005525^molecular_function^GTP binding`GO:0003924^molecular_function^GTPase activity`GO:0003746^molecular_function^translation elongation factor activity	.	.	.
TRINITY_DN33981_c5_g14_i2	EF2_ARATH^EF2_ARATH^Q:2-172,H:4-60^85.965%ID^E:1.45e-27^RecName: Full=Elongation factor 2 {ECO:0000305};^Eukaryota; Viridiplantae; Streptophyta; Embryophyta; Tracheophyta; Spermatophyta; Magnoliophyta; eudicotyledons; Gunneridae; Pentapetalae; rosids; malvids; Brassicales; Brassicaceae; Camelineae; Arabidopsis	.	.	.	.	.	.	.	COG0480^Catalyzes the GTP-dependent ribosomal translocation step during translation elongation. During this step, the ribosome changes from the pre-translocational (PRE) to the post- translocational (POST) state as the newly formed A-site-bound peptidyl-tRNA and P-site-bound deacylated tRNA move to the P and E sites, respectively. Catalyzes the coordinated movement of the two tRNA molecules, the …	KEGG:ath:AT1G56070`KO:K03234	GO:0048046^cellular_component^apoplast`GO:0009507^cellular_component^chloroplast`GO:0005829^cellular_component^cytosol`GO:0016020^cellular_component^membrane`GO:0005730^cellular_component^nucleolus`GO:0005886^cellular_component^plasma membrane`GO:0009506^cellular_component^plasmodesma`GO:0005774^cellular_component^vacuolar membrane`GO:0005507^molecular_function^copper ion binding`GO:0005525^molec…	.	.	.
TRINITY_DN33981_c5_g4_i4	.	.	.	.	.	.	.	.	.	.	.	.	.	.
TRINITY_DN33981_c5_g4_i5	.	.	.	.	.	.	.	.	.	.	.	.	.	.
TRINITY_DN33981_c5_g16_i1	EF2_ARATH^EF2_ARATH^Q:82-174,H:1-31^90.323%ID^E:2.45e-13^RecName: Full=Elongation factor 2 {ECO:0000305};^Eukaryota; Viridiplantae; Streptophyta; Embryophyta; Tracheophyta; Spermatophyta; Magnoliophyta; eudicotyledons; Gunneridae; Pentapetalae; rosids; malvids; Brassicales; Brassicaceae; Camelineae; Arabidopsis	.	.	.	.	.	.	.	COG0480^Catalyzes the GTP-dependent ribosomal translocation step during translation elongation. During this step, the ribosome changes from the pre-translocational (PRE) to the post- translocational (POST) state as the newly formed A-site-bound peptidyl-tRNA and P-site-bound deacylated tRNA move to the P and E sites, respectively. Catalyzes the coordinated movement of the two tRNA molecules, the …	KEGG:ath:AT1G56070`KO:K03234	GO:0048046^cellular_component^apoplast`GO:0009507^cellular_component^chloroplast`GO:0005829^cellular_component^cytosol`GO:0016020^cellular_component^membrane`GO:0005730^cellular_component^nucleolus`GO:0005886^cellular_component^plasma membrane`GO:0009506^cellular_component^plasmodesma`GO:0005774^cellular_component^vacuolar membrane`GO:0005507^molecular_function^copper ion binding`GO:0005525^molec…	.	.	.
TRINITY_DN33981_c5_g10_i2	.	.	.	.	.	.	.	.	.	.	.	.	.	.
TRINITY_DN33981_c5_g4_i6	.	.	.	.	.	.	.	.	.	.	.	.	.	.
TRINITY_DN33981_c5_g4_i7	.	.	.	.	.	.	.	.	.	.	.	.	.	.
TRINITY_DN33981_c5_g17_i1	EF2_BETVU^EF2_BETVU^Q:243-1,H:62-142^86.42%ID^E:6.06e-41^RecName: Full=Elongation factor 2;^Eukaryota; Viridiplantae; Streptophyta; Embryophyta; Tracheophyta; Spermatophyta; Magnoliophyta; eudicotyledons; Gunneridae; Pentapetalae; Caryophyllales; Amaranthaceae; Beta	.	.	.	.	.	.	.	.	KEGG:bvg:104906141`KO:K03234	GO:0005737^cellular_component^cytoplasm`GO:0005525^molecular_function^GTP binding`GO:0003924^molecular_function^GTPase activity`GO:0003746^molecular_function^translation elongation factor activity	.	.	.
TRINITY_DN33981_c6_g1_i1	EF2_ARATH^EF2_ARATH^Q:269-3,H:737-825^83.146%ID^E:5.75e-46^RecName: Full=Elongation factor 2 {ECO:0000305};^Eukaryota; Viridiplantae; Streptophyta; Embryophyta; Tracheophyta; Spermatophyta; Magnoliophyta; eudicotyledons; Gunneridae; Pentapetalae; rosids; malvids; Brassicales; Brassicaceae; Camelineae; Arabidopsis	.	.	.	.	.	.	.	COG0480^Catalyzes the GTP-dependent ribosomal translocation step during translation elongation. During this step, the ribosome changes from the pre-translocational (PRE) to the post- translocational (POST) state as the newly formed A-site-bound peptidyl-tRNA and P-site-bound deacylated tRNA move to the P and E sites, respectively. Catalyzes the coordinated movement of the two tRNA molecules, the …	KEGG:ath:AT1G56070`KO:K03234	GO:0048046^cellular_component^apoplast`GO:0009507^cellular_component^chloroplast`GO:0005829^cellular_component^cytosol`GO:0016020^cellular_component^membrane`GO:0005730^cellular_component^nucleolus`GO:0005886^cellular_component^plasma membrane`GO:0009506^cellular_component^plasmodesma`GO:0005774^cellular_component^vacuolar membrane`GO:0005507^molecular_function^copper ion binding`GO:0005525^molec…	.	.	.
TRINITY_DN33981_c6_g2_i1	EF2_BETVU^EF2_BETVU^Q:3-221,H:668-740^84.932%ID^E:8.07e-37^RecName: Full=Elongation factor 2;^Eukaryota; Viridiplantae; Streptophyta; Embryophyta; Tracheophyta; Spermatophyta; Magnoliophyta; eudicotyledons; Gunneridae; Pentapetalae; Caryophyllales; Amaranthaceae; Beta	.	.	.	.	.	.	.	.	KEGG:bvg:104906141`KO:K03234	GO:0005737^cellular_component^cytoplasm`GO:0005525^molecular_function^GTP binding`GO:0003924^molecular_function^GTPase activity`GO:0003746^molecular_function^translation elongation factor activity	.	.	.
TRINITY_DN33981_c6_g3_i1	.	.	.	.	.	.	.	.	.	.	.	.	.	.
TRINITY_DN33981_c6_g4_i1	EF2_BETVU^EF2_BETVU^Q:2-205,H:678-745^83.824%ID^E:1.09e-33^RecName: Full=Elongation factor 2;^Eukaryota; Viridiplantae; Streptophyta; Embryophyta; Tracheophyta; Spermatophyta; Magnoliophyta; eudicotyledons; Gunneridae; Pentapetalae; Caryophyllales; Amaranthaceae; Beta	.	.	.	.	.	.	.	.	KEGG:bvg:104906141`KO:K03234	GO:0005737^cellular_component^cytoplasm`GO:0005525^molecular_function^GTP binding`GO:0003924^molecular_function^GTPase activity`GO:0003746^molecular_function^translation elongation factor activity	.	.	.
TRINITY_DN33981_c6_g5_i1	EF2_ARATH^EF2_ARATH^Q:1-339,H:719-831^83.186%ID^E:3.29e-61^RecName: Full=Elongation factor 2 {ECO:0000305};^Eukaryota; Viridiplantae; Streptophyta; Embryophyta; Tracheophyta; Spermatophyta; Magnoliophyta; eudicotyledons; Gunneridae; Pentapetalae; rosids; malvids; Brassicales; Brassicaceae; Camelineae; Arabidopsis	.	TRINITY_DN33981_c6_g5_i1.p1	1-342[+]	EF2_ARATH^EF2_ARATH^Q:1-113,H:719-831^83.186%ID^E:2.97e-61^RecName: Full=Elongation factor 2 {ECO:0000305};^Eukaryota; Viridiplantae; Streptophyta; Embryophyta; Tracheophyta; Spermatophyta; Magnoliophyta; eudicotyledons; Gunneridae; Pentapetalae; rosids; malvids; Brassicales; Brassicaceae; Camelineae; Arabidopsis	.	sigP:0.998815^^^	.	COG0480^Catalyzes the GTP-dependent ribosomal translocation step during translation elongation. During this step, the ribosome changes from the pre-translocational (PRE) to the post- translocational (POST) state as the newly formed A-site-bound peptidyl-tRNA and P-site-bound deacylated tRNA move to the P and E sites, respectively. Catalyzes the coordinated movement of the two tRNA molecules, the …	KEGG:ath:AT1G56070`KO:K03234	GO:0048046^cellular_component^apoplast`GO:0009507^cellular_component^chloroplast`GO:0005829^cellular_component^cytosol`GO:0016020^cellular_component^membrane`GO:0005730^cellular_component^nucleolus`GO:0005886^cellular_component^plasma membrane`GO:0009506^cellular_component^plasmodesma`GO:0005774^cellular_component^vacuolar membrane`GO:0005507^molecular_function^copper ion binding`GO:0005525^molec…	.	.	.
TRINITY_DN33981_c6_g6_i1	.	.	.	.	.	.	.	.	.	.	.	.	.	.
TRINITY_DN33981_c6_g4_i2	EF2_BETVU^EF2_BETVU^Q:3-197,H:681-745^89.231%ID^E:1.94e-35^RecName: Full=Elongation factor 2;^Eukaryota; Viridiplantae; Streptophyta; Embryophyta; Tracheophyta; Spermatophyta; Magnoliophyta; eudicotyledons; Gunneridae; Pentapetalae; Caryophyllales; Amaranthaceae; Beta	.	.	.	.	.	.	.	.	KEGG:bvg:104906141`KO:K03234	GO:0005737^cellular_component^cytoplasm`GO:0005525^molecular_function^GTP binding`GO:0003924^molecular_function^GTPase activity`GO:0003746^molecular_function^translation elongation factor activity	.	.	.
TRINITY_DN33981_c6_g7_i1	EF2_BETVU^EF2_BETVU^Q:170-3,H:706-761^78.571%ID^E:2.14e-23^RecName: Full=Elongation factor 2;^Eukaryota; Viridiplantae; Streptophyta; Embryophyta; Tracheophyta; Spermatophyta; Magnoliophyta; eudicotyledons; Gunneridae; Pentapetalae; Caryophyllales; Amaranthaceae; Beta	.	.	.	.	.	.	.	.	KEGG:bvg:104906141`KO:K03234	GO:0005737^cellular_component^cytoplasm`GO:0005525^molecular_function^GTP binding`GO:0003924^molecular_function^GTPase activity`GO:0003746^molecular_function^translation elongation factor activity	.	.	.
TRINITY_DN33981_c6_g8_i1	.	.	.	.	.	.	.	.	.	.	.	.	.	.
TRINITY_DN33981_c6_g9_i1	EF2_BETVU^EF2_BETVU^Q:169-2,H:678-733^85.714%ID^E:2.7e-26^RecName: Full=Elongation factor 2;^Eukaryota; Viridiplantae; Streptophyta; Embryophyta; Tracheophyta; Spermatophyta; Magnoliophyta; eudicotyledons; Gunneridae; Pentapetalae; Caryophyllales; Amaranthaceae; Beta	.	.	.	.	.	.	.	.	KEGG:bvg:104906141`KO:K03234	GO:0005737^cellular_component^cytoplasm`GO:0005525^molecular_function^GTP binding`GO:0003924^molecular_function^GTPase activity`GO:0003746^molecular_function^translation elongation factor activity	.	.	.
TRINITY_DN33981_c6_g10_i1	EF2_ARATH^EF2_ARATH^Q:209-3,H:763-831^76.812%ID^E:1.31e-32^RecName: Full=Elongation factor 2 {ECO:0000305};^Eukaryota; Viridiplantae; Streptophyta; Embryophyta; Tracheophyta; Spermatophyta; Magnoliophyta; eudicotyledons; Gunneridae; Pentapetalae; rosids; malvids; Brassicales; Brassicaceae; Camelineae; Arabidopsis	.	.	.	.	.	.	.	COG0480^Catalyzes the GTP-dependent ribosomal translocation step during translation elongation. During this step, the ribosome changes from the pre-translocational (PRE) to the post- translocational (POST) state as the newly formed A-site-bound peptidyl-tRNA and P-site-bound deacylated tRNA move to the P and E sites, respectively. Catalyzes the coordinated movement of the two tRNA molecules, the …	KEGG:ath:AT1G56070`KO:K03234	GO:0048046^cellular_component^apoplast`GO:0009507^cellular_component^chloroplast`GO:0005829^cellular_component^cytosol`GO:0016020^cellular_component^membrane`GO:0005730^cellular_component^nucleolus`GO:0005886^cellular_component^plasma membrane`GO:0009506^cellular_component^plasmodesma`GO:0005774^cellular_component^vacuolar membrane`GO:0005507^molecular_function^copper ion binding`GO:0005525^molec…	.	.	.
TRINITY_DN33981_c6_g11_i1	EF2_BETVU^EF2_BETVU^Q:206-3,H:669-736^80.882%ID^E:8.24e-33^RecName: Full=Elongation factor 2;^Eukaryota; Viridiplantae; Streptophyta; Embryophyta; Tracheophyta; Spermatophyta; Magnoliophyta; eudicotyledons; Gunneridae; Pentapetalae; Caryophyllales; Amaranthaceae; Beta	.	.	.	.	.	.	.	.	KEGG:bvg:104906141`KO:K03234	GO:0005737^cellular_component^cytoplasm`GO:0005525^molecular_function^GTP binding`GO:0003924^molecular_function^GTPase activity`GO:0003746^molecular_function^translation elongation factor activity	.	.	.
TRINITY_DN33981_c6_g12_i1	EF2_BETVU^EF2_BETVU^Q:4-207,H:650-717^73.529%ID^E:9.27e-28^RecName: Full=Elongation factor 2;^Eukaryota; Viridiplantae; Streptophyta; Embryophyta; Tracheophyta; Spermatophyta; Magnoliophyta; eudicotyledons; Gunneridae; Pentapetalae; Caryophyllales; Amaranthaceae; Beta	.	.	.	.	.	.	.	.	KEGG:bvg:104906141`KO:K03234	GO:0005737^cellular_component^cytoplasm`GO:0005525^molecular_function^GTP binding`GO:0003924^molecular_function^GTPase activity`GO:0003746^molecular_function^translation elongation factor activity	.	.	.
TRINITY_DN33981_c6_g10_i2	EF2_ARATH^EF2_ARATH^Q:250-8,H:763-843^75.309%ID^E:1.11e-36^RecName: Full=Elongation factor 2 {ECO:0000305};^Eukaryota; Viridiplantae; Streptophyta; Embryophyta; Tracheophyta; Spermatophyta; Magnoliophyta; eudicotyledons; Gunneridae; Pentapetalae; rosids; malvids; Brassicales; Brassicaceae; Camelineae; Arabidopsis	.	.	.	.	.	.	.	COG0480^Catalyzes the GTP-dependent ribosomal translocation step during translation elongation. During this step, the ribosome changes from the pre-translocational (PRE) to the post- translocational (POST) state as the newly formed A-site-bound peptidyl-tRNA and P-site-bound deacylated tRNA move to the P and E sites, respectively. Catalyzes the coordinated movement of the two tRNA molecules, the …	KEGG:ath:AT1G56070`KO:K03234	GO:0048046^cellular_component^apoplast`GO:0009507^cellular_component^chloroplast`GO:0005829^cellular_component^cytosol`GO:0016020^cellular_component^membrane`GO:0005730^cellular_component^nucleolus`GO:0005886^cellular_component^plasma membrane`GO:0009506^cellular_component^plasmodesma`GO:0005774^cellular_component^vacuolar membrane`GO:0005507^molecular_function^copper ion binding`GO:0005525^molec…	.	.	.
TRINITY_DN33981_c6_g12_i2	EF2_BETVU^EF2_BETVU^Q:3-221,H:645-717^87.671%ID^E:2.73e-39^RecName: Full=Elongation factor 2;^Eukaryota; Viridiplantae; Streptophyta; Embryophyta; Tracheophyta; Spermatophyta; Magnoliophyta; eudicotyledons; Gunneridae; Pentapetalae; Caryophyllales; Amaranthaceae; Beta	.	.	.	.	.	.	.	.	KEGG:bvg:104906141`KO:K03234	GO:0005737^cellular_component^cytoplasm`GO:0005525^molecular_function^GTP binding`GO:0003924^molecular_function^GTPase activity`GO:0003746^molecular_function^translation elongation factor activity	.	.	.
TRINITY_DN33981_c6_g5_i2	EF2_ARATH^EF2_ARATH^Q:2-289,H:736-831^85.417%ID^E:4.97e-51^RecName: Full=Elongation factor 2 {ECO:0000305};^Eukaryota; Viridiplantae; Streptophyta; Embryophyta; Tracheophyta; Spermatophyta; Magnoliophyta; eudicotyledons; Gunneridae; Pentapetalae; rosids; malvids; Brassicales; Brassicaceae; Camelineae; Arabidopsis	.	.	.	.	.	.	.	COG0480^Catalyzes the GTP-dependent ribosomal translocation step during translation elongation. During this step, the ribosome changes from the pre-translocational (PRE) to the post- translocational (POST) state as the newly formed A-site-bound peptidyl-tRNA and P-site-bound deacylated tRNA move to the P and E sites, respectively. Catalyzes the coordinated movement of the two tRNA molecules, the …	KEGG:ath:AT1G56070`KO:K03234	GO:0048046^cellular_component^apoplast`GO:0009507^cellular_component^chloroplast`GO:0005829^cellular_component^cytosol`GO:0016020^cellular_component^membrane`GO:0005730^cellular_component^nucleolus`GO:0005886^cellular_component^plasma membrane`GO:0009506^cellular_component^plasmodesma`GO:0005774^cellular_component^vacuolar membrane`GO:0005507^molecular_function^copper ion binding`GO:0005525^molec…	.	.	.
TRINITY_DN33981_c6_g13_i1	EF2_BETVU^EF2_BETVU^Q:172-2,H:712-768^89.474%ID^E:7.31e-30^RecName: Full=Elongation factor 2;^Eukaryota; Viridiplantae; Streptophyta; Embryophyta; Tracheophyta; Spermatophyta; Magnoliophyta; eudicotyledons; Gunneridae; Pentapetalae; Caryophyllales; Amaranthaceae; Beta	.	.	.	.	.	.	.	.	KEGG:bvg:104906141`KO:K03234	GO:0005737^cellular_component^cytoplasm`GO:0005525^molecular_function^GTP binding`GO:0003924^molecular_function^GTPase activity`GO:0003746^molecular_function^translation elongation factor activity	.	.	.
TRINITY_DN33981_c6_g4_i3	EF2_BETVU^EF2_BETVU^Q:2-196,H:678-742^81.538%ID^E:4.48e-30^RecName: Full=Elongation factor 2;^Eukaryota; Viridiplantae; Streptophyta; Embryophyta; Tracheophyta; Spermatophyta; Magnoliophyta; eudicotyledons; Gunneridae; Pentapetalae; Caryophyllales; Amaranthaceae; Beta	.	.	.	.	.	.	.	.	KEGG:bvg:104906141`KO:K03234	GO:0005737^cellular_component^cytoplasm`GO:0005525^molecular_function^GTP binding`GO:0003924^molecular_function^GTPase activity`GO:0003746^molecular_function^translation elongation factor activity	.	.	.
TRINITY_DN33981_c6_g14_i1	EF2_ARATH^EF2_ARATH^Q:217-2,H:758-829^83.333%ID^E:2.35e-36^RecName: Full=Elongation factor 2 {ECO:0000305};^Eukaryota; Viridiplantae; Streptophyta; Embryophyta; Tracheophyta; Spermatophyta; Magnoliophyta; eudicotyledons; Gunneridae; Pentapetalae; rosids; malvids; Brassicales; Brassicaceae; Camelineae; Arabidopsis	.	.	.	.	.	.	.	COG0480^Catalyzes the GTP-dependent ribosomal translocation step during translation elongation. During this step, the ribosome changes from the pre-translocational (PRE) to the post- translocational (POST) state as the newly formed A-site-bound peptidyl-tRNA and P-site-bound deacylated tRNA move to the P and E sites, respectively. Catalyzes the coordinated movement of the two tRNA molecules, the …	KEGG:ath:AT1G56070`KO:K03234	GO:0048046^cellular_component^apoplast`GO:0009507^cellular_component^chloroplast`GO:0005829^cellular_component^cytosol`GO:0016020^cellular_component^membrane`GO:0005730^cellular_component^nucleolus`GO:0005886^cellular_component^plasma membrane`GO:0009506^cellular_component^plasmodesma`GO:0005774^cellular_component^vacuolar membrane`GO:0005507^molecular_function^copper ion binding`GO:0005525^molec…	.	.	.
TRINITY_DN33981_c6_g15_i1	EF2_ARATH^EF2_ARATH^Q:272-30,H:763-843^82.716%ID^E:1.27e-41^RecName: Full=Elongation factor 2 {ECO:0000305};^Eukaryota; Viridiplantae; Streptophyta; Embryophyta; Tracheophyta; Spermatophyta; Magnoliophyta; eudicotyledons; Gunneridae; Pentapetalae; rosids; malvids; Brassicales; Brassicaceae; Camelineae; Arabidopsis	.	.	.	.	.	.	.	COG0480^Catalyzes the GTP-dependent ribosomal translocation step during translation elongation. During this step, the ribosome changes from the pre-translocational (PRE) to the post- translocational (POST) state as the newly formed A-site-bound peptidyl-tRNA and P-site-bound deacylated tRNA move to the P and E sites, respectively. Catalyzes the coordinated movement of the two tRNA molecules, the …	KEGG:ath:AT1G56070`KO:K03234	GO:0048046^cellular_component^apoplast`GO:0009507^cellular_component^chloroplast`GO:0005829^cellular_component^cytosol`GO:0016020^cellular_component^membrane`GO:0005730^cellular_component^nucleolus`GO:0005886^cellular_component^plasma membrane`GO:0009506^cellular_component^plasmodesma`GO:0005774^cellular_component^vacuolar membrane`GO:0005507^molecular_function^copper ion binding`GO:0005525^molec…	.	.	.
TRINITY_DN33981_c6_g16_i1	EF2_BETVU^EF2_BETVU^Q:221-3,H:606-678^89.041%ID^E:9.88e-42^RecName: Full=Elongation factor 2;^Eukaryota; Viridiplantae; Streptophyta; Embryophyta; Tracheophyta; Spermatophyta; Magnoliophyta; eudicotyledons; Gunneridae; Pentapetalae; Caryophyllales; Amaranthaceae; Beta	.	.	.	.	.	.	.	.	KEGG:bvg:104906141`KO:K03234	GO:0005737^cellular_component^cytoplasm`GO:0005525^molecular_function^GTP binding`GO:0003924^molecular_function^GTPase activity`GO:0003746^molecular_function^translation elongation factor activity	.	.	.
TRINITY_DN33981_c6_g17_i1	EF2_ARATH^EF2_ARATH^Q:2-169,H:762-817^82.143%ID^E:3.91e-27^RecName: Full=Elongation factor 2 {ECO:0000305};^Eukaryota; Viridiplantae; Streptophyta; Embryophyta; Tracheophyta; Spermatophyta; Magnoliophyta; eudicotyledons; Gunneridae; Pentapetalae; rosids; malvids; Brassicales; Brassicaceae; Camelineae; Arabidopsis	.	.	.	.	.	.	.	COG0480^Catalyzes the GTP-dependent ribosomal translocation step during translation elongation. During this step, the ribosome changes from the pre-translocational (PRE) to the post- translocational (POST) state as the newly formed A-site-bound peptidyl-tRNA and P-site-bound deacylated tRNA move to the P and E sites, respectively. Catalyzes the coordinated movement of the two tRNA molecules, the …	KEGG:ath:AT1G56070`KO:K03234	GO:0048046^cellular_component^apoplast`GO:0009507^cellular_component^chloroplast`GO:0005829^cellular_component^cytosol`GO:0016020^cellular_component^membrane`GO:0005730^cellular_component^nucleolus`GO:0005886^cellular_component^plasma membrane`GO:0009506^cellular_component^plasmodesma`GO:0005774^cellular_component^vacuolar membrane`GO:0005507^molecular_function^copper ion binding`GO:0005525^molec…	.	.	.
TRINITY_DN33981_c6_g11_i2	EF2_BETVU^EF2_BETVU^Q:173-3,H:680-736^87.719%ID^E:5.58e-29^RecName: Full=Elongation factor 2;^Eukaryota; Viridiplantae; Streptophyta; Embryophyta; Tracheophyta; Spermatophyta; Magnoliophyta; eudicotyledons; Gunneridae; Pentapetalae; Caryophyllales; Amaranthaceae; Beta	.	.	.	.	.	.	.	.	KEGG:bvg:104906141`KO:K03234	GO:0005737^cellular_component^cytoplasm`GO:0005525^molecular_function^GTP binding`GO:0003924^molecular_function^GTPase activity`GO:0003746^molecular_function^translation elongation factor activity	.	.	.
TRINITY_DN33981_c6_g18_i1	EF2_BETVU^EF2_BETVU^Q:234-1,H:730-807^76.923%ID^E:2.34e-37^RecName: Full=Elongation factor 2;^Eukaryota; Viridiplantae; Streptophyta; Embryophyta; Tracheophyta; Spermatophyta; Magnoliophyta; eudicotyledons; Gunneridae; Pentapetalae; Caryophyllales; Amaranthaceae; Beta	.	.	.	.	.	.	.	.	KEGG:bvg:104906141`KO:K03234	GO:0005737^cellular_component^cytoplasm`GO:0005525^molecular_function^GTP binding`GO:0003924^molecular_function^GTPase activity`GO:0003746^molecular_function^translation elongation factor activity	.	.	.
TRINITY_DN33981_c7_g1_i1	EF2_BETVU^EF2_BETVU^Q:2-259,H:485-570^87.209%ID^E:5.29e-44^RecName: Full=Elongation factor 2;^Eukaryota; Viridiplantae; Streptophyta; Embryophyta; Tracheophyta; Spermatophyta; Magnoliophyta; eudicotyledons; Gunneridae; Pentapetalae; Caryophyllales; Amaranthaceae; Beta	.	.	.	.	.	.	.	.	KEGG:bvg:104906141`KO:K03234	GO:0005737^cellular_component^cytoplasm`GO:0005525^molecular_function^GTP binding`GO:0003924^molecular_function^GTPase activity`GO:0003746^molecular_function^translation elongation factor activity	.	.	.
TRINITY_DN33981_c7_g2_i1	EF2_BETVU^EF2_BETVU^Q:371-3,H:486-608^89.431%ID^E:7.67e-68^RecName: Full=Elongation factor 2;^Eukaryota; Viridiplantae; Streptophyta; Embryophyta; Tracheophyta; Spermatophyta; Magnoliophyta; eudicotyledons; Gunneridae; Pentapetalae; Caryophyllales; Amaranthaceae; Beta	.	.	.	.	.	.	.	.	KEGG:bvg:104906141`KO:K03234	GO:0005737^cellular_component^cytoplasm`GO:0005525^molecular_function^GTP binding`GO:0003924^molecular_function^GTPase activity`GO:0003746^molecular_function^translation elongation factor activity	.	.	.
TRINITY_DN33981_c7_g3_i1	EF2_BETVU^EF2_BETVU^Q:2-172,H:580-636^89.474%ID^E:2.68e-31^RecName: Full=Elongation factor 2;^Eukaryota; Viridiplantae; Streptophyta; Embryophyta; Tracheophyta; Spermatophyta; Magnoliophyta; eudicotyledons; Gunneridae; Pentapetalae; Caryophyllales; Amaranthaceae; Beta	.	.	.	.	.	.	.	.	KEGG:bvg:104906141`KO:K03234	GO:0005737^cellular_component^cytoplasm`GO:0005525^molecular_function^GTP binding`GO:0003924^molecular_function^GTPase activity`GO:0003746^molecular_function^translation elongation factor activity	.	.	.
TRINITY_DN33981_c7_g2_i2	EF2_BETVU^EF2_BETVU^Q:170-3,H:553-608^89.286%ID^E:1.91e-27^RecName: Full=Elongation factor 2;^Eukaryota; Viridiplantae; Streptophyta; Embryophyta; Tracheophyta; Spermatophyta; Magnoliophyta; eudicotyledons; Gunneridae; Pentapetalae; Caryophyllales; Amaranthaceae; Beta	.	.	.	.	.	.	.	.	KEGG:bvg:104906141`KO:K03234	GO:0005737^cellular_component^cytoplasm`GO:0005525^molecular_function^GTP binding`GO:0003924^molecular_function^GTPase activity`GO:0003746^molecular_function^translation elongation factor activity	.	.	.
TRINITY_DN33981_c7_g4_i1	EF2_BETVU^EF2_BETVU^Q:222-1,H:566-639^89.189%ID^E:2.59e-40^RecName: Full=Elongation factor 2;^Eukaryota; Viridiplantae; Streptophyta; Embryophyta; Tracheophyta; Spermatophyta; Magnoliophyta; eudicotyledons; Gunneridae; Pentapetalae; Caryophyllales; Amaranthaceae; Beta	.	.	.	.	.	.	.	.	KEGG:bvg:104906141`KO:K03234	GO:0005737^cellular_component^cytoplasm`GO:0005525^molecular_function^GTP binding`GO:0003924^molecular_function^GTPase activity`GO:0003746^molecular_function^translation elongation factor activity	.	.	.
TRINITY_DN33981_c7_g5_i1	EF2_BETVU^EF2_BETVU^Q:2-172,H:497-553^91.228%ID^E:1.57e-27^RecName: Full=Elongation factor 2;^Eukaryota; Viridiplantae; Streptophyta; Embryophyta; Tracheophyta; Spermatophyta; Magnoliophyta; eudicotyledons; Gunneridae; Pentapetalae; Caryophyllales; Amaranthaceae; Beta	.	.	.	.	.	.	.	.	KEGG:bvg:104906141`KO:K03234	GO:0005737^cellular_component^cytoplasm`GO:0005525^molecular_function^GTP binding`GO:0003924^molecular_function^GTPase activity`GO:0003746^molecular_function^translation elongation factor activity	.	.	.
TRINITY_DN33981_c7_g6_i1	EF2_BETVU^EF2_BETVU^Q:1-195,H:550-614^84.615%ID^E:3.79e-31^RecName: Full=Elongation factor 2;^Eukaryota; Viridiplantae; Streptophyta; Embryophyta; Tracheophyta; Spermatophyta; Magnoliophyta; eudicotyledons; Gunneridae; Pentapetalae; Caryophyllales; Amaranthaceae; Beta	.	.	.	.	.	.	.	.	KEGG:bvg:104906141`KO:K03234	GO:0005737^cellular_component^cytoplasm`GO:0005525^molecular_function^GTP binding`GO:0003924^molecular_function^GTPase activity`GO:0003746^molecular_function^translation elongation factor activity	.	.	.
TRINITY_DN33981_c7_g7_i1	EF2_BETVU^EF2_BETVU^Q:197-3,H:496-560^90.769%ID^E:4.38e-32^RecName: Full=Elongation factor 2;^Eukaryota; Viridiplantae; Streptophyta; Embryophyta; Tracheophyta; Spermatophyta; Magnoliophyta; eudicotyledons; Gunneridae; Pentapetalae; Caryophyllales; Amaranthaceae; Beta	.	.	.	.	.	.	.	.	KEGG:bvg:104906141`KO:K03234	GO:0005737^cellular_component^cytoplasm`GO:0005525^molecular_function^GTP binding`GO:0003924^molecular_function^GTPase activity`GO:0003746^molecular_function^translation elongation factor activity	.	.	.
TRINITY_DN33981_c7_g8_i1	EF2_BETVU^EF2_BETVU^Q:2-286,H:606-700^87.368%ID^E:6.9e-53^RecName: Full=Elongation factor 2;^Eukaryota; Viridiplantae; Streptophyta; Embryophyta; Tracheophyta; Spermatophyta; Magnoliophyta; eudicotyledons; Gunneridae; Pentapetalae; Caryophyllales; Amaranthaceae; Beta	.	.	.	.	.	.	.	.	KEGG:bvg:104906141`KO:K03234	GO:0005737^cellular_component^cytoplasm`GO:0005525^molecular_function^GTP binding`GO:0003924^molecular_function^GTPase activity`GO:0003746^molecular_function^translation elongation factor activity	.	.	.
TRINITY_DN33981_c7_g2_i3	EF2_BETVU^EF2_BETVU^Q:314-3,H:486-589^89.423%ID^E:1.71e-56^RecName: Full=Elongation factor 2;^Eukaryota; Viridiplantae; Streptophyta; Embryophyta; Tracheophyta; Spermatophyta; Magnoliophyta; eudicotyledons; Gunneridae; Pentapetalae; Caryophyllales; Amaranthaceae; Beta	.	.	.	.	.	.	.	.	KEGG:bvg:104906141`KO:K03234	GO:0005737^cellular_component^cytoplasm`GO:0005525^molecular_function^GTP binding`GO:0003924^molecular_function^GTPase activity`GO:0003746^molecular_function^translation elongation factor activity	.	.	.
TRINITY_DN33981_c7_g9_i1	EF2_BETVU^EF2_BETVU^Q:1-153,H:597-647^82.353%ID^E:2e-24^RecName: Full=Elongation factor 2;^Eukaryota; Viridiplantae; Streptophyta; Embryophyta; Tracheophyta; Spermatophyta; Magnoliophyta; eudicotyledons; Gunneridae; Pentapetalae; Caryophyllales; Amaranthaceae; Beta	.	.	.	.	.	.	.	.	KEGG:bvg:104906141`KO:K03234	GO:0005737^cellular_component^cytoplasm`GO:0005525^molecular_function^GTP binding`GO:0003924^molecular_function^GTPase activity`GO:0003746^molecular_function^translation elongation factor activity	.	.	.
TRINITY_DN33981_c7_g6_i2	EF2_BETVU^EF2_BETVU^Q:1-171,H:550-606^85.965%ID^E:2.73e-27^RecName: Full=Elongation factor 2;^Eukaryota; Viridiplantae; Streptophyta; Embryophyta; Tracheophyta; Spermatophyta; Magnoliophyta; eudicotyledons; Gunneridae; Pentapetalae; Caryophyllales; Amaranthaceae; Beta	.	.	.	.	.	.	.	.	KEGG:bvg:104906141`KO:K03234	GO:0005737^cellular_component^cytoplasm`GO:0005525^molecular_function^GTP binding`GO:0003924^molecular_function^GTPase activity`GO:0003746^molecular_function^translation elongation factor activity	.	.	.
TRINITY_DN33981_c7_g10_i1	EF2_BETVU^EF2_BETVU^Q:197-3,H:599-663^87.692%ID^E:1.81e-35^RecName: Full=Elongation factor 2;^Eukaryota; Viridiplantae; Streptophyta; Embryophyta; Tracheophyta; Spermatophyta; Magnoliophyta; eudicotyledons; Gunneridae; Pentapetalae; Caryophyllales; Amaranthaceae; Beta	.	.	.	.	.	.	.	.	KEGG:bvg:104906141`KO:K03234	GO:0005737^cellular_component^cytoplasm`GO:0005525^molecular_function^GTP binding`GO:0003924^molecular_function^GTPase activity`GO:0003746^molecular_function^translation elongation factor activity	.	.	.
TRINITY_DN33981_c7_g11_i1	EF2_BETVU^EF2_BETVU^Q:187-2,H:513-574^82.258%ID^E:4.59e-26^RecName: Full=Elongation factor 2;^Eukaryota; Viridiplantae; Streptophyta; Embryophyta; Tracheophyta; Spermatophyta; Magnoliophyta; eudicotyledons; Gunneridae; Pentapetalae; Caryophyllales; Amaranthaceae; Beta	.	.	.	.	.	.	.	.	KEGG:bvg:104906141`KO:K03234	GO:0005737^cellular_component^cytoplasm`GO:0005525^molecular_function^GTP binding`GO:0003924^molecular_function^GTPase activity`GO:0003746^molecular_function^translation elongation factor activity	.	.	.
TRINITY_DN33981_c7_g12_i1	EF2_BETVU^EF2_BETVU^Q:1-210,H:631-700^85.714%ID^E:7.9e-39^RecName: Full=Elongation factor 2;^Eukaryota; Viridiplantae; Streptophyta; Embryophyta; Tracheophyta; Spermatophyta; Magnoliophyta; eudicotyledons; Gunneridae; Pentapetalae; Caryophyllales; Amaranthaceae; Beta	.	.	.	.	.	.	.	.	KEGG:bvg:104906141`KO:K03234	GO:0005737^cellular_component^cytoplasm`GO:0005525^molecular_function^GTP binding`GO:0003924^molecular_function^GTPase activity`GO:0003746^molecular_function^translation elongation factor activity	.	.	.
TRINITY_DN33981_c7_g13_i1	EF2_ARATH^EF2_ARATH^Q:246-1,H:474-555^91.463%ID^E:1.53e-45^RecName: Full=Elongation factor 2 {ECO:0000305};^Eukaryota; Viridiplantae; Streptophyta; Embryophyta; Tracheophyta; Spermatophyta; Magnoliophyta; eudicotyledons; Gunneridae; Pentapetalae; rosids; malvids; Brassicales; Brassicaceae; Camelineae; Arabidopsis	.	.	.	.	.	.	.	COG0480^Catalyzes the GTP-dependent ribosomal translocation step during translation elongation. During this step, the ribosome changes from the pre-translocational (PRE) to the post- translocational (POST) state as the newly formed A-site-bound peptidyl-tRNA and P-site-bound deacylated tRNA move to the P and E sites, respectively. Catalyzes the coordinated movement of the two tRNA molecules, the …	KEGG:ath:AT1G56070`KO:K03234	GO:0048046^cellular_component^apoplast`GO:0009507^cellular_component^chloroplast`GO:0005829^cellular_component^cytosol`GO:0016020^cellular_component^membrane`GO:0005730^cellular_component^nucleolus`GO:0005886^cellular_component^plasma membrane`GO:0009506^cellular_component^plasmodesma`GO:0005774^cellular_component^vacuolar membrane`GO:0005507^molecular_function^copper ion binding`GO:0005525^molec…	.	.	.
TRINITY_DN33981_c8_g1_i1	EF2_BETVU^EF2_BETVU^Q:189-1,H:215-277^88.889%ID^E:7.44e-38^RecName: Full=Elongation factor 2;^Eukaryota; Viridiplantae; Streptophyta; Embryophyta; Tracheophyta; Spermatophyta; Magnoliophyta; eudicotyledons; Gunneridae; Pentapetalae; Caryophyllales; Amaranthaceae; Beta	.	.	.	.	.	.	.	.	KEGG:bvg:104906141`KO:K03234	GO:0005737^cellular_component^cytoplasm`GO:0005525^molecular_function^GTP binding`GO:0003924^molecular_function^GTPase activity`GO:0003746^molecular_function^translation elongation factor activity	.	.	.
TRINITY_DN33981_c8_g2_i1	EF2_BETVU^EF2_BETVU^Q:151-2,H:174-223^96%ID^E:7.92e-27^RecName: Full=Elongation factor 2;^Eukaryota; Viridiplantae; Streptophyta; Embryophyta; Tracheophyta; Spermatophyta; Magnoliophyta; eudicotyledons; Gunneridae; Pentapetalae; Caryophyllales; Amaranthaceae; Beta	.	.	.	.	.	.	.	.	KEGG:bvg:104906141`KO:K03234	GO:0005737^cellular_component^cytoplasm`GO:0005525^molecular_function^GTP binding`GO:0003924^molecular_function^GTPase activity`GO:0003746^molecular_function^translation elongation factor activity	.	.	.
TRINITY_DN33981_c8_g3_i1	EF2_BETVU^EF2_BETVU^Q:179-3,H:122-180^94.915%ID^E:4.48e-32^RecName: Full=Elongation factor 2;^Eukaryota; Viridiplantae; Streptophyta; Embryophyta; Tracheophyta; Spermatophyta; Magnoliophyta; eudicotyledons; Gunneridae; Pentapetalae; Caryophyllales; Amaranthaceae; Beta	.	.	.	.	.	.	.	.	KEGG:bvg:104906141`KO:K03234	GO:0005737^cellular_component^cytoplasm`GO:0005525^molecular_function^GTP binding`GO:0003924^molecular_function^GTPase activity`GO:0003746^molecular_function^translation elongation factor activity	.	.	.
TRINITY_DN33981_c8_g1_i2	EF2_BETVU^EF2_BETVU^Q:152-3,H:223-272^86%ID^E:1.4e-24^RecName: Full=Elongation factor 2;^Eukaryota; Viridiplantae; Streptophyta; Embryophyta; Tracheophyta; Spermatophyta; Magnoliophyta; eudicotyledons; Gunneridae; Pentapetalae; Caryophyllales; Amaranthaceae; Beta	.	.	.	.	.	.	.	.	KEGG:bvg:104906141`KO:K03234	GO:0005737^cellular_component^cytoplasm`GO:0005525^molecular_function^GTP binding`GO:0003924^molecular_function^GTPase activity`GO:0003746^molecular_function^translation elongation factor activity	.	.	.
TRINITY_DN33981_c8_g1_i3	EF2_ARATH^EF2_ARATH^Q:171-1,H:215-271^82.456%ID^E:6.9e-30^RecName: Full=Elongation factor 2 {ECO:0000305};^Eukaryota; Viridiplantae; Streptophyta; Embryophyta; Tracheophyta; Spermatophyta; Magnoliophyta; eudicotyledons; Gunneridae; Pentapetalae; rosids; malvids; Brassicales; Brassicaceae; Camelineae; Arabidopsis	.	.	.	.	.	.	.	COG0480^Catalyzes the GTP-dependent ribosomal translocation step during translation elongation. During this step, the ribosome changes from the pre-translocational (PRE) to the post- translocational (POST) state as the newly formed A-site-bound peptidyl-tRNA and P-site-bound deacylated tRNA move to the P and E sites, respectively. Catalyzes the coordinated movement of the two tRNA molecules, the …	KEGG:ath:AT1G56070`KO:K03234	GO:0048046^cellular_component^apoplast`GO:0009507^cellular_component^chloroplast`GO:0005829^cellular_component^cytosol`GO:0016020^cellular_component^membrane`GO:0005730^cellular_component^nucleolus`GO:0005886^cellular_component^plasma membrane`GO:0009506^cellular_component^plasmodesma`GO:0005774^cellular_component^vacuolar membrane`GO:0005507^molecular_function^copper ion binding`GO:0005525^molec…	.	.	.
TRINITY_DN33981_c8_g1_i4	EF2_BETVU^EF2_BETVU^Q:154-5,H:235-284^84%ID^E:2.84e-27^RecName: Full=Elongation factor 2;^Eukaryota; Viridiplantae; Streptophyta; Embryophyta; Tracheophyta; Spermatophyta; Magnoliophyta; eudicotyledons; Gunneridae; Pentapetalae; Caryophyllales; Amaranthaceae; Beta	.	.	.	.	.	.	.	.	KEGG:bvg:104906141`KO:K03234	GO:0005737^cellular_component^cytoplasm`GO:0005525^molecular_function^GTP binding`GO:0003924^molecular_function^GTPase activity`GO:0003746^molecular_function^translation elongation factor activity	.	.	.
TRINITY_DN33981_c8_g3_i2	EF2_BETVU^EF2_BETVU^Q:151-2,H:112-161^96%ID^E:2.35e-24^RecName: Full=Elongation factor 2;^Eukaryota; Viridiplantae; Streptophyta; Embryophyta; Tracheophyta; Spermatophyta; Magnoliophyta; eudicotyledons; Gunneridae; Pentapetalae; Caryophyllales; Amaranthaceae; Beta	.	.	.	.	.	.	.	.	KEGG:bvg:104906141`KO:K03234	GO:0005737^cellular_component^cytoplasm`GO:0005525^molecular_function^GTP binding`GO:0003924^molecular_function^GTPase activity`GO:0003746^molecular_function^translation elongation factor activity	.	.	.
TRINITY_DN33981_c8_g4_i1	EF2_ARATH^EF2_ARATH^Q:429-1,H:685-827^90.21%ID^E:4.34e-91^RecName: Full=Elongation factor 2 {ECO:0000305};^Eukaryota; Viridiplantae; Streptophyta; Embryophyta; Tracheophyta; Spermatophyta; Magnoliophyta; eudicotyledons; Gunneridae; Pentapetalae; rosids; malvids; Brassicales; Brassicaceae; Camelineae; Arabidopsis	.	TRINITY_DN33981_c8_g4_i1.p1	1-429[-]	EF2_ARATH^EF2_ARATH^Q:1-143,H:685-827^90.21%ID^E:3.9e-91^RecName: Full=Elongation factor 2 {ECO:0000305};^Eukaryota; Viridiplantae; Streptophyta; Embryophyta; Tracheophyta; Spermatophyta; Magnoliophyta; eudicotyledons; Gunneridae; Pentapetalae; rosids; malvids; Brassicales; Brassicaceae; Camelineae; Arabidopsis	.	sigP:0.998619^^^	.	COG0480^Catalyzes the GTP-dependent ribosomal translocation step during translation elongation. During this step, the ribosome changes from the pre-translocational (PRE) to the post- translocational (POST) state as the newly formed A-site-bound peptidyl-tRNA and P-site-bound deacylated tRNA move to the P and E sites, respectively. Catalyzes the coordinated movement of the two tRNA molecules, the …	KEGG:ath:AT1G56070`KO:K03234	GO:0048046^cellular_component^apoplast`GO:0009507^cellular_component^chloroplast`GO:0005829^cellular_component^cytosol`GO:0016020^cellular_component^membrane`GO:0005730^cellular_component^nucleolus`GO:0005886^cellular_component^plasma membrane`GO:0009506^cellular_component^plasmodesma`GO:0005774^cellular_component^vacuolar membrane`GO:0005507^molecular_function^copper ion binding`GO:0005525^molec…	.	.	.
TRINITY_DN33981_c8_g1_i5	EF2_BETVU^EF2_BETVU^Q:167-3,H:218-272^90.909%ID^E:5.78e-32^RecName: Full=Elongation factor 2;^Eukaryota; Viridiplantae; Streptophyta; Embryophyta; Tracheophyta; Spermatophyta; Magnoliophyta; eudicotyledons; Gunneridae; Pentapetalae; Caryophyllales; Amaranthaceae; Beta	.	.	.	.	.	.	.	.	KEGG:bvg:104906141`KO:K03234	GO:0005737^cellular_component^cytoplasm`GO:0005525^molecular_function^GTP binding`GO:0003924^molecular_function^GTPase activity`GO:0003746^molecular_function^translation elongation factor activity	.	.	.
TRINITY_DN33981_c8_g1_i6	EF2_BETVU^EF2_BETVU^Q:152-3,H:215-264^88%ID^E:8.52e-29^RecName: Full=Elongation factor 2;^Eukaryota; Viridiplantae; Streptophyta; Embryophyta; Tracheophyta; Spermatophyta; Magnoliophyta; eudicotyledons; Gunneridae; Pentapetalae; Caryophyllales; Amaranthaceae; Beta	.	.	.	.	.	.	.	.	KEGG:bvg:104906141`KO:K03234	GO:0005737^cellular_component^cytoplasm`GO:0005525^molecular_function^GTP binding`GO:0003924^molecular_function^GTPase activity`GO:0003746^molecular_function^translation elongation factor activity	.	.	.
TRINITY_DN33981_c8_g1_i7	EF2_ARATH^EF2_ARATH^Q:150-1,H:243-292^88%ID^E:6.19e-28^RecName: Full=Elongation factor 2 {ECO:0000305};^Eukaryota; Viridiplantae; Streptophyta; Embryophyta; Tracheophyta; Spermatophyta; Magnoliophyta; eudicotyledons; Gunneridae; Pentapetalae; rosids; malvids; Brassicales; Brassicaceae; Camelineae; Arabidopsis	.	.	.	.	.	.	.	COG0480^Catalyzes the GTP-dependent ribosomal translocation step during translation elongation. During this step, the ribosome changes from the pre-translocational (PRE) to the post- translocational (POST) state as the newly formed A-site-bound peptidyl-tRNA and P-site-bound deacylated tRNA move to the P and E sites, respectively. Catalyzes the coordinated movement of the two tRNA molecules, the …	KEGG:ath:AT1G56070`KO:K03234	GO:0048046^cellular_component^apoplast`GO:0009507^cellular_component^chloroplast`GO:0005829^cellular_component^cytosol`GO:0016020^cellular_component^membrane`GO:0005730^cellular_component^nucleolus`GO:0005886^cellular_component^plasma membrane`GO:0009506^cellular_component^plasmodesma`GO:0005774^cellular_component^vacuolar membrane`GO:0005507^molecular_function^copper ion binding`GO:0005525^molec…	.	.	.
TRINITY_DN33981_c8_g5_i1	EF2_BETVU^EF2_BETVU^Q:223-2,H:350-423^93.243%ID^E:1.1e-42^RecName: Full=Elongation factor 2;^Eukaryota; Viridiplantae; Streptophyta; Embryophyta; Tracheophyta; Spermatophyta; Magnoliophyta; eudicotyledons; Gunneridae; Pentapetalae; Caryophyllales; Amaranthaceae; Beta	.	.	.	.	.	.	.	.	KEGG:bvg:104906141`KO:K03234	GO:0005737^cellular_component^cytoplasm`GO:0005525^molecular_function^GTP binding`GO:0003924^molecular_function^GTPase activity`GO:0003746^molecular_function^translation elongation factor activity	.	.	.
TRINITY_DN33981_c8_g3_i3	EF2_BETVU^EF2_BETVU^Q:206-3,H:84-151^94.118%ID^E:8.78e-38^RecName: Full=Elongation factor 2;^Eukaryota; Viridiplantae; Streptophyta; Embryophyta; Tracheophyta; Spermatophyta; Magnoliophyta; eudicotyledons; Gunneridae; Pentapetalae; Caryophyllales; Amaranthaceae; Beta	.	.	.	.	.	.	.	.	KEGG:bvg:104906141`KO:K03234	GO:0005737^cellular_component^cytoplasm`GO:0005525^molecular_function^GTP binding`GO:0003924^molecular_function^GTPase activity`GO:0003746^molecular_function^translation elongation factor activity	.	.	.
TRINITY_DN33981_c8_g5_i2	EF2_BETVU^EF2_BETVU^Q:228-1,H:346-421^93.421%ID^E:1.57e-44^RecName: Full=Elongation factor 2;^Eukaryota; Viridiplantae; Streptophyta; Embryophyta; Tracheophyta; Spermatophyta; Magnoliophyta; eudicotyledons; Gunneridae; Pentapetalae; Caryophyllales; Amaranthaceae; Beta	.	.	.	.	.	.	.	.	KEGG:bvg:104906141`KO:K03234	GO:0005737^cellular_component^cytoplasm`GO:0005525^molecular_function^GTP binding`GO:0003924^molecular_function^GTPase activity`GO:0003746^molecular_function^translation elongation factor activity	.	.	.
TRINITY_DN33981_c8_g5_i3	EF2_BETVU^EF2_BETVU^Q:170-3,H:353-408^92.857%ID^E:4.19e-21^RecName: Full=Elongation factor 2;^Eukaryota; Viridiplantae; Streptophyta; Embryophyta; Tracheophyta; Spermatophyta; Magnoliophyta; eudicotyledons; Gunneridae; Pentapetalae; Caryophyllales; Amaranthaceae; Beta	.	.	.	.	.	.	.	.	KEGG:bvg:104906141`KO:K03234	GO:0005737^cellular_component^cytoplasm`GO:0005525^molecular_function^GTP binding`GO:0003924^molecular_function^GTPase activity`GO:0003746^molecular_function^translation elongation factor activity	.	.	.
TRINITY_DN33981_c8_g5_i4	EF2_BETVU^EF2_BETVU^Q:151-2,H:355-404^94%ID^E:1.58e-26^RecName: Full=Elongation factor 2;^Eukaryota; Viridiplantae; Streptophyta; Embryophyta; Tracheophyta; Spermatophyta; Magnoliophyta; eudicotyledons; Gunneridae; Pentapetalae; Caryophyllales; Amaranthaceae; Beta	.	.	.	.	.	.	.	.	KEGG:bvg:104906141`KO:K03234	GO:0005737^cellular_component^cytoplasm`GO:0005525^molecular_function^GTP binding`GO:0003924^molecular_function^GTPase activity`GO:0003746^molecular_function^translation elongation factor activity	.	.	.
TRINITY_DN33981_c8_g5_i5	EF2_BETVU^EF2_BETVU^Q:1115-3,H:300-670^94.34%ID^E:0^RecName: Full=Elongation factor 2;^Eukaryota; Viridiplantae; Streptophyta; Embryophyta; Tracheophyta; Spermatophyta; Magnoliophyta; eudicotyledons; Gunneridae; Pentapetalae; Caryophyllales; Amaranthaceae; Beta	.	TRINITY_DN33981_c8_g5_i5.p1	3-1118[-]	EF2_BETVU^EF2_BETVU^Q:2-372,H:300-670^94.34%ID^E:0^RecName: Full=Elongation factor 2;^Eukaryota; Viridiplantae; Streptophyta; Embryophyta; Tracheophyta; Spermatophyta; Magnoliophyta; eudicotyledons; Gunneridae; Pentapetalae; Caryophyllales; Amaranthaceae; Beta	.	sigP:0.991983^^^	.	.	KEGG:bvg:104906141`KO:K03234	GO:0005737^cellular_component^cytoplasm`GO:0005525^molecular_function^GTP binding`GO:0003924^molecular_function^GTPase activity`GO:0003746^molecular_function^translation elongation factor activity	.	.	.
TRINITY_DN33981_c8_g5_i6	EF2_BETVU^EF2_BETVU^Q:299-3,H:310-408^86.869%ID^E:9.18e-56^RecName: Full=Elongation factor 2;^Eukaryota; Viridiplantae; Streptophyta; Embryophyta; Tracheophyta; Spermatophyta; Magnoliophyta; eudicotyledons; Gunneridae; Pentapetalae; Caryophyllales; Amaranthaceae; Beta	.	TRINITY_DN33981_c8_g5_i6.p1	3-299[-]	EF2_BETVU^EF2_BETVU^Q:1-99,H:310-408^86.869%ID^E:8.27e-56^RecName: Full=Elongation factor 2;^Eukaryota; Viridiplantae; Streptophyta; Embryophyta; Tracheophyta; Spermatophyta; Magnoliophyta; eudicotyledons; Gunneridae; Pentapetalae; Caryophyllales; Amaranthaceae; Beta	.	sigP:0.844417^^^	.	.	KEGG:bvg:104906141`KO:K03234	GO:0005737^cellular_component^cytoplasm`GO:0005525^molecular_function^GTP binding`GO:0003924^molecular_function^GTPase activity`GO:0003746^molecular_function^translation elongation factor activity	.	.	.
TRINITY_DN33981_c8_g6_i1	.	.	.	.	.	.	.	.	.	.	.	.	.	.
TRINITY_DN33981_c8_g3_i4	EF2_BETVU^EF2_BETVU^Q:293-3,H:84-180^94.845%ID^E:2.91e-57^RecName: Full=Elongation factor 2;^Eukaryota; Viridiplantae; Streptophyta; Embryophyta; Tracheophyta; Spermatophyta; Magnoliophyta; eudicotyledons; Gunneridae; Pentapetalae; Caryophyllales; Amaranthaceae; Beta	.	.	.	.	.	.	.	.	KEGG:bvg:104906141`KO:K03234	GO:0005737^cellular_component^cytoplasm`GO:0005525^molecular_function^GTP binding`GO:0003924^molecular_function^GTPase activity`GO:0003746^molecular_function^translation elongation factor activity	.	.	.
TRINITY_DN33981_c8_g1_i8	EF2_BETVU^EF2_BETVU^Q:238-2,H:215-293^89.873%ID^E:1.39e-49^RecName: Full=Elongation factor 2;^Eukaryota; Viridiplantae; Streptophyta; Embryophyta; Tracheophyta; Spermatophyta; Magnoliophyta; eudicotyledons; Gunneridae; Pentapetalae; Caryophyllales; Amaranthaceae; Beta	.	.	.	.	.	.	.	.	KEGG:bvg:104906141`KO:K03234	GO:0005737^cellular_component^cytoplasm`GO:0005525^molecular_function^GTP binding`GO:0003924^molecular_function^GTPase activity`GO:0003746^molecular_function^translation elongation factor activity	.	.	.
TRINITY_DN33981_c8_g5_i7	EF2_BETVU^EF2_BETVU^Q:164-3,H:359-412^94.444%ID^E:1.01e-28^RecName: Full=Elongation factor 2;^Eukaryota; Viridiplantae; Streptophyta; Embryophyta; Tracheophyta; Spermatophyta; Magnoliophyta; eudicotyledons; Gunneridae; Pentapetalae; Caryophyllales; Amaranthaceae; Beta	.	.	.	.	.	.	.	.	KEGG:bvg:104906141`KO:K03234	GO:0005737^cellular_component^cytoplasm`GO:0005525^molecular_function^GTP binding`GO:0003924^molecular_function^GTPase activity`GO:0003746^molecular_function^translation elongation factor activity	.	.	.
TRINITY_DN33981_c8_g5_i8	EF2_BETVU^EF2_BETVU^Q:150-1,H:604-653^92%ID^E:7.31e-28^RecName: Full=Elongation factor 2;^Eukaryota; Viridiplantae; Streptophyta; Embryophyta; Tracheophyta; Spermatophyta; Magnoliophyta; eudicotyledons; Gunneridae; Pentapetalae; Caryophyllales; Amaranthaceae; Beta	.	.	.	.	.	.	.	.	KEGG:bvg:104906141`KO:K03234	GO:0005737^cellular_component^cytoplasm`GO:0005525^molecular_function^GTP binding`GO:0003924^molecular_function^GTPase activity`GO:0003746^molecular_function^translation elongation factor activity	.	.	.
TRINITY_DN33981_c9_g1_i1	EF2_BETVU^EF2_BETVU^Q:2-517,H:300-471^85.465%ID^E:6.03e-102^RecName: Full=Elongation factor 2;^Eukaryota; Viridiplantae; Streptophyta; Embryophyta; Tracheophyta; Spermatophyta; Magnoliophyta; eudicotyledons; Gunneridae; Pentapetalae; Caryophyllales; Amaranthaceae; Beta	.	TRINITY_DN33981_c9_g1_i1.p1	2-517[+]	EF2_BETVU^EF2_BETVU^Q:1-172,H:300-471^85.465%ID^E:5.43e-102^RecName: Full=Elongation factor 2;^Eukaryota; Viridiplantae; Streptophyta; Embryophyta; Tracheophyta; Spermatophyta; Magnoliophyta; eudicotyledons; Gunneridae; Pentapetalae; Caryophyllales; Amaranthaceae; Beta	.	sigP:0.997734^^^	.	.	KEGG:bvg:104906141`KO:K03234	GO:0005737^cellular_component^cytoplasm`GO:0005525^molecular_function^GTP binding`GO:0003924^molecular_function^GTPase activity`GO:0003746^molecular_function^translation elongation factor activity	.	.	.
TRINITY_DN33981_c12_g1_i1	EF2_BETVU^EF2_BETVU^Q:323-3,H:320-426^85.047%ID^E:2.7e-60^RecName: Full=Elongation factor 2;^Eukaryota; Viridiplantae; Streptophyta; Embryophyta; Tracheophyta; Spermatophyta; Magnoliophyta; eudicotyledons; Gunneridae; Pentapetalae; Caryophyllales; Amaranthaceae; Beta	.	TRINITY_DN33981_c12_g1_i1.p1	3-323[-]	EF2_BETVU^EF2_BETVU^Q:1-107,H:320-426^85.047%ID^E:2.43e-60^RecName: Full=Elongation factor 2;^Eukaryota; Viridiplantae; Streptophyta; Embryophyta; Tracheophyta; Spermatophyta; Magnoliophyta; eudicotyledons; Gunneridae; Pentapetalae; Caryophyllales; Amaranthaceae; Beta	.	sigP:0.974661^^^	.	.	KEGG:bvg:104906141`KO:K03234	GO:0005737^cellular_component^cytoplasm`GO:0005525^molecular_function^GTP binding`GO:0003924^molecular_function^GTPase activity`GO:0003746^molecular_function^translation elongation factor activity	.	.	.
TRINITY_DN33981_c14_g1_i1	EF2_BETVU^EF2_BETVU^Q:221-3,H:645-717^90.411%ID^E:4.79e-42^RecName: Full=Elongation factor 2;^Eukaryota; Viridiplantae; Streptophyta; Embryophyta; Tracheophyta; Spermatophyta; Magnoliophyta; eudicotyledons; Gunneridae; Pentapetalae; Caryophyllales; Amaranthaceae; Beta	.	.	.	.	.	.	.	.	KEGG:bvg:104906141`KO:K03234	GO:0005737^cellular_component^cytoplasm`GO:0005525^molecular_function^GTP binding`GO:0003924^molecular_function^GTPase activity`GO:0003746^molecular_function^translation elongation factor activity	.	.	.
TRINITY_DN33981_c15_g1_i1	EF2_BETVU^EF2_BETVU^Q:197-3,H:377-441^89.231%ID^E:5.06e-33^RecName: Full=Elongation factor 2;^Eukaryota; Viridiplantae; Streptophyta; Embryophyta; Tracheophyta; Spermatophyta; Magnoliophyta; eudicotyledons; Gunneridae; Pentapetalae; Caryophyllales; Amaranthaceae; Beta	.	.	.	.	.	.	.	.	KEGG:bvg:104906141`KO:K03234	GO:0005737^cellular_component^cytoplasm`GO:0005525^molecular_function^GTP binding`GO:0003924^molecular_function^GTPase activity`GO:0003746^molecular_function^translation elongation factor activity	.	.	.
TRINITY_DN33981_c16_g1_i1	EF2_BETVU^EF2_BETVU^Q:222-1,H:499-572^87.838%ID^E:1.71e-36^RecName: Full=Elongation factor 2;^Eukaryota; Viridiplantae; Streptophyta; Embryophyta; Tracheophyta; Spermatophyta; Magnoliophyta; eudicotyledons; Gunneridae; Pentapetalae; Caryophyllales; Amaranthaceae; Beta	.	.	.	.	.	.	.	.	KEGG:bvg:104906141`KO:K03234	GO:0005737^cellular_component^cytoplasm`GO:0005525^molecular_function^GTP binding`GO:0003924^molecular_function^GTPase activity`GO:0003746^molecular_function^translation elongation factor activity	.	.	.
TRINITY_DN33981_c19_g1_i1	EF2_BETVU^EF2_BETVU^Q:1-198,H:354-419^89.394%ID^E:1.53e-34^RecName: Full=Elongation factor 2;^Eukaryota; Viridiplantae; Streptophyta; Embryophyta; Tracheophyta; Spermatophyta; Magnoliophyta; eudicotyledons; Gunneridae; Pentapetalae; Caryophyllales; Amaranthaceae; Beta	.	.	.	.	.	.	.	.	KEGG:bvg:104906141`KO:K03234	GO:0005737^cellular_component^cytoplasm`GO:0005525^molecular_function^GTP binding`GO:0003924^molecular_function^GTPase activity`GO:0003746^molecular_function^translation elongation factor activity	.	.	.
TRINITY_DN33981_c21_g1_i1	EF2_BETVU^EF2_BETVU^Q:2-94,H:607-637^90.323%ID^E:5.69e-16^RecName: Full=Elongation factor 2;^Eukaryota; Viridiplantae; Streptophyta; Embryophyta; Tracheophyta; Spermatophyta; Magnoliophyta; eudicotyledons; Gunneridae; Pentapetalae; Caryophyllales; Amaranthaceae; Beta	.	.	.	.	.	.	.	.	KEGG:bvg:104906141`KO:K03234	GO:0005737^cellular_component^cytoplasm`GO:0005525^molecular_function^GTP binding`GO:0003924^molecular_function^GTPase activity`GO:0003746^molecular_function^translation elongation factor activity	.	.	.
TRINITY_DN33981_c23_g1_i1	EF2_BETVU^EF2_BETVU^Q:171-1,H:71-127^84.211%ID^E:7.24e-26^RecName: Full=Elongation factor 2;^Eukaryota; Viridiplantae; Streptophyta; Embryophyta; Tracheophyta; Spermatophyta; Magnoliophyta; eudicotyledons; Gunneridae; Pentapetalae; Caryophyllales; Amaranthaceae; Beta	.	.	.	.	.	.	.	.	KEGG:bvg:104906141`KO:K03234	GO:0005737^cellular_component^cytoplasm`GO:0005525^molecular_function^GTP binding`GO:0003924^molecular_function^GTPase activity`GO:0003746^molecular_function^translation elongation factor activity	.	.	.
TRINITY_DN33981_c27_g1_i1	EF2_ARATH^EF2_ARATH^Q:86-205,H:1-40^85%ID^E:1.34e-16^RecName: Full=Elongation factor 2 {ECO:0000305};^Eukaryota; Viridiplantae; Streptophyta; Embryophyta; Tracheophyta; Spermatophyta; Magnoliophyta; eudicotyledons; Gunneridae; Pentapetalae; rosids; malvids; Brassicales; Brassicaceae; Camelineae; Arabidopsis	.	.	.	.	.	.	.	COG0480^Catalyzes the GTP-dependent ribosomal translocation step during translation elongation. During this step, the ribosome changes from the pre-translocational (PRE) to the post- translocational (POST) state as the newly formed A-site-bound peptidyl-tRNA and P-site-bound deacylated tRNA move to the P and E sites, respectively. Catalyzes the coordinated movement of the two tRNA molecules, the …	KEGG:ath:AT1G56070`KO:K03234	GO:0048046^cellular_component^apoplast`GO:0009507^cellular_component^chloroplast`GO:0005829^cellular_component^cytosol`GO:0016020^cellular_component^membrane`GO:0005730^cellular_component^nucleolus`GO:0005886^cellular_component^plasma membrane`GO:0009506^cellular_component^plasmodesma`GO:0005774^cellular_component^vacuolar membrane`GO:0005507^molecular_function^copper ion binding`GO:0005525^molec…	.	.	.
TRINITY_DN33981_c31_g1_i1	EF2_BETVU^EF2_BETVU^Q:3-170,H:135-190^89.286%ID^E:6.03e-27^RecName: Full=Elongation factor 2;^Eukaryota; Viridiplantae; Streptophyta; Embryophyta; Tracheophyta; Spermatophyta; Magnoliophyta; eudicotyledons; Gunneridae; Pentapetalae; Caryophyllales; Amaranthaceae; Beta	.	.	.	.	.	.	.	.	KEGG:bvg:104906141`KO:K03234	GO:0005737^cellular_component^cytoplasm`GO:0005525^molecular_function^GTP binding`GO:0003924^molecular_function^GTPase activity`GO:0003746^molecular_function^translation elongation factor activity	.	.	.
TRINITY_DN33981_c33_g1_i1	EF2_BETVU^EF2_BETVU^Q:6-191,H:740-801^77.419%ID^E:3.17e-28^RecName: Full=Elongation factor 2;^Eukaryota; Viridiplantae; Streptophyta; Embryophyta; Tracheophyta; Spermatophyta; Magnoliophyta; eudicotyledons; Gunneridae; Pentapetalae; Caryophyllales; Amaranthaceae; Beta	.	.	.	.	.	.	.	.	KEGG:bvg:104906141`KO:K03234	GO:0005737^cellular_component^cytoplasm`GO:0005525^molecular_function^GTP binding`GO:0003924^molecular_function^GTPase activity`GO:0003746^molecular_function^translation elongation factor activity	.	.	.
TRINITY_DN33981_c34_g1_i1	EF2_BETVU^EF2_BETVU^Q:3-158,H:364-415^76.923%ID^E:5.48e-21^RecName: Full=Elongation factor 2;^Eukaryota; Viridiplantae; Streptophyta; Embryophyta; Tracheophyta; Spermatophyta; Magnoliophyta; eudicotyledons; Gunneridae; Pentapetalae; Caryophyllales; Amaranthaceae; Beta	.	.	.	.	.	.	.	.	KEGG:bvg:104906141`KO:K03234	GO:0005737^cellular_component^cytoplasm`GO:0005525^molecular_function^GTP binding`GO:0003924^molecular_function^GTPase activity`GO:0003746^molecular_function^translation elongation factor activity	.	.	.
TRINITY_DN33981_c38_g1_i1	.	.	.	.	.	.	.	.	.	.	.	.	.	.
TRINITY_DN33957_c0_g1_i1	CSN4_ARATH^CSN4_ARATH^Q:1679-489,H:1-397^86.398%ID^E:0^RecName: Full=COP9 signalosome complex subunit 4;^Eukaryota; Viridiplantae; Streptophyta; Embryophyta; Tracheophyta; Spermatophyta; Magnoliophyta; eudicotyledons; Gunneridae; Pentapetalae; rosids; malvids; Brassicales; Brassicaceae; Camelineae; Arabidopsis	.	TRINITY_DN33957_c0_g1_i1.p1	486-1679[-]	CSN4_ARATH^CSN4_ARATH^Q:1-397,H:1-397^86.398%ID^E:0^RecName: Full=COP9 signalosome complex subunit 4;^Eukaryota; Viridiplantae; Streptophyta; Embryophyta; Tracheophyta; Spermatophyta; Magnoliophyta; eudicotyledons; Gunneridae; Pentapetalae; rosids; malvids; Brassicales; Brassicaceae; Camelineae; Arabidopsis	.	sigP:0.999301^^^	.	ENOG410XPDE^protein deneddylation	KEGG:ath:AT5G42970`KO:K12178	GO:0008180^cellular_component^COP9 signalosome`GO:0005829^cellular_component^cytosol`GO:0043234^cellular_component^protein complex`GO:0010388^biological_process^cullin deneddylation`GO:0007275^biological_process^multicellular organism development`GO:0010971^biological_process^positive regulation of G2/M transition of mitotic cell cycle`GO:0009585^biological_process^red, far-red light phototransdu…	.	.	.
TRINITY_DN33957_c0_g1_i2	CSN4_ARATH^CSN4_ARATH^Q:1550-489,H:44-397^87.853%ID^E:0^RecName: Full=COP9 signalosome complex subunit 4;^Eukaryota; Viridiplantae; Streptophyta; Embryophyta; Tracheophyta; Spermatophyta; Magnoliophyta; eudicotyledons; Gunneridae; Pentapetalae; rosids; malvids; Brassicales; Brassicaceae; Camelineae; Arabidopsis	.	TRINITY_DN33957_c0_g1_i2.p1	486-1328[-]	CSN4_ARATH^CSN4_ARATH^Q:1-280,H:118-397^88.571%ID^E:0^RecName: Full=COP9 signalosome complex subunit 4;^Eukaryota; Viridiplantae; Streptophyta; Embryophyta; Tracheophyta; Spermatophyta; Magnoliophyta; eudicotyledons; Gunneridae; Pentapetalae; rosids; malvids; Brassicales; Brassicaceae; Camelineae; Arabidopsis	.	sigP:0.998642^^^	.	ENOG410XPDE^protein deneddylation	KEGG:ath:AT5G42970`KO:K12178	GO:0008180^cellular_component^COP9 signalosome`GO:0005829^cellular_component^cytosol`GO:0043234^cellular_component^protein complex`GO:0010388^biological_process^cullin deneddylation`GO:0007275^biological_process^multicellular organism development`GO:0010971^biological_process^positive regulation of G2/M transition of mitotic cell cycle`GO:0009585^biological_process^red, far-red light phototransdu…	.	.	.
TRINITY_DN33957_c0_g1_i3	CSN4_ARATH^CSN4_ARATH^Q:2267-1146,H:1-374^86.631%ID^E:0^RecName: Full=COP9 signalosome complex subunit 4;^Eukaryota; Viridiplantae; Streptophyta; Embryophyta; Tracheophyta; Spermatophyta; Magnoliophyta; eudicotyledons; Gunneridae; Pentapetalae; rosids; malvids; Brassicales; Brassicaceae; Camelineae; Arabidopsis	.	TRINITY_DN33957_c0_g1_i3.p1	1134-2267[-]	CSN4_ARATH^CSN4_ARATH^Q:1-374,H:1-374^86.631%ID^E:0^RecName: Full=COP9 signalosome complex subunit 4;^Eukaryota; Viridiplantae; Streptophyta; Embryophyta; Tracheophyta; Spermatophyta; Magnoliophyta; eudicotyledons; Gunneridae; Pentapetalae; rosids; malvids; Brassicales; Brassicaceae; Camelineae; Arabidopsis	.	sigP:0.999301^^^	.	ENOG410XPDE^protein deneddylation	KEGG:ath:AT5G42970`KO:K12178	GO:0008180^cellular_component^COP9 signalosome`GO:0005829^cellular_component^cytosol`GO:0043234^cellular_component^protein complex`GO:0010388^biological_process^cullin deneddylation`GO:0007275^biological_process^multicellular organism development`GO:0010971^biological_process^positive regulation of G2/M transition of mitotic cell cycle`GO:0009585^biological_process^red, far-red light phototransdu…	.	.	.
TRINITY_DN33957_c0_g1_i4	CSN4_ARATH^CSN4_ARATH^Q:454-380,H:106-130^92%ID^E:3.33e-13^RecName: Full=COP9 signalosome complex subunit 4;^Eukaryota; Viridiplantae; Streptophyta; Embryophyta; Tracheophyta; Spermatophyta; Magnoliophyta; eudicotyledons; Gunneridae; Pentapetalae; rosids; malvids; Brassicales; Brassicaceae; Camelineae; Arabidopsis`CSN4_ARATH^CSN4_ARATH^Q:281-219,H:129-149^76.19%ID^E:3.33e-13^RecName: Full=COP9 si…	.	.	.	.	.	.	.	ENOG410XPDE^protein deneddylation	KEGG:ath:AT5G42970`KO:K12178	GO:0008180^cellular_component^COP9 signalosome`GO:0005829^cellular_component^cytosol`GO:0043234^cellular_component^protein complex`GO:0010388^biological_process^cullin deneddylation`GO:0007275^biological_process^multicellular organism development`GO:0010971^biological_process^positive regulation of G2/M transition of mitotic cell cycle`GO:0009585^biological_process^red, far-red light phototransdu…	.	.	.
TRINITY_DN33957_c0_g1_i5	CSN4_ARATH^CSN4_ARATH^Q:97-5,H:288-318^90.323%ID^E:1.74e-16^RecName: Full=COP9 signalosome complex subunit 4;^Eukaryota; Viridiplantae; Streptophyta; Embryophyta; Tracheophyta; Spermatophyta; Magnoliophyta; eudicotyledons; Gunneridae; Pentapetalae; rosids; malvids; Brassicales; Brassicaceae; Camelineae; Arabidopsis`CSN4_ARATH^CSN4_ARATH^Q:270-202,H:266-288^82.609%ID^E:1.74e-16^RecName: Full=COP9 …	.	.	.	.	.	.	.	ENOG410XPDE^protein deneddylation	KEGG:ath:AT5G42970`KO:K12178	GO:0008180^cellular_component^COP9 signalosome`GO:0005829^cellular_component^cytosol`GO:0043234^cellular_component^protein complex`GO:0010388^biological_process^cullin deneddylation`GO:0007275^biological_process^multicellular organism development`GO:0010971^biological_process^positive regulation of G2/M transition of mitotic cell cycle`GO:0009585^biological_process^red, far-red light phototransdu…	.	.	.
TRINITY_DN33957_c1_g1_i1	.	.	.	.	.	.	.	.	.	.	.	.	.	.
TRINITY_DN33957_c1_g2_i1	FRB1_ARATH^FRB1_ARATH^Q:762-2093,H:169-610^59.508%ID^E:0^.^.	.	TRINITY_DN33957_c1_g2_i1.p1	168-2105[+]	FRB1_ARATH^FRB1_ARATH^Q:199-642,H:169-610^59.508%ID^E:0^.^.	.	sigP:0.999441^^^	ExpAA=22.70^PredHel=1^Topology=i141-163o	.	.	.	.	.	.
TRINITY_DN33957_c1_g3_i1	FRB1_ARATH^FRB1_ARATH^Q:1-570,H:264-400^39.474%ID^E:1.41e-34^.^.	.	.	.	.	.	.	.	.	.	.	.	.	.
TRINITY_DN33957_c1_g2_i2	FRB1_ARATH^FRB1_ARATH^Q:762-1907,H:169-545^59.948%ID^E:6.09e-168^.^.	.	TRINITY_DN33957_c1_g2_i2.p1	168-1910[+]	FRB1_ARATH^FRB1_ARATH^Q:199-580,H:169-545^59.948%ID^E:1.87e-169^.^.	.	sigP:0.999441^^^	ExpAA=22.74^PredHel=1^Topology=i141-163o	.	.	.	.	.	.
TRINITY_DN33957_c1_g2_i3	FRB1_ARATH^FRB1_ARATH^Q:1310-1993,H:380-610^63.203%ID^E:1.01e-151^.^.`FRB1_ARATH^FRB1_ARATH^Q:540-1208,H:169-386^55.157%ID^E:1.01e-151^.^.	.	TRINITY_DN33957_c1_g2_i3.p1	3-1484[+]	FRB1_ARATH^FRB1_ARATH^Q:180-402,H:169-386^55.157%ID^E:6.07e-81^.^.	.	sigP:0.998096^^^	ExpAA=50.07^PredHel=1^Topology=i122-144o	.	.	.	.	.	.
TRINITY_DN33957_c1_g1_i2	.	.	.	.	.	.	.	.	.	.	.	.	.	.
TRINITY_DN33957_c1_g3_i2	FRB1_ARATH^FRB1_ARATH^Q:569-1219,H:310-526^62.673%ID^E:7.81e-90^.^.`FRB1_ARATH^FRB1_ARATH^Q:143-286,H:264-311^62.5%ID^E:1.53e-12^.^.	.	TRINITY_DN33957_c1_g3_i2.p1	758-1219[+]	FRB1_ARATH^FRB1_ARATH^Q:1-154,H:373-526^62.338%ID^E:3.76e-64^.^.	.	sigP:0.996499^^^	.	.	.	.	.	.	.
TRINITY_DN33957_c1_g3_i3	FRB1_ARATH^FRB1_ARATH^Q:249-512,H:383-470^61.364%ID^E:6.95e-31^.^.`FRB1_ARATH^FRB1_ARATH^Q:125-259,H:264-308^53.333%ID^E:1.88e-16^.^.`FRB1_ARATH^FRB1_ARATH^Q:1-78,H:240-265^69.231%ID^E:1.88e-16^.^.	.	.	.	.	.	.	.	.	.	.	.	.	.
TRINITY_DN33957_c1_g2_i4	.	.	TRINITY_DN33957_c1_g2_i4.p1	168-1139[+]	.	.	sigP:0.999441^^^	ExpAA=29.30^PredHel=1^Topology=i141-163o	.	.	.	.	.	.
TRINITY_DN33957_c1_g2_i5	.	.	.	.	.	.	.	.	.	.	.	.	.	.
TRINITY_DN33957_c1_g2_i6	FRB1_ARATH^FRB1_ARATH^Q:540-1208,H:169-386^55.157%ID^E:4.43e-135^.^.`FRB1_ARATH^FRB1_ARATH^Q:1310-1807,H:380-545^65.663%ID^E:4.43e-135^.^.	.	TRINITY_DN33957_c1_g2_i6.p1	3-1484[+]	FRB1_ARATH^FRB1_ARATH^Q:180-402,H:169-386^55.157%ID^E:6.07e-81^.^.	.	sigP:0.998096^^^	ExpAA=50.07^PredHel=1^Topology=i122-144o	.	.	.	.	.	.
TRINITY_DN33957_c1_g1_i3	.	.	.	.	.	.	.	.	.	.	.	.	.	.
TRINITY_DN33957_c1_g3_i4	FRB1_ARATH^FRB1_ARATH^Q:136-390,H:386-470^61.176%ID^E:1.01e-30^.^.	.	.	.	.	.	.	.	.	.	.	.	.	.
TRINITY_DN33957_c1_g2_i7	FRB1_ARATH^FRB1_ARATH^Q:182-367,H:545-609^58.462%ID^E:2.9e-11^.^.	.	.	.	.	.	.	.	.	.	.	.	.	.
TRINITY_DN33957_c1_g1_i4	.	.	.	.	.	.	.	.	.	.	.	.	.	.
TRINITY_DN33957_c1_g3_i5	FRB1_ARATH^FRB1_ARATH^Q:1256-1930,H:383-610^60.965%ID^E:5.62e-93^.^.`FRB1_ARATH^FRB1_ARATH^Q:721-1266,H:184-308^34.615%ID^E:4.16e-28^.^.	.	TRINITY_DN33957_c1_g3_i5.p1	1-969[+]	FRB1_ARATH^FRB1_ARATH^Q:241-320,H:184-262^51.25%ID^E:2.87e-22^.^.	.	sigP:0.754967^^^	ExpAA=34.98^PredHel=1^Topology=o150-172i	.	.	.	.	.	.
TRINITY_DN33957_c1_g3_i5	FRB1_ARATH^FRB1_ARATH^Q:1256-1930,H:383-610^60.965%ID^E:5.62e-93^.^.`FRB1_ARATH^FRB1_ARATH^Q:721-1266,H:184-308^34.615%ID^E:4.16e-28^.^.	.	TRINITY_DN33957_c1_g3_i5.p2	1280-1954[+]	FRB1_ARATH^FRB1_ARATH^Q:1-217,H:391-610^60%ID^E:7.04e-95^.^.	.	sigP:0.997653^^^	.	.	.	.	.	.	.
TRINITY_DN33957_c1_g3_i6	FRB1_ARATH^FRB1_ARATH^Q:721-2007,H:184-614^57.87%ID^E:0^.^.	.	TRINITY_DN33957_c1_g3_i6.p1	1-2019[+]	FRB1_ARATH^FRB1_ARATH^Q:241-669,H:184-614^57.87%ID^E:0^.^.	.	sigP:0.754967^^^	ExpAA=41.91^PredHel=2^Topology=o15-37i150-172o	.	.	.	.	.	.
TRINITY_DN33957_c2_g1_i1	.	.	.	.	.	.	.	.	.	.	.	.	.	.
TRINITY_DN33957_c5_g1_i1	CSN4_ARATH^CSN4_ARATH^Q:182-6,H:281-339^74.576%ID^E:8.12e-23^RecName: Full=COP9 signalosome complex subunit 4;^Eukaryota; Viridiplantae; Streptophyta; Embryophyta; Tracheophyta; Spermatophyta; Magnoliophyta; eudicotyledons; Gunneridae; Pentapetalae; rosids; malvids; Brassicales; Brassicaceae; Camelineae; Arabidopsis	.	.	.	.	.	.	.	ENOG410XPDE^protein deneddylation	KEGG:ath:AT5G42970`KO:K12178	GO:0008180^cellular_component^COP9 signalosome`GO:0005829^cellular_component^cytosol`GO:0043234^cellular_component^protein complex`GO:0010388^biological_process^cullin deneddylation`GO:0007275^biological_process^multicellular organism development`GO:0010971^biological_process^positive regulation of G2/M transition of mitotic cell cycle`GO:0009585^biological_process^red, far-red light phototransdu…	.	.	.
TRINITY_DN33939_c1_g1_i1	.	.	.	.	.	.	.	.	.	.	.	.	.	.
TRINITY_DN33939_c1_g2_i1	.	.	.	.	.	.	.	.	.	.	.	.	.	.
TRINITY_DN33939_c2_g1_i1	JM703_ORYSJ^JM703_ORYSJ^Q:1251-2330,H:317-678^44.384%ID^E:7.97e-146^RecName: Full=Lysine-specific demethylase JMJ703;^Eukaryota; Viridiplantae; Streptophyta; Embryophyta; Tracheophyta; Spermatophyta; Magnoliophyta; Liliopsida; Poales; Poaceae; BOP clade; Oryzoideae; Oryzeae; Oryzinae; Oryza`JM703_ORYSJ^JM703_ORYSJ^Q:520-1161,H:120-319^50.698%ID^E:7.97e-146^RecName: Full=Lysine-specific demethylas…	.	TRINITY_DN33939_c2_g1_i1.p3	164-496[+]	.	.	sigP:0.99941^^^	.	.	.	.	.	.	.
TRINITY_DN33939_c2_g1_i1	JM703_ORYSJ^JM703_ORYSJ^Q:1251-2330,H:317-678^44.384%ID^E:7.97e-146^RecName: Full=Lysine-specific demethylase JMJ703;^Eukaryota; Viridiplantae; Streptophyta; Embryophyta; Tracheophyta; Spermatophyta; Magnoliophyta; Liliopsida; Poales; Poaceae; BOP clade; Oryzoideae; Oryzeae; Oryzinae; Oryza`JM703_ORYSJ^JM703_ORYSJ^Q:520-1161,H:120-319^50.698%ID^E:7.97e-146^RecName: Full=Lysine-specific demethylas…	.	TRINITY_DN33939_c2_g1_i1.p1	1368-2774[+]	JMJ16_ARATH^JMJ16_ARATH^Q:1-321,H:369-692^50.769%ID^E:6.21e-104^RecName: Full=Putative lysine-specific demethylase JMJ16;^Eukaryota; Viridiplantae; Streptophyta; Embryophyta; Tracheophyta; Spermatophyta; Magnoliophyta; eudicotyledons; Gunneridae; Pentapetalae; rosids; malvids; Brassicales; Brassicaceae; Camelineae; Arabidopsis	.	sigP:0.996657^^^	.	ENOG410XP0T^lysine (K)-specific demethylase	KEGG:ath:AT1G08620`KO:K11446	GO:0005634^cellular_component^nucleus`GO:0051213^molecular_function^dioxygenase activity`GO:0046872^molecular_function^metal ion binding`GO:0003700^molecular_function^transcription factor activity, sequence-specific DNA binding`GO:0016568^biological_process^chromatin modification`GO:0006355^biological_process^regulation of transcription, DNA-templated`GO:0006351^biological_process^transcription, …	.	.	.
TRINITY_DN33939_c2_g1_i2	JM703_ORYSJ^JM703_ORYSJ^Q:1987-3066,H:317-678^44.384%ID^E:4.38e-146^RecName: Full=Lysine-specific demethylase JMJ703;^Eukaryota; Viridiplantae; Streptophyta; Embryophyta; Tracheophyta; Spermatophyta; Magnoliophyta; Liliopsida; Poales; Poaceae; BOP clade; Oryzoideae; Oryzeae; Oryzinae; Oryza`JM703_ORYSJ^JM703_ORYSJ^Q:1256-1897,H:120-319^50.698%ID^E:4.38e-146^RecName: Full=Lysine-specific demethyla…	.	TRINITY_DN33939_c2_g1_i2.p1	2104-3510[+]	JMJ16_ARATH^JMJ16_ARATH^Q:1-321,H:369-692^50.769%ID^E:6.21e-104^RecName: Full=Putative lysine-specific demethylase JMJ16;^Eukaryota; Viridiplantae; Streptophyta; Embryophyta; Tracheophyta; Spermatophyta; Magnoliophyta; eudicotyledons; Gunneridae; Pentapetalae; rosids; malvids; Brassicales; Brassicaceae; Camelineae; Arabidopsis	.	sigP:0.996657^^^	.	ENOG410XP0T^lysine (K)-specific demethylase	KEGG:ath:AT1G08620`KO:K11446	GO:0005634^cellular_component^nucleus`GO:0051213^molecular_function^dioxygenase activity`GO:0046872^molecular_function^metal ion binding`GO:0003700^molecular_function^transcription factor activity, sequence-specific DNA binding`GO:0016568^biological_process^chromatin modification`GO:0006355^biological_process^regulation of transcription, DNA-templated`GO:0006351^biological_process^transcription, …	.	.	.
TRINITY_DN33939_c2_g1_i2	JM703_ORYSJ^JM703_ORYSJ^Q:1987-3066,H:317-678^44.384%ID^E:4.38e-146^RecName: Full=Lysine-specific demethylase JMJ703;^Eukaryota; Viridiplantae; Streptophyta; Embryophyta; Tracheophyta; Spermatophyta; Magnoliophyta; Liliopsida; Poales; Poaceae; BOP clade; Oryzoideae; Oryzeae; Oryzinae; Oryza`JM703_ORYSJ^JM703_ORYSJ^Q:1256-1897,H:120-319^50.698%ID^E:4.38e-146^RecName: Full=Lysine-specific demethyla…	.	TRINITY_DN33939_c2_g1_i2.p3	774-1199[+]	.	.	sigP:0.942881^^^	ExpAA=43.88^PredHel=2^Topology=i7-29o116-138i	.	.	.	.	.	.
TRINITY_DN33939_c2_g1_i2	JM703_ORYSJ^JM703_ORYSJ^Q:1987-3066,H:317-678^44.384%ID^E:4.38e-146^RecName: Full=Lysine-specific demethylase JMJ703;^Eukaryota; Viridiplantae; Streptophyta; Embryophyta; Tracheophyta; Spermatophyta; Magnoliophyta; Liliopsida; Poales; Poaceae; BOP clade; Oryzoideae; Oryzeae; Oryzinae; Oryza`JM703_ORYSJ^JM703_ORYSJ^Q:1256-1897,H:120-319^50.698%ID^E:4.38e-146^RecName: Full=Lysine-specific demethyla…	.	TRINITY_DN33939_c2_g1_i2.p2	1193-1930[+]	JM703_ORYSJ^JM703_ORYSJ^Q:22-235,H:120-319^50.698%ID^E:7.52e-59^RecName: Full=Lysine-specific demethylase JMJ703;^Eukaryota; Viridiplantae; Streptophyta; Embryophyta; Tracheophyta; Spermatophyta; Magnoliophyta; Liliopsida; Poales; Poaceae; BOP clade; Oryzoideae; Oryzeae; Oryzinae; Oryza	.	sigP:0.714261^^^	.	ENOG410XR9J^lysine (K)-specific demethylase	KEGG:osa:4338043`KO:K11446	GO:0005634^cellular_component^nucleus`GO:0051213^molecular_function^dioxygenase activity`GO:0008198^molecular_function^ferrous iron binding`GO:0032453^molecular_function^histone demethylase activity (H3-K4 specific)`GO:0034720^biological_process^histone H3-K4 demethylation`GO:0045814^biological_process^negative regulation of gene expression, epigenetic`GO:0040010^biological_process^positive regul…	.	.	.
TRINITY_DN33939_c2_g1_i2	JM703_ORYSJ^JM703_ORYSJ^Q:1987-3066,H:317-678^44.384%ID^E:4.38e-146^RecName: Full=Lysine-specific demethylase JMJ703;^Eukaryota; Viridiplantae; Streptophyta; Embryophyta; Tracheophyta; Spermatophyta; Magnoliophyta; Liliopsida; Poales; Poaceae; BOP clade; Oryzoideae; Oryzeae; Oryzinae; Oryza`JM703_ORYSJ^JM703_ORYSJ^Q:1256-1897,H:120-319^50.698%ID^E:4.38e-146^RecName: Full=Lysine-specific demethyla…	.	TRINITY_DN33939_c2_g1_i2.p5	164-496[+]	.	.	sigP:0.99941^^^	.	.	.	.	.	.	.
TRINITY_DN33939_c2_g2_i1	.	.	.	.	.	.	.	.	.	.	.	.	.	.
TRINITY_DN33939_c2_g1_i3	JM703_ORYSJ^JM703_ORYSJ^Q:1256-2968,H:120-678^46.794%ID^E:6.99e-168^RecName: Full=Lysine-specific demethylase JMJ703;^Eukaryota; Viridiplantae; Streptophyta; Embryophyta; Tracheophyta; Spermatophyta; Magnoliophyta; Liliopsida; Poales; Poaceae; BOP clade; Oryzoideae; Oryzeae; Oryzinae; Oryza	.	TRINITY_DN33939_c2_g1_i3.p4	164-496[+]	.	.	sigP:0.99941^^^	.	.	.	.	.	.	.
TRINITY_DN33939_c2_g1_i3	JM703_ORYSJ^JM703_ORYSJ^Q:1256-2968,H:120-678^46.794%ID^E:6.99e-168^RecName: Full=Lysine-specific demethylase JMJ703;^Eukaryota; Viridiplantae; Streptophyta; Embryophyta; Tracheophyta; Spermatophyta; Magnoliophyta; Liliopsida; Poales; Poaceae; BOP clade; Oryzoideae; Oryzeae; Oryzinae; Oryza	.	TRINITY_DN33939_c2_g1_i3.p1	1193-3412[+]	JM703_ORYSJ^JM703_ORYSJ^Q:22-592,H:120-678^46.794%ID^E:1.46e-175^RecName: Full=Lysine-specific demethylase JMJ703;^Eukaryota; Viridiplantae; Streptophyta; Embryophyta; Tracheophyta; Spermatophyta; Magnoliophyta; Liliopsida; Poales; Poaceae; BOP clade; Oryzoideae; Oryzeae; Oryzinae; Oryza	.	sigP:0.714261^^^	.	ENOG410XR9J^lysine (K)-specific demethylase	KEGG:osa:4338043`KO:K11446	GO:0005634^cellular_component^nucleus`GO:0051213^molecular_function^dioxygenase activity`GO:0008198^molecular_function^ferrous iron binding`GO:0032453^molecular_function^histone demethylase activity (H3-K4 specific)`GO:0034720^biological_process^histone H3-K4 demethylation`GO:0045814^biological_process^negative regulation of gene expression, epigenetic`GO:0040010^biological_process^positive regul…	.	.	.
TRINITY_DN33939_c2_g1_i3	JM703_ORYSJ^JM703_ORYSJ^Q:1256-2968,H:120-678^46.794%ID^E:6.99e-168^RecName: Full=Lysine-specific demethylase JMJ703;^Eukaryota; Viridiplantae; Streptophyta; Embryophyta; Tracheophyta; Spermatophyta; Magnoliophyta; Liliopsida; Poales; Poaceae; BOP clade; Oryzoideae; Oryzeae; Oryzinae; Oryza	.	TRINITY_DN33939_c2_g1_i3.p2	774-1199[+]	.	.	sigP:0.942881^^^	ExpAA=43.88^PredHel=2^Topology=i7-29o116-138i	.	.	.	.	.	.
TRINITY_DN33939_c2_g1_i4	JM703_ORYSJ^JM703_ORYSJ^Q:120-785,H:163-370^45.089%ID^E:4.28e-49^RecName: Full=Lysine-specific demethylase JMJ703;^Eukaryota; Viridiplantae; Streptophyta; Embryophyta; Tracheophyta; Spermatophyta; Magnoliophyta; Liliopsida; Poales; Poaceae; BOP clade; Oryzoideae; Oryzeae; Oryzinae; Oryza	.	.	.	.	.	.	.	ENOG410XR9J^lysine (K)-specific demethylase	KEGG:osa:4338043`KO:K11446	GO:0005634^cellular_component^nucleus`GO:0051213^molecular_function^dioxygenase activity`GO:0008198^molecular_function^ferrous iron binding`GO:0032453^molecular_function^histone demethylase activity (H3-K4 specific)`GO:0034720^biological_process^histone H3-K4 demethylation`GO:0045814^biological_process^negative regulation of gene expression, epigenetic`GO:0040010^biological_process^positive regul…	.	.	.
TRINITY_DN33939_c2_g1_i5	JM703_ORYSJ^JM703_ORYSJ^Q:221-2194,H:17-678^42.794%ID^E:7.04e-173^RecName: Full=Lysine-specific demethylase JMJ703;^Eukaryota; Viridiplantae; Streptophyta; Embryophyta; Tracheophyta; Spermatophyta; Magnoliophyta; Liliopsida; Poales; Poaceae; BOP clade; Oryzoideae; Oryzeae; Oryzinae; Oryza	.	TRINITY_DN33939_c2_g1_i5.p1	164-2638[+]	JM703_ORYSJ^JM703_ORYSJ^Q:20-677,H:17-678^42.794%ID^E:7.72e-176^RecName: Full=Lysine-specific demethylase JMJ703;^Eukaryota; Viridiplantae; Streptophyta; Embryophyta; Tracheophyta; Spermatophyta; Magnoliophyta; Liliopsida; Poales; Poaceae; BOP clade; Oryzoideae; Oryzeae; Oryzinae; Oryza	.	sigP:0.99941^^^	.	ENOG410XR9J^lysine (K)-specific demethylase	KEGG:osa:4338043`KO:K11446	GO:0005634^cellular_component^nucleus`GO:0051213^molecular_function^dioxygenase activity`GO:0008198^molecular_function^ferrous iron binding`GO:0032453^molecular_function^histone demethylase activity (H3-K4 specific)`GO:0034720^biological_process^histone H3-K4 demethylation`GO:0045814^biological_process^negative regulation of gene expression, epigenetic`GO:0040010^biological_process^positive regul…	.	.	.
TRINITY_DN33939_c2_g1_i6	JM703_ORYSJ^JM703_ORYSJ^Q:520-2232,H:120-678^46.794%ID^E:5.83e-171^RecName: Full=Lysine-specific demethylase JMJ703;^Eukaryota; Viridiplantae; Streptophyta; Embryophyta; Tracheophyta; Spermatophyta; Magnoliophyta; Liliopsida; Poales; Poaceae; BOP clade; Oryzoideae; Oryzeae; Oryzinae; Oryza	.	TRINITY_DN33939_c2_g1_i6.p1	1045-2676[+]	JMJ16_ARATH^JMJ16_ARATH^Q:15-396,H:307-692^50.129%ID^E:5.22e-123^RecName: Full=Putative lysine-specific demethylase JMJ16;^Eukaryota; Viridiplantae; Streptophyta; Embryophyta; Tracheophyta; Spermatophyta; Magnoliophyta; eudicotyledons; Gunneridae; Pentapetalae; rosids; malvids; Brassicales; Brassicaceae; Camelineae; Arabidopsis	.	sigP:0.999311^^^	.	ENOG410XP0T^lysine (K)-specific demethylase	KEGG:ath:AT1G08620`KO:K11446	GO:0005634^cellular_component^nucleus`GO:0051213^molecular_function^dioxygenase activity`GO:0046872^molecular_function^metal ion binding`GO:0003700^molecular_function^transcription factor activity, sequence-specific DNA binding`GO:0016568^biological_process^chromatin modification`GO:0006355^biological_process^regulation of transcription, DNA-templated`GO:0006351^biological_process^transcription, …	.	.	.
TRINITY_DN33939_c2_g1_i6	JM703_ORYSJ^JM703_ORYSJ^Q:520-2232,H:120-678^46.794%ID^E:5.83e-171^RecName: Full=Lysine-specific demethylase JMJ703;^Eukaryota; Viridiplantae; Streptophyta; Embryophyta; Tracheophyta; Spermatophyta; Magnoliophyta; Liliopsida; Poales; Poaceae; BOP clade; Oryzoideae; Oryzeae; Oryzinae; Oryza	.	TRINITY_DN33939_c2_g1_i6.p3	164-496[+]	.	.	sigP:0.99941^^^	.	.	.	.	.	.	.
TRINITY_DN33939_c2_g1_i7	JM703_ORYSJ^JM703_ORYSJ^Q:1213-2292,H:317-678^44.384%ID^E:1.7e-146^RecName: Full=Lysine-specific demethylase JMJ703;^Eukaryota; Viridiplantae; Streptophyta; Embryophyta; Tracheophyta; Spermatophyta; Magnoliophyta; Liliopsida; Poales; Poaceae; BOP clade; Oryzoideae; Oryzeae; Oryzinae; Oryza`JM703_ORYSJ^JM703_ORYSJ^Q:221-1123,H:17-319^40.881%ID^E:1.7e-146^RecName: Full=Lysine-specific demethylase J…	.	TRINITY_DN33939_c2_g1_i7.p2	164-1156[+]	JM703_ORYSJ^JM703_ORYSJ^Q:20-320,H:17-319^40.881%ID^E:6.83e-58^RecName: Full=Lysine-specific demethylase JMJ703;^Eukaryota; Viridiplantae; Streptophyta; Embryophyta; Tracheophyta; Spermatophyta; Magnoliophyta; Liliopsida; Poales; Poaceae; BOP clade; Oryzoideae; Oryzeae; Oryzinae; Oryza	.	sigP:0.99941^^^	.	ENOG410XR9J^lysine (K)-specific demethylase	KEGG:osa:4338043`KO:K11446	GO:0005634^cellular_component^nucleus`GO:0051213^molecular_function^dioxygenase activity`GO:0008198^molecular_function^ferrous iron binding`GO:0032453^molecular_function^histone demethylase activity (H3-K4 specific)`GO:0034720^biological_process^histone H3-K4 demethylation`GO:0045814^biological_process^negative regulation of gene expression, epigenetic`GO:0040010^biological_process^positive regul…	.	.	.
TRINITY_DN33939_c2_g1_i7	JM703_ORYSJ^JM703_ORYSJ^Q:1213-2292,H:317-678^44.384%ID^E:1.7e-146^RecName: Full=Lysine-specific demethylase JMJ703;^Eukaryota; Viridiplantae; Streptophyta; Embryophyta; Tracheophyta; Spermatophyta; Magnoliophyta; Liliopsida; Poales; Poaceae; BOP clade; Oryzoideae; Oryzeae; Oryzinae; Oryza`JM703_ORYSJ^JM703_ORYSJ^Q:221-1123,H:17-319^40.881%ID^E:1.7e-146^RecName: Full=Lysine-specific demethylase J…	.	TRINITY_DN33939_c2_g1_i7.p1	1330-2736[+]	JMJ16_ARATH^JMJ16_ARATH^Q:1-321,H:369-692^50.769%ID^E:6.21e-104^RecName: Full=Putative lysine-specific demethylase JMJ16;^Eukaryota; Viridiplantae; Streptophyta; Embryophyta; Tracheophyta; Spermatophyta; Magnoliophyta; eudicotyledons; Gunneridae; Pentapetalae; rosids; malvids; Brassicales; Brassicaceae; Camelineae; Arabidopsis	.	sigP:0.996657^^^	.	ENOG410XP0T^lysine (K)-specific demethylase	KEGG:ath:AT1G08620`KO:K11446	GO:0005634^cellular_component^nucleus`GO:0051213^molecular_function^dioxygenase activity`GO:0046872^molecular_function^metal ion binding`GO:0003700^molecular_function^transcription factor activity, sequence-specific DNA binding`GO:0016568^biological_process^chromatin modification`GO:0006355^biological_process^regulation of transcription, DNA-templated`GO:0006351^biological_process^transcription, …	.	.	.
TRINITY_DN33939_c2_g1_i8	JM703_ORYSJ^JM703_ORYSJ^Q:221-1123,H:17-319^40.881%ID^E:1.79e-76^RecName: Full=Lysine-specific demethylase JMJ703;^Eukaryota; Viridiplantae; Streptophyta; Embryophyta; Tracheophyta; Spermatophyta; Magnoliophyta; Liliopsida; Poales; Poaceae; BOP clade; Oryzoideae; Oryzeae; Oryzinae; Oryza`JM703_ORYSJ^JM703_ORYSJ^Q:1213-1635,H:317-455^38.732%ID^E:1.79e-76^RecName: Full=Lysine-specific demethylase J…	.	TRINITY_DN33939_c2_g1_i8.p1	164-1156[+]	JM703_ORYSJ^JM703_ORYSJ^Q:20-320,H:17-319^40.881%ID^E:6.83e-58^RecName: Full=Lysine-specific demethylase JMJ703;^Eukaryota; Viridiplantae; Streptophyta; Embryophyta; Tracheophyta; Spermatophyta; Magnoliophyta; Liliopsida; Poales; Poaceae; BOP clade; Oryzoideae; Oryzeae; Oryzinae; Oryza	.	sigP:0.99941^^^	.	ENOG410XR9J^lysine (K)-specific demethylase	KEGG:osa:4338043`KO:K11446	GO:0005634^cellular_component^nucleus`GO:0051213^molecular_function^dioxygenase activity`GO:0008198^molecular_function^ferrous iron binding`GO:0032453^molecular_function^histone demethylase activity (H3-K4 specific)`GO:0034720^biological_process^histone H3-K4 demethylation`GO:0045814^biological_process^negative regulation of gene expression, epigenetic`GO:0040010^biological_process^positive regul…	.	.	.
TRINITY_DN33939_c2_g1_i8	JM703_ORYSJ^JM703_ORYSJ^Q:221-1123,H:17-319^40.881%ID^E:1.79e-76^RecName: Full=Lysine-specific demethylase JMJ703;^Eukaryota; Viridiplantae; Streptophyta; Embryophyta; Tracheophyta; Spermatophyta; Magnoliophyta; Liliopsida; Poales; Poaceae; BOP clade; Oryzoideae; Oryzeae; Oryzinae; Oryza`JM703_ORYSJ^JM703_ORYSJ^Q:1213-1635,H:317-455^38.732%ID^E:1.79e-76^RecName: Full=Lysine-specific demethylase J…	.	TRINITY_DN33939_c2_g1_i8.p2	1330-1668[+]	JMJ14_ARATH^JMJ14_ARATH^Q:1-94,H:271-364^42.553%ID^E:1.41e-20^RecName: Full=Probable lysine-specific demethylase JMJ14;^Eukaryota; Viridiplantae; Streptophyta; Embryophyta; Tracheophyta; Spermatophyta; Magnoliophyta; eudicotyledons; Gunneridae; Pentapetalae; rosids; malvids; Brassicales; Brassicaceae; Camelineae; Arabidopsis	.	sigP:0.996657^^^	.	ENOG410XR9J^lysine (K)-specific demethylase	KEGG:ath:AT4G20400`KO:K11446	GO:0005654^cellular_component^nucleoplasm`GO:0051213^molecular_function^dioxygenase activity`GO:0032453^molecular_function^histone demethylase activity (H3-K4 specific)`GO:0046872^molecular_function^metal ion binding`GO:0003700^molecular_function^transcription factor activity, sequence-specific DNA binding`GO:0000976^molecular_function^transcription regulatory region sequence-specific DNA binding…	.	.	.
TRINITY_DN33939_c3_g1_i1	CFTSY_ARATH^CFTSY_ARATH^Q:74-436,H:100-212^76.033%ID^E:2.05e-42^RecName: Full=Cell division protein FtsY homolog, chloroplastic;^Eukaryota; Viridiplantae; Streptophyta; Embryophyta; Tracheophyta; Spermatophyta; Magnoliophyta; eudicotyledons; Gunneridae; Pentapetalae; rosids; malvids; Brassicales; Brassicaceae; Camelineae; Arabidopsis	.	.	.	.	.	.	.	COG0552^Involved in targeting and insertion of nascent membrane proteins into the cytoplasmic membrane. Acts as a receptor for the complex formed by the signal recognition particle (SRP) and the ribosome-nascent chain (RNC)	KEGG:ath:AT2G45770`KO:K03110	GO:0009570^cellular_component^chloroplast stroma`GO:0009535^cellular_component^chloroplast thylakoid membrane`GO:0005525^molecular_function^GTP binding`GO:0046872^molecular_function^metal ion binding`GO:0006614^biological_process^SRP-dependent cotranslational protein targeting to membrane	.	.	.
TRINITY_DN33939_c3_g2_i1	CFTSY_ARATH^CFTSY_ARATH^Q:3-161,H:183-235^64.151%ID^E:2.95e-16^RecName: Full=Cell division protein FtsY homolog, chloroplastic;^Eukaryota; Viridiplantae; Streptophyta; Embryophyta; Tracheophyta; Spermatophyta; Magnoliophyta; eudicotyledons; Gunneridae; Pentapetalae; rosids; malvids; Brassicales; Brassicaceae; Camelineae; Arabidopsis	.	.	.	.	.	.	.	COG0552^Involved in targeting and insertion of nascent membrane proteins into the cytoplasmic membrane. Acts as a receptor for the complex formed by the signal recognition particle (SRP) and the ribosome-nascent chain (RNC)	KEGG:ath:AT2G45770`KO:K03110	GO:0009570^cellular_component^chloroplast stroma`GO:0009535^cellular_component^chloroplast thylakoid membrane`GO:0005525^molecular_function^GTP binding`GO:0046872^molecular_function^metal ion binding`GO:0006614^biological_process^SRP-dependent cotranslational protein targeting to membrane	.	.	.
TRINITY_DN33939_c3_g1_i2	.	.	.	.	.	.	.	.	.	.	.	.	.	.
TRINITY_DN33939_c3_g3_i1	.	.	.	.	.	.	.	.	.	.	.	.	.	.
TRINITY_DN33939_c3_g1_i3	CFTSY_ARATH^CFTSY_ARATH^Q:1-171,H:88-144^85.965%ID^E:2.8e-27^RecName: Full=Cell division protein FtsY homolog, chloroplastic;^Eukaryota; Viridiplantae; Streptophyta; Embryophyta; Tracheophyta; Spermatophyta; Magnoliophyta; eudicotyledons; Gunneridae; Pentapetalae; rosids; malvids; Brassicales; Brassicaceae; Camelineae; Arabidopsis	.	.	.	.	.	.	.	COG0552^Involved in targeting and insertion of nascent membrane proteins into the cytoplasmic membrane. Acts as a receptor for the complex formed by the signal recognition particle (SRP) and the ribosome-nascent chain (RNC)	KEGG:ath:AT2G45770`KO:K03110	GO:0009570^cellular_component^chloroplast stroma`GO:0009535^cellular_component^chloroplast thylakoid membrane`GO:0005525^molecular_function^GTP binding`GO:0046872^molecular_function^metal ion binding`GO:0006614^biological_process^SRP-dependent cotranslational protein targeting to membrane	.	.	.
TRINITY_DN33939_c3_g4_i1	.	.	.	.	.	.	.	.	.	.	.	.	.	.
TRINITY_DN33939_c3_g4_i2	.	.	.	.	.	.	.	.	.	.	.	.	.	.
TRINITY_DN33939_c3_g1_i4	CFTSY_ARATH^CFTSY_ARATH^Q:217-378,H:33-86^62.963%ID^E:2.87e-12^RecName: Full=Cell division protein FtsY homolog, chloroplastic;^Eukaryota; Viridiplantae; Streptophyta; Embryophyta; Tracheophyta; Spermatophyta; Magnoliophyta; eudicotyledons; Gunneridae; Pentapetalae; rosids; malvids; Brassicales; Brassicaceae; Camelineae; Arabidopsis	.	.	.	.	.	.	.	COG0552^Involved in targeting and insertion of nascent membrane proteins into the cytoplasmic membrane. Acts as a receptor for the complex formed by the signal recognition particle (SRP) and the ribosome-nascent chain (RNC)	KEGG:ath:AT2G45770`KO:K03110	GO:0009570^cellular_component^chloroplast stroma`GO:0009535^cellular_component^chloroplast thylakoid membrane`GO:0005525^molecular_function^GTP binding`GO:0046872^molecular_function^metal ion binding`GO:0006614^biological_process^SRP-dependent cotranslational protein targeting to membrane	.	.	.
TRINITY_DN33939_c3_g5_i1	CFTSY_ARATH^CFTSY_ARATH^Q:1-219,H:238-310^82.192%ID^E:2.29e-37^RecName: Full=Cell division protein FtsY homolog, chloroplastic;^Eukaryota; Viridiplantae; Streptophyta; Embryophyta; Tracheophyta; Spermatophyta; Magnoliophyta; eudicotyledons; Gunneridae; Pentapetalae; rosids; malvids; Brassicales; Brassicaceae; Camelineae; Arabidopsis	.	.	.	.	.	.	.	COG0552^Involved in targeting and insertion of nascent membrane proteins into the cytoplasmic membrane. Acts as a receptor for the complex formed by the signal recognition particle (SRP) and the ribosome-nascent chain (RNC)	KEGG:ath:AT2G45770`KO:K03110	GO:0009570^cellular_component^chloroplast stroma`GO:0009535^cellular_component^chloroplast thylakoid membrane`GO:0005525^molecular_function^GTP binding`GO:0046872^molecular_function^metal ion binding`GO:0006614^biological_process^SRP-dependent cotranslational protein targeting to membrane	.	.	.
TRINITY_DN33939_c3_g1_i5	.	.	.	.	.	.	.	.	.	.	.	.	.	.
TRINITY_DN33939_c3_g1_i6	.	.	.	.	.	.	.	.	.	.	.	.	.	.
TRINITY_DN33939_c3_g6_i1	.	.	TRINITY_DN33939_c3_g6_i1.p1	230-589[-]	.	.	sigP:0.524874^^^	.	.	.	.	.	.	.
TRINITY_DN33939_c3_g1_i7	CFTSY_ARATH^CFTSY_ARATH^Q:128-454,H:33-141^79.817%ID^E:4.64e-47^RecName: Full=Cell division protein FtsY homolog, chloroplastic;^Eukaryota; Viridiplantae; Streptophyta; Embryophyta; Tracheophyta; Spermatophyta; Magnoliophyta; eudicotyledons; Gunneridae; Pentapetalae; rosids; malvids; Brassicales; Brassicaceae; Camelineae; Arabidopsis	.	TRINITY_DN33939_c3_g1_i7.p1	2-454[+]	CFTSY_ARATH^CFTSY_ARATH^Q:18-151,H:5-141^69.343%ID^E:3.55e-55^RecName: Full=Cell division protein FtsY homolog, chloroplastic;^Eukaryota; Viridiplantae; Streptophyta; Embryophyta; Tracheophyta; Spermatophyta; Magnoliophyta; eudicotyledons; Gunneridae; Pentapetalae; rosids; malvids; Brassicales; Brassicaceae; Camelineae; Arabidopsis	.	sigP:0.999119^^^	.	COG0552^Involved in targeting and insertion of nascent membrane proteins into the cytoplasmic membrane. Acts as a receptor for the complex formed by the signal recognition particle (SRP) and the ribosome-nascent chain (RNC)	KEGG:ath:AT2G45770`KO:K03110	GO:0009570^cellular_component^chloroplast stroma`GO:0009535^cellular_component^chloroplast thylakoid membrane`GO:0005525^molecular_function^GTP binding`GO:0046872^molecular_function^metal ion binding`GO:0006614^biological_process^SRP-dependent cotranslational protein targeting to membrane	.	.	.
TRINITY_DN33939_c3_g5_i2	CFTSY_ARATH^CFTSY_ARATH^Q:337-513,H:285-343^93.22%ID^E:1.03e-28^RecName: Full=Cell division protein FtsY homolog, chloroplastic;^Eukaryota; Viridiplantae; Streptophyta; Embryophyta; Tracheophyta; Spermatophyta; Magnoliophyta; eudicotyledons; Gunneridae; Pentapetalae; rosids; malvids; Brassicales; Brassicaceae; Camelineae; Arabidopsis	.	.	.	.	.	.	.	COG0552^Involved in targeting and insertion of nascent membrane proteins into the cytoplasmic membrane. Acts as a receptor for the complex formed by the signal recognition particle (SRP) and the ribosome-nascent chain (RNC)	KEGG:ath:AT2G45770`KO:K03110	GO:0009570^cellular_component^chloroplast stroma`GO:0009535^cellular_component^chloroplast thylakoid membrane`GO:0005525^molecular_function^GTP binding`GO:0046872^molecular_function^metal ion binding`GO:0006614^biological_process^SRP-dependent cotranslational protein targeting to membrane	.	.	.
TRINITY_DN33939_c3_g5_i3	CFTSY_ARATH^CFTSY_ARATH^Q:1-156,H:292-343^86.538%ID^E:4.11e-24^RecName: Full=Cell division protein FtsY homolog, chloroplastic;^Eukaryota; Viridiplantae; Streptophyta; Embryophyta; Tracheophyta; Spermatophyta; Magnoliophyta; eudicotyledons; Gunneridae; Pentapetalae; rosids; malvids; Brassicales; Brassicaceae; Camelineae; Arabidopsis	.	.	.	.	.	.	.	COG0552^Involved in targeting and insertion of nascent membrane proteins into the cytoplasmic membrane. Acts as a receptor for the complex formed by the signal recognition particle (SRP) and the ribosome-nascent chain (RNC)	KEGG:ath:AT2G45770`KO:K03110	GO:0009570^cellular_component^chloroplast stroma`GO:0009535^cellular_component^chloroplast thylakoid membrane`GO:0005525^molecular_function^GTP binding`GO:0046872^molecular_function^metal ion binding`GO:0006614^biological_process^SRP-dependent cotranslational protein targeting to membrane	.	.	.
TRINITY_DN33939_c3_g5_i4	CFTSY_ARATH^CFTSY_ARATH^Q:1-324,H:236-343^87.037%ID^E:9.27e-63^RecName: Full=Cell division protein FtsY homolog, chloroplastic;^Eukaryota; Viridiplantae; Streptophyta; Embryophyta; Tracheophyta; Spermatophyta; Magnoliophyta; eudicotyledons; Gunneridae; Pentapetalae; rosids; malvids; Brassicales; Brassicaceae; Camelineae; Arabidopsis	.	TRINITY_DN33939_c3_g5_i4.p1	1-324[+]	CFTSY_ARATH^CFTSY_ARATH^Q:1-108,H:236-343^87.037%ID^E:8.34e-63^RecName: Full=Cell division protein FtsY homolog, chloroplastic;^Eukaryota; Viridiplantae; Streptophyta; Embryophyta; Tracheophyta; Spermatophyta; Magnoliophyta; eudicotyledons; Gunneridae; Pentapetalae; rosids; malvids; Brassicales; Brassicaceae; Camelineae; Arabidopsis	.	sigP:0.999395^^^	.	COG0552^Involved in targeting and insertion of nascent membrane proteins into the cytoplasmic membrane. Acts as a receptor for the complex formed by the signal recognition particle (SRP) and the ribosome-nascent chain (RNC)	KEGG:ath:AT2G45770`KO:K03110	GO:0009570^cellular_component^chloroplast stroma`GO:0009535^cellular_component^chloroplast thylakoid membrane`GO:0005525^molecular_function^GTP binding`GO:0046872^molecular_function^metal ion binding`GO:0006614^biological_process^SRP-dependent cotranslational protein targeting to membrane	.	.	.
TRINITY_DN33939_c3_g1_i8	CFTSY_ARATH^CFTSY_ARATH^Q:1-399,H:88-212^78.947%ID^E:8.12e-54^RecName: Full=Cell division protein FtsY homolog, chloroplastic;^Eukaryota; Viridiplantae; Streptophyta; Embryophyta; Tracheophyta; Spermatophyta; Magnoliophyta; eudicotyledons; Gunneridae; Pentapetalae; rosids; malvids; Brassicales; Brassicaceae; Camelineae; Arabidopsis	.	.	.	.	.	.	.	COG0552^Involved in targeting and insertion of nascent membrane proteins into the cytoplasmic membrane. Acts as a receptor for the complex formed by the signal recognition particle (SRP) and the ribosome-nascent chain (RNC)	KEGG:ath:AT2G45770`KO:K03110	GO:0009570^cellular_component^chloroplast stroma`GO:0009535^cellular_component^chloroplast thylakoid membrane`GO:0005525^molecular_function^GTP binding`GO:0046872^molecular_function^metal ion binding`GO:0006614^biological_process^SRP-dependent cotranslational protein targeting to membrane	.	.	.
TRINITY_DN33939_c3_g1_i9	.	.	.	.	.	.	.	.	.	.	.	.	.	.
TRINITY_DN33939_c3_g1_i10	CFTSY_ARATH^CFTSY_ARATH^Q:1-282,H:88-173^77.66%ID^E:2.65e-36^RecName: Full=Cell division protein FtsY homolog, chloroplastic;^Eukaryota; Viridiplantae; Streptophyta; Embryophyta; Tracheophyta; Spermatophyta; Magnoliophyta; eudicotyledons; Gunneridae; Pentapetalae; rosids; malvids; Brassicales; Brassicaceae; Camelineae; Arabidopsis	.	.	.	.	.	.	.	COG0552^Involved in targeting and insertion of nascent membrane proteins into the cytoplasmic membrane. Acts as a receptor for the complex formed by the signal recognition particle (SRP) and the ribosome-nascent chain (RNC)	KEGG:ath:AT2G45770`KO:K03110	GO:0009570^cellular_component^chloroplast stroma`GO:0009535^cellular_component^chloroplast thylakoid membrane`GO:0005525^molecular_function^GTP binding`GO:0046872^molecular_function^metal ion binding`GO:0006614^biological_process^SRP-dependent cotranslational protein targeting to membrane	.	.	.
TRINITY_DN33939_c3_g5_i5	CFTSY_ARATH^CFTSY_ARATH^Q:2-166,H:225-279^72.727%ID^E:1.11e-21^RecName: Full=Cell division protein FtsY homolog, chloroplastic;^Eukaryota; Viridiplantae; Streptophyta; Embryophyta; Tracheophyta; Spermatophyta; Magnoliophyta; eudicotyledons; Gunneridae; Pentapetalae; rosids; malvids; Brassicales; Brassicaceae; Camelineae; Arabidopsis	.	.	.	.	.	.	.	COG0552^Involved in targeting and insertion of nascent membrane proteins into the cytoplasmic membrane. Acts as a receptor for the complex formed by the signal recognition particle (SRP) and the ribosome-nascent chain (RNC)	KEGG:ath:AT2G45770`KO:K03110	GO:0009570^cellular_component^chloroplast stroma`GO:0009535^cellular_component^chloroplast thylakoid membrane`GO:0005525^molecular_function^GTP binding`GO:0046872^molecular_function^metal ion binding`GO:0006614^biological_process^SRP-dependent cotranslational protein targeting to membrane	.	.	.
TRINITY_DN33939_c3_g7_i1	.	.	.	.	.	.	.	.	.	.	.	.	.	.
TRINITY_DN33939_c3_g5_i6	CFTSY_ARATH^CFTSY_ARATH^Q:2-163,H:275-328^87.037%ID^E:8.77e-25^RecName: Full=Cell division protein FtsY homolog, chloroplastic;^Eukaryota; Viridiplantae; Streptophyta; Embryophyta; Tracheophyta; Spermatophyta; Magnoliophyta; eudicotyledons; Gunneridae; Pentapetalae; rosids; malvids; Brassicales; Brassicaceae; Camelineae; Arabidopsis	.	.	.	.	.	.	.	COG0552^Involved in targeting and insertion of nascent membrane proteins into the cytoplasmic membrane. Acts as a receptor for the complex formed by the signal recognition particle (SRP) and the ribosome-nascent chain (RNC)	KEGG:ath:AT2G45770`KO:K03110	GO:0009570^cellular_component^chloroplast stroma`GO:0009535^cellular_component^chloroplast thylakoid membrane`GO:0005525^molecular_function^GTP binding`GO:0046872^molecular_function^metal ion binding`GO:0006614^biological_process^SRP-dependent cotranslational protein targeting to membrane	.	.	.
TRINITY_DN33939_c3_g1_i11	.	.	.	.	.	.	.	.	.	.	.	.	.	.
TRINITY_DN33939_c3_g1_i12	CFTSY_ARATH^CFTSY_ARATH^Q:1-282,H:88-173^77.66%ID^E:3.69e-40^RecName: Full=Cell division protein FtsY homolog, chloroplastic;^Eukaryota; Viridiplantae; Streptophyta; Embryophyta; Tracheophyta; Spermatophyta; Magnoliophyta; eudicotyledons; Gunneridae; Pentapetalae; rosids; malvids; Brassicales; Brassicaceae; Camelineae; Arabidopsis	.	.	.	.	.	.	.	COG0552^Involved in targeting and insertion of nascent membrane proteins into the cytoplasmic membrane. Acts as a receptor for the complex formed by the signal recognition particle (SRP) and the ribosome-nascent chain (RNC)	KEGG:ath:AT2G45770`KO:K03110	GO:0009570^cellular_component^chloroplast stroma`GO:0009535^cellular_component^chloroplast thylakoid membrane`GO:0005525^molecular_function^GTP binding`GO:0046872^molecular_function^metal ion binding`GO:0006614^biological_process^SRP-dependent cotranslational protein targeting to membrane	.	.	.
TRINITY_DN33939_c4_g1_i1	CFTSY_ARATH^CFTSY_ARATH^Q:233-9,H:292-366^72%ID^E:1.01e-25^RecName: Full=Cell division protein FtsY homolog, chloroplastic;^Eukaryota; Viridiplantae; Streptophyta; Embryophyta; Tracheophyta; Spermatophyta; Magnoliophyta; eudicotyledons; Gunneridae; Pentapetalae; rosids; malvids; Brassicales; Brassicaceae; Camelineae; Arabidopsis	.	.	.	.	.	.	.	COG0552^Involved in targeting and insertion of nascent membrane proteins into the cytoplasmic membrane. Acts as a receptor for the complex formed by the signal recognition particle (SRP) and the ribosome-nascent chain (RNC)	KEGG:ath:AT2G45770`KO:K03110	GO:0009570^cellular_component^chloroplast stroma`GO:0009535^cellular_component^chloroplast thylakoid membrane`GO:0005525^molecular_function^GTP binding`GO:0046872^molecular_function^metal ion binding`GO:0006614^biological_process^SRP-dependent cotranslational protein targeting to membrane	.	.	.
TRINITY_DN33939_c5_g1_i1	CFTSY_ARATH^CFTSY_ARATH^Q:28-177,H:33-82^68%ID^E:2.14e-13^RecName: Full=Cell division protein FtsY homolog, chloroplastic;^Eukaryota; Viridiplantae; Streptophyta; Embryophyta; Tracheophyta; Spermatophyta; Magnoliophyta; eudicotyledons; Gunneridae; Pentapetalae; rosids; malvids; Brassicales; Brassicaceae; Camelineae; Arabidopsis	.	.	.	.	.	.	.	COG0552^Involved in targeting and insertion of nascent membrane proteins into the cytoplasmic membrane. Acts as a receptor for the complex formed by the signal recognition particle (SRP) and the ribosome-nascent chain (RNC)	KEGG:ath:AT2G45770`KO:K03110	GO:0009570^cellular_component^chloroplast stroma`GO:0009535^cellular_component^chloroplast thylakoid membrane`GO:0005525^molecular_function^GTP binding`GO:0046872^molecular_function^metal ion binding`GO:0006614^biological_process^SRP-dependent cotranslational protein targeting to membrane	.	.	.
TRINITY_DN33939_c6_g1_i1	CFTSY_ARATH^CFTSY_ARATH^Q:2-166,H:198-252^74.545%ID^E:1.27e-18^RecName: Full=Cell division protein FtsY homolog, chloroplastic;^Eukaryota; Viridiplantae; Streptophyta; Embryophyta; Tracheophyta; Spermatophyta; Magnoliophyta; eudicotyledons; Gunneridae; Pentapetalae; rosids; malvids; Brassicales; Brassicaceae; Camelineae; Arabidopsis	.	.	.	.	.	.	.	COG0552^Involved in targeting and insertion of nascent membrane proteins into the cytoplasmic membrane. Acts as a receptor for the complex formed by the signal recognition particle (SRP) and the ribosome-nascent chain (RNC)	KEGG:ath:AT2G45770`KO:K03110	GO:0009570^cellular_component^chloroplast stroma`GO:0009535^cellular_component^chloroplast thylakoid membrane`GO:0005525^molecular_function^GTP binding`GO:0046872^molecular_function^metal ion binding`GO:0006614^biological_process^SRP-dependent cotranslational protein targeting to membrane	.	.	.
TRINITY_DN33977_c0_g1_i1	BT1_ARATH^BT1_ARATH^Q:2-283,H:74-167^46.809%ID^E:5.6e-21^RecName: Full=BTB/POZ and TAZ domain-containing protein 1;^Eukaryota; Viridiplantae; Streptophyta; Embryophyta; Tracheophyta; Spermatophyta; Magnoliophyta; eudicotyledons; Gunneridae; Pentapetalae; rosids; malvids; Brassicales; Brassicaceae; Camelineae; Arabidopsis	.	.	.	.	.	.	.	COG5076^bromodomain	KEGG:ath:AT5G63160	GO:0005737^cellular_component^cytoplasm`GO:0005634^cellular_component^nucleus`GO:0005516^molecular_function^calmodulin binding`GO:0004402^molecular_function^histone acetyltransferase activity`GO:0003712^molecular_function^transcription cofactor activity`GO:0008270^molecular_function^zinc ion binding`GO:0009553^biological_process^embryo sac development`GO:0009555^biological_process^pollen developm…	.	.	.
TRINITY_DN33977_c1_g1_i1	BT1_ARATH^BT1_ARATH^Q:2-232,H:134-210^50.649%ID^E:1.07e-14^RecName: Full=BTB/POZ and TAZ domain-containing protein 1;^Eukaryota; Viridiplantae; Streptophyta; Embryophyta; Tracheophyta; Spermatophyta; Magnoliophyta; eudicotyledons; Gunneridae; Pentapetalae; rosids; malvids; Brassicales; Brassicaceae; Camelineae; Arabidopsis	.	.	.	.	.	.	.	COG5076^bromodomain	KEGG:ath:AT5G63160	GO:0005737^cellular_component^cytoplasm`GO:0005634^cellular_component^nucleus`GO:0005516^molecular_function^calmodulin binding`GO:0004402^molecular_function^histone acetyltransferase activity`GO:0003712^molecular_function^transcription cofactor activity`GO:0008270^molecular_function^zinc ion binding`GO:0009553^biological_process^embryo sac development`GO:0009555^biological_process^pollen developm…	.	.	.
TRINITY_DN33977_c1_g2_i1	BT2_ARATH^BT2_ARATH^Q:2-169,H:144-199^55.357%ID^E:2.23e-15^RecName: Full=BTB/POZ and TAZ domain-containing protein 2;^Eukaryota; Viridiplantae; Streptophyta; Embryophyta; Tracheophyta; Spermatophyta; Magnoliophyta; eudicotyledons; Gunneridae; Pentapetalae; rosids; malvids; Brassicales; Brassicaceae; Camelineae; Arabidopsis	.	.	.	.	.	.	.	COG5076^bromodomain	KEGG:ath:AT3G48360`KO:K00517	GO:0005737^cellular_component^cytoplasm`GO:0005634^cellular_component^nucleus`GO:0005516^molecular_function^calmodulin binding`GO:0004402^molecular_function^histone acetyltransferase activity`GO:0003712^molecular_function^transcription cofactor activity`GO:0008270^molecular_function^zinc ion binding`GO:0009738^biological_process^abscisic acid-activated signaling pathway`GO:0009734^biological_proc…	.	.	.
TRINITY_DN33977_c2_g1_i1	BT2_ARATH^BT2_ARATH^Q:10-264,H:139-223^55.294%ID^E:5.09e-22^RecName: Full=BTB/POZ and TAZ domain-containing protein 2;^Eukaryota; Viridiplantae; Streptophyta; Embryophyta; Tracheophyta; Spermatophyta; Magnoliophyta; eudicotyledons; Gunneridae; Pentapetalae; rosids; malvids; Brassicales; Brassicaceae; Camelineae; Arabidopsis	.	.	.	.	.	.	.	COG5076^bromodomain	KEGG:ath:AT3G48360`KO:K00517	GO:0005737^cellular_component^cytoplasm`GO:0005634^cellular_component^nucleus`GO:0005516^molecular_function^calmodulin binding`GO:0004402^molecular_function^histone acetyltransferase activity`GO:0003712^molecular_function^transcription cofactor activity`GO:0008270^molecular_function^zinc ion binding`GO:0009738^biological_process^abscisic acid-activated signaling pathway`GO:0009734^biological_proc…	.	.	.
TRINITY_DN33977_c2_g1_i2	BT1_ARATH^BT1_ARATH^Q:6-158,H:70-120^66.667%ID^E:2.94e-15^RecName: Full=BTB/POZ and TAZ domain-containing protein 1;^Eukaryota; Viridiplantae; Streptophyta; Embryophyta; Tracheophyta; Spermatophyta; Magnoliophyta; eudicotyledons; Gunneridae; Pentapetalae; rosids; malvids; Brassicales; Brassicaceae; Camelineae; Arabidopsis	.	.	.	.	.	.	.	COG5076^bromodomain	KEGG:ath:AT5G63160	GO:0005737^cellular_component^cytoplasm`GO:0005634^cellular_component^nucleus`GO:0005516^molecular_function^calmodulin binding`GO:0004402^molecular_function^histone acetyltransferase activity`GO:0003712^molecular_function^transcription cofactor activity`GO:0008270^molecular_function^zinc ion binding`GO:0009553^biological_process^embryo sac development`GO:0009555^biological_process^pollen developm…	.	.	.
TRINITY_DN33977_c2_g1_i3	BT1_ARATH^BT1_ARATH^Q:2-181,H:73-132^65%ID^E:2.69e-21^RecName: Full=BTB/POZ and TAZ domain-containing protein 1;^Eukaryota; Viridiplantae; Streptophyta; Embryophyta; Tracheophyta; Spermatophyta; Magnoliophyta; eudicotyledons; Gunneridae; Pentapetalae; rosids; malvids; Brassicales; Brassicaceae; Camelineae; Arabidopsis	.	.	.	.	.	.	.	COG5076^bromodomain	KEGG:ath:AT5G63160	GO:0005737^cellular_component^cytoplasm`GO:0005634^cellular_component^nucleus`GO:0005516^molecular_function^calmodulin binding`GO:0004402^molecular_function^histone acetyltransferase activity`GO:0003712^molecular_function^transcription cofactor activity`GO:0008270^molecular_function^zinc ion binding`GO:0009553^biological_process^embryo sac development`GO:0009555^biological_process^pollen developm…	.	.	.
TRINITY_DN33977_c2_g1_i4	BT2_ARATH^BT2_ARATH^Q:20-400,H:72-199^60.156%ID^E:8.69e-51^RecName: Full=BTB/POZ and TAZ domain-containing protein 2;^Eukaryota; Viridiplantae; Streptophyta; Embryophyta; Tracheophyta; Spermatophyta; Magnoliophyta; eudicotyledons; Gunneridae; Pentapetalae; rosids; malvids; Brassicales; Brassicaceae; Camelineae; Arabidopsis	.	TRINITY_DN33977_c2_g1_i4.p1	2-418[+]	BT2_ARATH^BT2_ARATH^Q:7-133,H:72-199^60.156%ID^E:3.77e-52^RecName: Full=BTB/POZ and TAZ domain-containing protein 2;^Eukaryota; Viridiplantae; Streptophyta; Embryophyta; Tracheophyta; Spermatophyta; Magnoliophyta; eudicotyledons; Gunneridae; Pentapetalae; rosids; malvids; Brassicales; Brassicaceae; Camelineae; Arabidopsis	.	sigP:0.997311^^^	.	COG5076^bromodomain	KEGG:ath:AT3G48360`KO:K00517	GO:0005737^cellular_component^cytoplasm`GO:0005634^cellular_component^nucleus`GO:0005516^molecular_function^calmodulin binding`GO:0004402^molecular_function^histone acetyltransferase activity`GO:0003712^molecular_function^transcription cofactor activity`GO:0008270^molecular_function^zinc ion binding`GO:0009738^biological_process^abscisic acid-activated signaling pathway`GO:0009734^biological_proc…	.	.	.
TRINITY_DN33977_c3_g1_i1	BT1_ARATH^BT1_ARATH^Q:376-2,H:29-154^56.349%ID^E:6.55e-41^RecName: Full=BTB/POZ and TAZ domain-containing protein 1;^Eukaryota; Viridiplantae; Streptophyta; Embryophyta; Tracheophyta; Spermatophyta; Magnoliophyta; eudicotyledons; Gunneridae; Pentapetalae; rosids; malvids; Brassicales; Brassicaceae; Camelineae; Arabidopsis	.	.	.	.	.	.	.	COG5076^bromodomain	KEGG:ath:AT5G63160	GO:0005737^cellular_component^cytoplasm`GO:0005634^cellular_component^nucleus`GO:0005516^molecular_function^calmodulin binding`GO:0004402^molecular_function^histone acetyltransferase activity`GO:0003712^molecular_function^transcription cofactor activity`GO:0008270^molecular_function^zinc ion binding`GO:0009553^biological_process^embryo sac development`GO:0009555^biological_process^pollen developm…	.	.	.
TRINITY_DN33977_c4_g1_i1	BT1_ARATH^BT1_ARATH^Q:8-199,H:72-135^51.562%ID^E:4.25e-12^RecName: Full=BTB/POZ and TAZ domain-containing protein 1;^Eukaryota; Viridiplantae; Streptophyta; Embryophyta; Tracheophyta; Spermatophyta; Magnoliophyta; eudicotyledons; Gunneridae; Pentapetalae; rosids; malvids; Brassicales; Brassicaceae; Camelineae; Arabidopsis	.	.	.	.	.	.	.	COG5076^bromodomain	KEGG:ath:AT5G63160	GO:0005737^cellular_component^cytoplasm`GO:0005634^cellular_component^nucleus`GO:0005516^molecular_function^calmodulin binding`GO:0004402^molecular_function^histone acetyltransferase activity`GO:0003712^molecular_function^transcription cofactor activity`GO:0008270^molecular_function^zinc ion binding`GO:0009553^biological_process^embryo sac development`GO:0009555^biological_process^pollen developm…	.	.	.
TRINITY_DN33977_c5_g1_i1	BT1_ARATH^BT1_ARATH^Q:243-1,H:68-148^62.963%ID^E:5.42e-27^RecName: Full=BTB/POZ and TAZ domain-containing protein 1;^Eukaryota; Viridiplantae; Streptophyta; Embryophyta; Tracheophyta; Spermatophyta; Magnoliophyta; eudicotyledons; Gunneridae; Pentapetalae; rosids; malvids; Brassicales; Brassicaceae; Camelineae; Arabidopsis	.	.	.	.	.	.	.	COG5076^bromodomain	KEGG:ath:AT5G63160	GO:0005737^cellular_component^cytoplasm`GO:0005634^cellular_component^nucleus`GO:0005516^molecular_function^calmodulin binding`GO:0004402^molecular_function^histone acetyltransferase activity`GO:0003712^molecular_function^transcription cofactor activity`GO:0008270^molecular_function^zinc ion binding`GO:0009553^biological_process^embryo sac development`GO:0009555^biological_process^pollen developm…	.	.	.
TRINITY_DN33977_c6_g1_i1	BT2_ARATH^BT2_ARATH^Q:197-6,H:82-145^54.688%ID^E:5.8e-18^RecName: Full=BTB/POZ and TAZ domain-containing protein 2;^Eukaryota; Viridiplantae; Streptophyta; Embryophyta; Tracheophyta; Spermatophyta; Magnoliophyta; eudicotyledons; Gunneridae; Pentapetalae; rosids; malvids; Brassicales; Brassicaceae; Camelineae; Arabidopsis	.	.	.	.	.	.	.	COG5076^bromodomain	KEGG:ath:AT3G48360`KO:K00517	GO:0005737^cellular_component^cytoplasm`GO:0005634^cellular_component^nucleus`GO:0005516^molecular_function^calmodulin binding`GO:0004402^molecular_function^histone acetyltransferase activity`GO:0003712^molecular_function^transcription cofactor activity`GO:0008270^molecular_function^zinc ion binding`GO:0009738^biological_process^abscisic acid-activated signaling pathway`GO:0009734^biological_proc…	.	.	.
TRINITY_DN33977_c7_g1_i1	BT2_ARATH^BT2_ARATH^Q:2-166,H:147-201^49.091%ID^E:6.15e-14^RecName: Full=BTB/POZ and TAZ domain-containing protein 2;^Eukaryota; Viridiplantae; Streptophyta; Embryophyta; Tracheophyta; Spermatophyta; Magnoliophyta; eudicotyledons; Gunneridae; Pentapetalae; rosids; malvids; Brassicales; Brassicaceae; Camelineae; Arabidopsis	.	.	.	.	.	.	.	COG5076^bromodomain	KEGG:ath:AT3G48360`KO:K00517	GO:0005737^cellular_component^cytoplasm`GO:0005634^cellular_component^nucleus`GO:0005516^molecular_function^calmodulin binding`GO:0004402^molecular_function^histone acetyltransferase activity`GO:0003712^molecular_function^transcription cofactor activity`GO:0008270^molecular_function^zinc ion binding`GO:0009738^biological_process^abscisic acid-activated signaling pathway`GO:0009734^biological_proc…	.	.	.
TRINITY_DN33977_c8_g1_i1	BT1_ARATH^BT1_ARATH^Q:2-205,H:76-143^60.294%ID^E:1.27e-19^RecName: Full=BTB/POZ and TAZ domain-containing protein 1;^Eukaryota; Viridiplantae; Streptophyta; Embryophyta; Tracheophyta; Spermatophyta; Magnoliophyta; eudicotyledons; Gunneridae; Pentapetalae; rosids; malvids; Brassicales; Brassicaceae; Camelineae; Arabidopsis	.	.	.	.	.	.	.	COG5076^bromodomain	KEGG:ath:AT5G63160	GO:0005737^cellular_component^cytoplasm`GO:0005634^cellular_component^nucleus`GO:0005516^molecular_function^calmodulin binding`GO:0004402^molecular_function^histone acetyltransferase activity`GO:0003712^molecular_function^transcription cofactor activity`GO:0008270^molecular_function^zinc ion binding`GO:0009553^biological_process^embryo sac development`GO:0009555^biological_process^pollen developm…	.	.	.
TRINITY_DN33977_c9_g1_i1	BT1_ARATH^BT1_ARATH^Q:171-1,H:203-264^48.387%ID^E:3.61e-10^RecName: Full=BTB/POZ and TAZ domain-containing protein 1;^Eukaryota; Viridiplantae; Streptophyta; Embryophyta; Tracheophyta; Spermatophyta; Magnoliophyta; eudicotyledons; Gunneridae; Pentapetalae; rosids; malvids; Brassicales; Brassicaceae; Camelineae; Arabidopsis	.	.	.	.	.	.	.	COG5076^bromodomain	KEGG:ath:AT5G63160	GO:0005737^cellular_component^cytoplasm`GO:0005634^cellular_component^nucleus`GO:0005516^molecular_function^calmodulin binding`GO:0004402^molecular_function^histone acetyltransferase activity`GO:0003712^molecular_function^transcription cofactor activity`GO:0008270^molecular_function^zinc ion binding`GO:0009553^biological_process^embryo sac development`GO:0009555^biological_process^pollen developm…	.	.	.
TRINITY_DN33977_c10_g1_i1	BT1_ARATH^BT1_ARATH^Q:152-3,H:93-142^56%ID^E:5.57e-12^RecName: Full=BTB/POZ and TAZ domain-containing protein 1;^Eukaryota; Viridiplantae; Streptophyta; Embryophyta; Tracheophyta; Spermatophyta; Magnoliophyta; eudicotyledons; Gunneridae; Pentapetalae; rosids; malvids; Brassicales; Brassicaceae; Camelineae; Arabidopsis	.	.	.	.	.	.	.	COG5076^bromodomain	KEGG:ath:AT5G63160	GO:0005737^cellular_component^cytoplasm`GO:0005634^cellular_component^nucleus`GO:0005516^molecular_function^calmodulin binding`GO:0004402^molecular_function^histone acetyltransferase activity`GO:0003712^molecular_function^transcription cofactor activity`GO:0008270^molecular_function^zinc ion binding`GO:0009553^biological_process^embryo sac development`GO:0009555^biological_process^pollen developm…	.	.	.
TRINITY_DN33977_c11_g1_i1	BT1_ARATH^BT1_ARATH^Q:188-3,H:148-209^51.613%ID^E:1.19e-11^RecName: Full=BTB/POZ and TAZ domain-containing protein 1;^Eukaryota; Viridiplantae; Streptophyta; Embryophyta; Tracheophyta; Spermatophyta; Magnoliophyta; eudicotyledons; Gunneridae; Pentapetalae; rosids; malvids; Brassicales; Brassicaceae; Camelineae; Arabidopsis	.	.	.	.	.	.	.	COG5076^bromodomain	KEGG:ath:AT5G63160	GO:0005737^cellular_component^cytoplasm`GO:0005634^cellular_component^nucleus`GO:0005516^molecular_function^calmodulin binding`GO:0004402^molecular_function^histone acetyltransferase activity`GO:0003712^molecular_function^transcription cofactor activity`GO:0008270^molecular_function^zinc ion binding`GO:0009553^biological_process^embryo sac development`GO:0009555^biological_process^pollen developm…	.	.	.
TRINITY_DN33977_c12_g1_i1	BT1_ARATH^BT1_ARATH^Q:169-2,H:76-131^57.143%ID^E:6.3e-14^RecName: Full=BTB/POZ and TAZ domain-containing protein 1;^Eukaryota; Viridiplantae; Streptophyta; Embryophyta; Tracheophyta; Spermatophyta; Magnoliophyta; eudicotyledons; Gunneridae; Pentapetalae; rosids; malvids; Brassicales; Brassicaceae; Camelineae; Arabidopsis	.	.	.	.	.	.	.	COG5076^bromodomain	KEGG:ath:AT5G63160	GO:0005737^cellular_component^cytoplasm`GO:0005634^cellular_component^nucleus`GO:0005516^molecular_function^calmodulin binding`GO:0004402^molecular_function^histone acetyltransferase activity`GO:0003712^molecular_function^transcription cofactor activity`GO:0008270^molecular_function^zinc ion binding`GO:0009553^biological_process^embryo sac development`GO:0009555^biological_process^pollen developm…	.	.	.
TRINITY_DN33977_c13_g1_i1	BT2_ARATH^BT2_ARATH^Q:167-81,H:160-188^58.621%ID^E:1.91e-06^RecName: Full=BTB/POZ and TAZ domain-containing protein 2;^Eukaryota; Viridiplantae; Streptophyta; Embryophyta; Tracheophyta; Spermatophyta; Magnoliophyta; eudicotyledons; Gunneridae; Pentapetalae; rosids; malvids; Brassicales; Brassicaceae; Camelineae; Arabidopsis	.	.	.	.	.	.	.	COG5076^bromodomain	KEGG:ath:AT3G48360`KO:K00517	GO:0005737^cellular_component^cytoplasm`GO:0005634^cellular_component^nucleus`GO:0005516^molecular_function^calmodulin binding`GO:0004402^molecular_function^histone acetyltransferase activity`GO:0003712^molecular_function^transcription cofactor activity`GO:0008270^molecular_function^zinc ion binding`GO:0009738^biological_process^abscisic acid-activated signaling pathway`GO:0009734^biological_proc…	.	.	.
TRINITY_DN33977_c14_g1_i1	BT2_ARATH^BT2_ARATH^Q:4-171,H:123-178^42.857%ID^E:9.52e-08^RecName: Full=BTB/POZ and TAZ domain-containing protein 2;^Eukaryota; Viridiplantae; Streptophyta; Embryophyta; Tracheophyta; Spermatophyta; Magnoliophyta; eudicotyledons; Gunneridae; Pentapetalae; rosids; malvids; Brassicales; Brassicaceae; Camelineae; Arabidopsis	.	.	.	.	.	.	.	COG5076^bromodomain	KEGG:ath:AT3G48360`KO:K00517	GO:0005737^cellular_component^cytoplasm`GO:0005634^cellular_component^nucleus`GO:0005516^molecular_function^calmodulin binding`GO:0004402^molecular_function^histone acetyltransferase activity`GO:0003712^molecular_function^transcription cofactor activity`GO:0008270^molecular_function^zinc ion binding`GO:0009738^biological_process^abscisic acid-activated signaling pathway`GO:0009734^biological_proc…	.	.	.
TRINITY_DN33977_c15_g1_i1	BT1_ARATH^BT1_ARATH^Q:2-178,H:98-156^52.542%ID^E:5.1e-13^RecName: Full=BTB/POZ and TAZ domain-containing protein 1;^Eukaryota; Viridiplantae; Streptophyta; Embryophyta; Tracheophyta; Spermatophyta; Magnoliophyta; eudicotyledons; Gunneridae; Pentapetalae; rosids; malvids; Brassicales; Brassicaceae; Camelineae; Arabidopsis	.	.	.	.	.	.	.	COG5076^bromodomain	KEGG:ath:AT5G63160	GO:0005737^cellular_component^cytoplasm`GO:0005634^cellular_component^nucleus`GO:0005516^molecular_function^calmodulin binding`GO:0004402^molecular_function^histone acetyltransferase activity`GO:0003712^molecular_function^transcription cofactor activity`GO:0008270^molecular_function^zinc ion binding`GO:0009553^biological_process^embryo sac development`GO:0009555^biological_process^pollen developm…	.	.	.
TRINITY_DN33977_c16_g1_i1	BT2_ARATH^BT2_ARATH^Q:2-157,H:150-201^42.308%ID^E:6.1e-09^RecName: Full=BTB/POZ and TAZ domain-containing protein 2;^Eukaryota; Viridiplantae; Streptophyta; Embryophyta; Tracheophyta; Spermatophyta; Magnoliophyta; eudicotyledons; Gunneridae; Pentapetalae; rosids; malvids; Brassicales; Brassicaceae; Camelineae; Arabidopsis	.	.	.	.	.	.	.	COG5076^bromodomain	KEGG:ath:AT3G48360`KO:K00517	GO:0005737^cellular_component^cytoplasm`GO:0005634^cellular_component^nucleus`GO:0005516^molecular_function^calmodulin binding`GO:0004402^molecular_function^histone acetyltransferase activity`GO:0003712^molecular_function^transcription cofactor activity`GO:0008270^molecular_function^zinc ion binding`GO:0009738^biological_process^abscisic acid-activated signaling pathway`GO:0009734^biological_proc…	.	.	.
TRINITY_DN33977_c17_g1_i1	BT1_ARATH^BT1_ARATH^Q:3-161,H:117-169^49.057%ID^E:4.54e-10^RecName: Full=BTB/POZ and TAZ domain-containing protein 1;^Eukaryota; Viridiplantae; Streptophyta; Embryophyta; Tracheophyta; Spermatophyta; Magnoliophyta; eudicotyledons; Gunneridae; Pentapetalae; rosids; malvids; Brassicales; Brassicaceae; Camelineae; Arabidopsis	.	.	.	.	.	.	.	COG5076^bromodomain	KEGG:ath:AT5G63160	GO:0005737^cellular_component^cytoplasm`GO:0005634^cellular_component^nucleus`GO:0005516^molecular_function^calmodulin binding`GO:0004402^molecular_function^histone acetyltransferase activity`GO:0003712^molecular_function^transcription cofactor activity`GO:0008270^molecular_function^zinc ion binding`GO:0009553^biological_process^embryo sac development`GO:0009555^biological_process^pollen developm…	.	.	.
TRINITY_DN33977_c18_g1_i1	BT2_ARATH^BT2_ARATH^Q:1-246,H:143-224^53.659%ID^E:4.58e-21^RecName: Full=BTB/POZ and TAZ domain-containing protein 2;^Eukaryota; Viridiplantae; Streptophyta; Embryophyta; Tracheophyta; Spermatophyta; Magnoliophyta; eudicotyledons; Gunneridae; Pentapetalae; rosids; malvids; Brassicales; Brassicaceae; Camelineae; Arabidopsis	.	.	.	.	.	.	.	COG5076^bromodomain	KEGG:ath:AT3G48360`KO:K00517	GO:0005737^cellular_component^cytoplasm`GO:0005634^cellular_component^nucleus`GO:0005516^molecular_function^calmodulin binding`GO:0004402^molecular_function^histone acetyltransferase activity`GO:0003712^molecular_function^transcription cofactor activity`GO:0008270^molecular_function^zinc ion binding`GO:0009738^biological_process^abscisic acid-activated signaling pathway`GO:0009734^biological_proc…	.	.	.
TRINITY_DN33977_c19_g1_i1	BT2_ARATH^BT2_ARATH^Q:5-226,H:93-166^51.351%ID^E:1.35e-18^RecName: Full=BTB/POZ and TAZ domain-containing protein 2;^Eukaryota; Viridiplantae; Streptophyta; Embryophyta; Tracheophyta; Spermatophyta; Magnoliophyta; eudicotyledons; Gunneridae; Pentapetalae; rosids; malvids; Brassicales; Brassicaceae; Camelineae; Arabidopsis	.	.	.	.	.	.	.	COG5076^bromodomain	KEGG:ath:AT3G48360`KO:K00517	GO:0005737^cellular_component^cytoplasm`GO:0005634^cellular_component^nucleus`GO:0005516^molecular_function^calmodulin binding`GO:0004402^molecular_function^histone acetyltransferase activity`GO:0003712^molecular_function^transcription cofactor activity`GO:0008270^molecular_function^zinc ion binding`GO:0009738^biological_process^abscisic acid-activated signaling pathway`GO:0009734^biological_proc…	.	.	.
TRINITY_DN33959_c0_g1_i1	.	.	.	.	.	.	.	.	.	.	.	.	.	.
TRINITY_DN33959_c1_g1_i1	.	.	.	.	.	.	.	.	.	.	.	.	.	.
TRINITY_DN33959_c1_g1_i2	.	.	.	.	.	.	.	.	.	.	.	.	.	.
TRINITY_DN33959_c1_g2_i1	.	.	.	.	.	.	.	.	.	.	.	.	.	.
TRINITY_DN33959_c1_g1_i3	.	.	.	.	.	.	.	.	.	.	.	.	.	.
TRINITY_DN33959_c1_g1_i4	.	.	.	.	.	.	.	.	.	.	.	.	.	.
TRINITY_DN33959_c1_g1_i5	.	.	.	.	.	.	.	.	.	.	.	.	.	.
TRINITY_DN33959_c1_g1_i6	.	.	.	.	.	.	.	.	.	.	.	.	.	.
TRINITY_DN33959_c1_g1_i7	.	.	.	.	.	.	.	.	.	.	.	.	.	.
TRINITY_DN33959_c1_g1_i8	.	.	.	.	.	.	.	.	.	.	.	.	.	.
TRINITY_DN33959_c1_g3_i1	.	.	.	.	.	.	.	.	.	.	.	.	.	.
TRINITY_DN33959_c1_g4_i1	ARL13_CHLRE^ARL13_CHLRE^Q:168-1,H:49-104^50%ID^E:1.28e-09^RecName: Full=ADP-ribosylation factor-like protein 13B;^Eukaryota; Viridiplantae; Chlorophyta; Chlorophyceae; Chlamydomonadales; Chlamydomonadaceae; Chlamydomonas	.	.	.	.	.	.	.	COG1100^GTP-binding Protein	KEGG:cre:CHLREDRAFT_195529`KO:K07962	GO:0060170^cellular_component^ciliary membrane`GO:0005622^cellular_component^intracellular`GO:0005525^molecular_function^GTP binding`GO:0007264^biological_process^small GTPase mediated signal transduction	.	.	.
TRINITY_DN33959_c1_g1_i9	ARL3_CAEEL^ARL3_CAEEL^Q:357-73,H:97-179^32.632%ID^E:2.68e-08^RecName: Full=ADP-ribosylation factor-like protein 3;^Eukaryota; Metazoa; Ecdysozoa; Nematoda; Chromadorea; Rhabditida; Rhabditoidea; Rhabditidae; Peloderinae; Caenorhabditis	.	.	.	.	.	.	.	ENOG410Y825^ADP-ribosylation factor-like	KEGG:cel:CELE_F19H8.3`KO:K07944	GO:0005794^cellular_component^Golgi apparatus`GO:0005525^molecular_function^GTP binding`GO:0015031^biological_process^protein transport`GO:0007264^biological_process^small GTPase mediated signal transduction`GO:0016192^biological_process^vesicle-mediated transport	.	.	.
TRINITY_DN33959_c1_g1_i10	.	.	.	.	.	.	.	.	.	.	.	.	.	.
TRINITY_DN33959_c1_g1_i11	.	.	.	.	.	.	.	.	.	.	.	.	.	.
TRINITY_DN33959_c2_g1_i1	.	.	.	.	.	.	.	.	.	.	.	.	.	.
TRINITY_DN33959_c4_g1_i1	ARL1_CAEEL^ARL1_CAEEL^Q:2-241,H:16-95^41.25%ID^E:2.01e-15^RecName: Full=ADP-ribosylation factor-like protein 1;^Eukaryota; Metazoa; Ecdysozoa; Nematoda; Chromadorea; Rhabditida; Rhabditoidea; Rhabditidae; Peloderinae; Caenorhabditis	.	.	.	.	.	.	.	COG1100^GTP-binding Protein	KEGG:cel:CELE_F54C9.10`KO:K07942	GO:0005794^cellular_component^Golgi apparatus`GO:0005525^molecular_function^GTP binding`GO:0015031^biological_process^protein transport`GO:0007264^biological_process^small GTPase mediated signal transduction`GO:0016192^biological_process^vesicle-mediated transport	.	.	.
TRINITY_DN33959_c7_g1_i1	.	.	.	.	.	.	.	.	.	.	.	.	.	.
TRINITY_DN33945_c0_g1_i1	.	.	.	.	.	.	.	.	.	.	.	.	.	.
TRINITY_DN33945_c0_g2_i1	.	.	.	.	.	.	.	.	.	.	.	.	.	.
TRINITY_DN33945_c0_g1_i2	.	.	.	.	.	.	.	.	.	.	.	.	.	.
TRINITY_DN33945_c0_g1_i3	.	.	.	.	.	.	.	.	.	.	.	.	.	.
TRINITY_DN33945_c1_g1_i1	.	.	.	.	.	.	.	.	.	.	.	.	.	.
TRINITY_DN33945_c1_g2_i1	.	.	.	.	.	.	.	.	.	.	.	.	.	.
TRINITY_DN33945_c1_g2_i2	.	.	.	.	.	.	.	.	.	.	.	.	.	.
TRINITY_DN33945_c1_g2_i3	.	.	TRINITY_DN33945_c1_g2_i3.p1	286-675[-]	.	.	sigP:0.999561^^^	.	.	.	.	.	.	.
TRINITY_DN33945_c1_g2_i4	.	.	TRINITY_DN33945_c1_g2_i4.p1	286-675[-]	.	.	sigP:0.999561^^^	.	.	.	.	.	.	.
TRINITY_DN33945_c1_g2_i5	.	.	.	.	.	.	.	.	.	.	.	.	.	.
TRINITY_DN33945_c1_g3_i1	.	.	.	.	.	.	.	.	.	.	.	.	.	.
TRINITY_DN33945_c2_g1_i1	.	.	.	.	.	.	.	.	.	.	.	.	.	.
TRINITY_DN33945_c2_g2_i1	.	.	.	.	.	.	.	.	.	.	.	.	.	.
TRINITY_DN33945_c2_g2_i2	.	.	.	.	.	.	.	.	.	.	.	.	.	.
TRINITY_DN33945_c2_g1_i2	.	.	.	.	.	.	.	.	.	.	.	.	.	.
TRINITY_DN33945_c2_g1_i3	.	.	.	.	.	.	.	.	.	.	.	.	.	.
TRINITY_DN33945_c2_g2_i3	.	.	.	.	.	.	.	.	.	.	.	.	.	.
TRINITY_DN33945_c2_g1_i4	.	.	.	.	.	.	.	.	.	.	.	.	.	.
TRINITY_DN33945_c2_g1_i5	.	.	.	.	.	.	.	.	.	.	.	.	.	.
TRINITY_DN33945_c2_g1_i6	.	.	.	.	.	.	.	.	.	.	.	.	.	.
TRINITY_DN33945_c2_g2_i4	.	.	TRINITY_DN33945_c2_g2_i4.p1	275-631[+]	.	.	sigP:0.999036^^^	ExpAA=44.12^PredHel=2^Topology=i53-72o92-114i	.	.	.	.	.	.
TRINITY_DN33945_c2_g1_i7	.	.	.	.	.	.	.	.	.	.	.	.	.	.
TRINITY_DN33945_c2_g1_i8	.	.	.	.	.	.	.	.	.	.	.	.	.	.
TRINITY_DN33945_c3_g1_i1	.	.	.	.	.	.	.	.	.	.	.	.	.	.
TRINITY_DN33945_c4_g1_i1	.	.	.	.	.	.	.	.	.	.	.	.	.	.
TRINITY_DN33945_c5_g1_i1	.	.	.	.	.	.	.	.	.	.	.	.	.	.
TRINITY_DN33945_c6_g1_i1	.	.	.	.	.	.	.	.	.	.	.	.	.	.
TRINITY_DN33969_c0_g1_i1	.	.	.	.	.	.	.	.	.	.	.	.	.	.
TRINITY_DN33969_c0_g1_i2	.	.	.	.	.	.	.	.	.	.	.	.	.	.
TRINITY_DN33969_c0_g1_i3	.	.	.	.	.	.	.	.	.	.	.	.	.	.
TRINITY_DN33969_c0_g1_i4	.	.	.	.	.	.	.	.	.	.	.	.	.	.
TRINITY_DN33969_c0_g1_i5	.	.	.	.	.	.	.	.	.	.	.	.	.	.
TRINITY_DN33969_c0_g1_i6	.	.	.	.	.	.	.	.	.	.	.	.	.	.
TRINITY_DN33969_c0_g2_i1	.	.	.	.	.	.	.	.	.	.	.	.	.	.
TRINITY_DN33969_c0_g1_i7	.	.	.	.	.	.	.	.	.	.	.	.	.	.
TRINITY_DN33969_c0_g1_i8	.	.	.	.	.	.	.	.	.	.	.	.	.	.
TRINITY_DN33969_c0_g1_i9	.	.	.	.	.	.	.	.	.	.	.	.	.	.
TRINITY_DN33969_c0_g1_i10	.	.	.	.	.	.	.	.	.	.	.	.	.	.
TRINITY_DN33969_c0_g1_i11	.	.	.	.	.	.	.	.	.	.	.	.	.	.
TRINITY_DN33969_c0_g1_i12	.	.	.	.	.	.	.	.	.	.	.	.	.	.
TRINITY_DN33969_c0_g3_i1	.	.	.	.	.	.	.	.	.	.	.	.	.	.
TRINITY_DN33969_c0_g1_i13	.	.	.	.	.	.	.	.	.	.	.	.	.	.
TRINITY_DN33969_c0_g1_i14	.	.	.	.	.	.	.	.	.	.	.	.	.	.
TRINITY_DN33969_c0_g3_i2	.	.	.	.	.	.	.	.	.	.	.	.	.	.
TRINITY_DN33969_c0_g1_i15	.	.	.	.	.	.	.	.	.	.	.	.	.	.
TRINITY_DN33969_c0_g1_i16	.	.	.	.	.	.	.	.	.	.	.	.	.	.
TRINITY_DN33969_c0_g1_i17	.	.	.	.	.	.	.	.	.	.	.	.	.	.
TRINITY_DN33969_c1_g1_i1	.	.	.	.	.	.	.	.	.	.	.	.	.	.
TRINITY_DN33969_c2_g1_i1	.	.	.	.	.	.	.	.	.	.	.	.	.	.
TRINITY_DN33969_c3_g1_i1	.	.	.	.	.	.	.	.	.	.	.	.	.	.
TRINITY_DN33969_c4_g1_i1	.	.	.	.	.	.	.	.	.	.	.	.	.	.
TRINITY_DN33969_c5_g1_i1	.	.	.	.	.	.	.	.	.	.	.	.	.	.
TRINITY_DN33969_c6_g1_i1	.	.	.	.	.	.	.	.	.	.	.	.	.	.
TRINITY_DN33969_c7_g1_i1	.	.	.	.	.	.	.	.	.	.	.	.	.	.
TRINITY_DN33969_c8_g1_i1	.	.	.	.	.	.	.	.	.	.	.	.	.	.
TRINITY_DN33969_c10_g1_i1	.	.	.	.	.	.	.	.	.	.	.	.	.	.
TRINITY_DN33931_c0_g1_i1	LIMD2_HUMAN^LIMD2_HUMAN^Q:596-369,H:27-102^47.368%ID^E:3.82e-14^RecName: Full=LIM domain-containing protein 2;^Eukaryota; Metazoa; Chordata; Craniata; Vertebrata; Euteleostomi; Mammalia; Eutheria; Euarchontoglires; Primates; Haplorrhini; Catarrhini; Hominidae; Homo	.	TRINITY_DN33931_c0_g1_i1.p1	225-830[-]	LIMD2_BOVIN^LIMD2_BOVIN^Q:79-154,H:28-103^47.368%ID^E:8.53e-16^RecName: Full=LIM domain-containing protein 2;^Eukaryota; Metazoa; Chordata; Craniata; Vertebrata; Euteleostomi; Mammalia; Eutheria; Laurasiatheria; Cetartiodactyla; Ruminantia; Pecora; Bovidae; Bovinae; Bos	.	sigP:0.997209^^^	.	ENOG4111S7F^LIM domain containing 2	KEGG:bta:508942	GO:0008270^molecular_function^zinc ion binding	.	.	.
TRINITY_DN33931_c0_g1_i2	CRIP2_BOVIN^CRIP2_BOVIN^Q:664-377,H:89-187^37.374%ID^E:2.02e-17^RecName: Full=Cysteine-rich protein 2;^Eukaryota; Metazoa; Chordata; Craniata; Vertebrata; Euteleostomi; Mammalia; Eutheria; Laurasiatheria; Cetartiodactyla; Ruminantia; Pecora; Bovidae; Bovinae; Bos`CRIP2_BOVIN^CRIP2_BOVIN^Q:965-780,H:4-66^39.683%ID^E:2.02e-17^RecName: Full=Cysteine-rich protein 2;^Eukaryota; Metazoa; Chordata; Cran…	.	TRINITY_DN33931_c0_g1_i2.p1	227-832[-]	LIMD2_BOVIN^LIMD2_BOVIN^Q:79-154,H:28-103^47.368%ID^E:8.9e-16^RecName: Full=LIM domain-containing protein 2;^Eukaryota; Metazoa; Chordata; Craniata; Vertebrata; Euteleostomi; Mammalia; Eutheria; Laurasiatheria; Cetartiodactyla; Ruminantia; Pecora; Bovidae; Bovinae; Bos	.	sigP:0.997209^^^	.	ENOG4111S7F^LIM domain containing 2	KEGG:bta:508942	GO:0008270^molecular_function^zinc ion binding	.	.	.
TRINITY_DN33931_c0_g2_i1	.	.	TRINITY_DN33931_c0_g2_i1.p1	3-1547[-]	.	.	sigP:0.999568^^^	.	.	.	.	.	.	.
TRINITY_DN33931_c0_g2_i2	.	.	TRINITY_DN33931_c0_g2_i2.p1	194-1501[-]	.	.	sigP:0.999568^^^	.	.	.	.	.	.	.
TRINITY_DN33931_c0_g1_i3	LIMD2_HUMAN^LIMD2_HUMAN^Q:596-369,H:27-102^47.368%ID^E:3.29e-14^RecName: Full=LIM domain-containing protein 2;^Eukaryota; Metazoa; Chordata; Craniata; Vertebrata; Euteleostomi; Mammalia; Eutheria; Euarchontoglires; Primates; Haplorrhini; Catarrhini; Hominidae; Homo	.	TRINITY_DN33931_c0_g1_i3.p1	225-830[-]	LIMD2_BOVIN^LIMD2_BOVIN^Q:79-154,H:28-103^47.368%ID^E:8.53e-16^RecName: Full=LIM domain-containing protein 2;^Eukaryota; Metazoa; Chordata; Craniata; Vertebrata; Euteleostomi; Mammalia; Eutheria; Laurasiatheria; Cetartiodactyla; Ruminantia; Pecora; Bovidae; Bovinae; Bos	.	sigP:0.997209^^^	.	ENOG4111S7F^LIM domain containing 2	KEGG:bta:508942	GO:0008270^molecular_function^zinc ion binding	.	.	.
TRINITY_DN33931_c0_g1_i4	LIMD2_BOVIN^LIMD2_BOVIN^Q:598-371,H:28-103^47.368%ID^E:7.78e-15^RecName: Full=LIM domain-containing protein 2;^Eukaryota; Metazoa; Chordata; Craniata; Vertebrata; Euteleostomi; Mammalia; Eutheria; Laurasiatheria; Cetartiodactyla; Ruminantia; Pecora; Bovidae; Bovinae; Bos`LIMD2_BOVIN^LIMD2_BOVIN^Q:932-762,H:49-107^44.068%ID^E:8.07e-11^RecName: Full=LIM domain-containing protein 2;^Eukaryota; Metaz…	.	TRINITY_DN33931_c0_g1_i4.p1	227-832[-]	LIMD2_BOVIN^LIMD2_BOVIN^Q:79-154,H:28-103^47.368%ID^E:8.9e-16^RecName: Full=LIM domain-containing protein 2;^Eukaryota; Metazoa; Chordata; Craniata; Vertebrata; Euteleostomi; Mammalia; Eutheria; Laurasiatheria; Cetartiodactyla; Ruminantia; Pecora; Bovidae; Bovinae; Bos	.	sigP:0.997209^^^	.	ENOG4111S7F^LIM domain containing 2	KEGG:bta:508942	GO:0008270^molecular_function^zinc ion binding	.	.	.
TRINITY_DN33931_c0_g2_i3	.	.	.	.	.	.	.	.	.	.	.	.	.	.
TRINITY_DN33931_c0_g1_i5	CSRP3_RAT^CSRP3_RAT^Q:872-375,H:1-180^32.222%ID^E:2.08e-21^RecName: Full=Cysteine and glycine-rich protein 3;^Eukaryota; Metazoa; Chordata; Craniata; Vertebrata; Euteleostomi; Mammalia; Eutheria; Euarchontoglires; Glires; Rodentia; Sciurognathi; Muroidea; Muridae; Murinae; Rattus	.	TRINITY_DN33931_c0_g1_i5.p1	225-872[-]	CSRP3_MOUSE^CSRP3_MOUSE^Q:1-166,H:1-180^31.667%ID^E:2.6e-22^RecName: Full=Cysteine and glycine-rich protein 3;^Eukaryota; Metazoa; Chordata; Craniata; Vertebrata; Euteleostomi; Mammalia; Eutheria; Euarchontoglires; Glires; Rodentia; Sciurognathi; Muroidea; Muridae; Murinae; Mus; Mus	.	sigP:0.997324^^^	.	ENOG410Z840^Cysteine and glycine-rich protein 3 (Cardiac LIM protein)	KEGG:mmu:13009`KO:K09377	GO:0005737^cellular_component^cytoplasm`GO:0005856^cellular_component^cytoskeleton`GO:0005634^cellular_component^nucleus`GO:0030018^cellular_component^Z disc`GO:0042805^molecular_function^actinin binding`GO:0043426^molecular_function^MRF binding`GO:0061629^molecular_function^RNA polymerase II sequence-specific DNA binding transcription factor binding`GO:0008307^molecular_function^structural const…	.	.	.
TRINITY_DN33931_c0_g2_i4	.	.	TRINITY_DN33931_c0_g2_i4.p2	1156-1683[-]	.	.	sigP:0.999568^^^	.	.	.	.	.	.	.
TRINITY_DN33931_c0_g2_i4	.	.	TRINITY_DN33931_c0_g2_i4.p1	3-1121[-]	.	.	sigP:0.998896^^^	.	.	.	.	.	.	.
TRINITY_DN33931_c0_g1_i6	LIMD2_BOVIN^LIMD2_BOVIN^Q:598-371,H:28-103^47.368%ID^E:7.88e-15^RecName: Full=LIM domain-containing protein 2;^Eukaryota; Metazoa; Chordata; Craniata; Vertebrata; Euteleostomi; Mammalia; Eutheria; Laurasiatheria; Cetartiodactyla; Ruminantia; Pecora; Bovidae; Bovinae; Bos	.	TRINITY_DN33931_c0_g1_i6.p1	227-739[-]	LIMD2_BOVIN^LIMD2_BOVIN^Q:48-123,H:28-103^47.368%ID^E:1.4e-16^RecName: Full=LIM domain-containing protein 2;^Eukaryota; Metazoa; Chordata; Craniata; Vertebrata; Euteleostomi; Mammalia; Eutheria; Laurasiatheria; Cetartiodactyla; Ruminantia; Pecora; Bovidae; Bovinae; Bos	.	sigP:0.997936^^^	.	ENOG4111S7F^LIM domain containing 2	KEGG:bta:508942	GO:0008270^molecular_function^zinc ion binding	.	.	.
TRINITY_DN33931_c0_g3_i1	.	.	.	.	.	.	.	.	.	.	.	.	.	.
TRINITY_DN33931_c0_g1_i7	LIMD2_BOVIN^LIMD2_BOVIN^Q:598-371,H:28-103^47.368%ID^E:7.98e-15^RecName: Full=LIM domain-containing protein 2;^Eukaryota; Metazoa; Chordata; Craniata; Vertebrata; Euteleostomi; Mammalia; Eutheria; Laurasiatheria; Cetartiodactyla; Ruminantia; Pecora; Bovidae; Bovinae; Bos	.	TRINITY_DN33931_c0_g1_i7.p1	227-739[-]	LIMD2_BOVIN^LIMD2_BOVIN^Q:48-123,H:28-103^47.368%ID^E:1.4e-16^RecName: Full=LIM domain-containing protein 2;^Eukaryota; Metazoa; Chordata; Craniata; Vertebrata; Euteleostomi; Mammalia; Eutheria; Laurasiatheria; Cetartiodactyla; Ruminantia; Pecora; Bovidae; Bovinae; Bos	.	sigP:0.997936^^^	.	ENOG4111S7F^LIM domain containing 2	KEGG:bta:508942	GO:0008270^molecular_function^zinc ion binding	.	.	.
TRINITY_DN33931_c0_g2_i5	.	.	TRINITY_DN33931_c0_g2_i5.p1	3-500[-]	.	.	sigP:0.999692^^^	.	.	.	.	.	.	.
TRINITY_DN33931_c0_g1_i8	CSRP3_MOUSE^CSRP3_MOUSE^Q:797-375,H:26-180^30.323%ID^E:2.93e-15^RecName: Full=Cysteine and glycine-rich protein 3;^Eukaryota; Metazoa; Chordata; Craniata; Vertebrata; Euteleostomi; Mammalia; Eutheria; Euarchontoglires; Glires; Rodentia; Sciurognathi; Muroidea; Muridae; Murinae; Mus; Mus	.	TRINITY_DN33931_c0_g1_i8.p1	225-821[-]	LIMD2_BOVIN^LIMD2_BOVIN^Q:76-151,H:28-103^47.368%ID^E:5.22e-16^RecName: Full=LIM domain-containing protein 2;^Eukaryota; Metazoa; Chordata; Craniata; Vertebrata; Euteleostomi; Mammalia; Eutheria; Laurasiatheria; Cetartiodactyla; Ruminantia; Pecora; Bovidae; Bovinae; Bos`LIMD2_BOVIN^LIMD2_BOVIN^Q:3-59,H:49-107^44.068%ID^E:2.25e-12^RecName: Full=LIM domain-containing protein 2;^Eukaryota; Metazoa; …	.	sigP:0.999328^^^	.	ENOG4111S7F^LIM domain containing 2	KEGG:bta:508942	GO:0008270^molecular_function^zinc ion binding	.	.	.
TRINITY_DN33931_c0_g1_i9	LIMA1_MOUSE^LIMA1_MOUSE^Q:485-369,H:412-450^51.282%ID^E:2.55e-06^RecName: Full=LIM domain and actin-binding protein 1;^Eukaryota; Metazoa; Chordata; Craniata; Vertebrata; Euteleostomi; Mammalia; Eutheria; Euarchontoglires; Glires; Rodentia; Sciurognathi; Muroidea; Muridae; Murinae; Mus; Mus	.	.	.	.	.	.	.	ENOG41102B0^LIM domain and actin binding 1	KEGG:mmu:65970	GO:0015629^cellular_component^actin cytoskeleton`GO:0005903^cellular_component^brush border`GO:0032154^cellular_component^cleavage furrow`GO:0005737^cellular_component^cytoplasm`GO:0005925^cellular_component^focal adhesion`GO:0005886^cellular_component^plasma membrane`GO:0001725^cellular_component^stress fiber`GO:0051015^molecular_function^actin filament binding`GO:0003785^molecular_function^acti…	.	.	.
TRINITY_DN33931_c0_g1_i10	CSRP3_RAT^CSRP3_RAT^Q:872-375,H:1-180^32.222%ID^E:4.39e-21^RecName: Full=Cysteine and glycine-rich protein 3;^Eukaryota; Metazoa; Chordata; Craniata; Vertebrata; Euteleostomi; Mammalia; Eutheria; Euarchontoglires; Glires; Rodentia; Sciurognathi; Muroidea; Muridae; Murinae; Rattus	.	TRINITY_DN33931_c0_g1_i10.p1	225-872[-]	CSRP3_MOUSE^CSRP3_MOUSE^Q:1-166,H:1-180^31.667%ID^E:2.6e-22^RecName: Full=Cysteine and glycine-rich protein 3;^Eukaryota; Metazoa; Chordata; Craniata; Vertebrata; Euteleostomi; Mammalia; Eutheria; Euarchontoglires; Glires; Rodentia; Sciurognathi; Muroidea; Muridae; Murinae; Mus; Mus	.	sigP:0.997324^^^	.	ENOG410Z840^Cysteine and glycine-rich protein 3 (Cardiac LIM protein)	KEGG:mmu:13009`KO:K09377	GO:0005737^cellular_component^cytoplasm`GO:0005856^cellular_component^cytoskeleton`GO:0005634^cellular_component^nucleus`GO:0030018^cellular_component^Z disc`GO:0042805^molecular_function^actinin binding`GO:0043426^molecular_function^MRF binding`GO:0061629^molecular_function^RNA polymerase II sequence-specific DNA binding transcription factor binding`GO:0008307^molecular_function^structural const…	.	.	.
TRINITY_DN33931_c0_g4_i1	.	.	TRINITY_DN33931_c0_g4_i1.p1	284-601[-]	.	.	sigP:0.998921^^^	.	.	.	.	.	.	.
TRINITY_DN33967_c0_g1_i1	.	.	.	.	.	.	.	.	.	.	.	.	.	.
TRINITY_DN33967_c0_g1_i2	.	.	.	.	.	.	.	.	.	.	.	.	.	.
TRINITY_DN33967_c0_g1_i3	.	.	.	.	.	.	.	.	.	.	.	.	.	.
TRINITY_DN33967_c0_g1_i4	.	.	.	.	.	.	.	.	.	.	.	.	.	.
TRINITY_DN33967_c0_g1_i5	.	.	.	.	.	.	.	.	.	.	.	.	.	.
TRINITY_DN33967_c0_g1_i6	.	.	.	.	.	.	.	.	.	.	.	.	.	.
TRINITY_DN33967_c1_g1_i1	.	.	.	.	.	.	.	.	.	.	.	.	.	.
TRINITY_DN33929_c0_g1_i1	.	.	.	.	.	.	.	.	.	.	.	.	.	.
TRINITY_DN33929_c0_g1_i2	.	.	.	.	.	.	.	.	.	.	.	.	.	.
TRINITY_DN33929_c0_g1_i3	.	.	.	.	.	.	.	.	.	.	.	.	.	.
TRINITY_DN33929_c0_g1_i4	.	.	.	.	.	.	.	.	.	.	.	.	.	.
TRINITY_DN33929_c0_g2_i1	APT11_DICDI^APT11_DICDI^Q:987-301,H:8-224^30.802%ID^E:2.85e-26^RecName: Full=Acyl-protein thioesterase 1 homolog 1;^Eukaryota; Amoebozoa; Mycetozoa; Dictyosteliida; Dictyostelium	.	TRINITY_DN33929_c0_g2_i1.p1	274-1071[-]	APT11_DICDI^APT11_DICDI^Q:29-257,H:8-224^30.802%ID^E:2.62e-31^RecName: Full=Acyl-protein thioesterase 1 homolog 1;^Eukaryota; Amoebozoa; Mycetozoa; Dictyosteliida; Dictyostelium	.	sigP:0.997614^^^	.	COG0400^phospholipase carboxylesterase	KEGG:ddi:DDB_G0282005`KO:K06128	GO:0005737^cellular_component^cytoplasm`GO:0052689^molecular_function^carboxylic ester hydrolase activity`GO:0008474^molecular_function^palmitoyl-(protein) hydrolase activity`GO:0006631^biological_process^fatty acid metabolic process`GO:0002084^biological_process^protein depalmitoylation	.	.	.
TRINITY_DN33929_c0_g1_i5	.	.	.	.	.	.	.	.	.	.	.	.	.	.
TRINITY_DN33929_c0_g1_i6	.	.	.	.	.	.	.	.	.	.	.	.	.	.
TRINITY_DN33929_c0_g2_i2	APT11_DICDI^APT11_DICDI^Q:987-301,H:8-224^30.802%ID^E:1.36e-26^RecName: Full=Acyl-protein thioesterase 1 homolog 1;^Eukaryota; Amoebozoa; Mycetozoa; Dictyosteliida; Dictyostelium	.	TRINITY_DN33929_c0_g2_i2.p1	274-1008[-]	APT11_DICDI^APT11_DICDI^Q:18-236,H:18-224^32.159%ID^E:1.18e-31^RecName: Full=Acyl-protein thioesterase 1 homolog 1;^Eukaryota; Amoebozoa; Mycetozoa; Dictyosteliida; Dictyostelium	.	sigP:0.996261^^^	.	COG0400^phospholipase carboxylesterase	KEGG:ddi:DDB_G0282005`KO:K06128	GO:0005737^cellular_component^cytoplasm`GO:0052689^molecular_function^carboxylic ester hydrolase activity`GO:0008474^molecular_function^palmitoyl-(protein) hydrolase activity`GO:0006631^biological_process^fatty acid metabolic process`GO:0002084^biological_process^protein depalmitoylation	.	.	.
TRINITY_DN33929_c0_g1_i7	.	.	.	.	.	.	.	.	.	.	.	.	.	.
TRINITY_DN33929_c0_g1_i8	.	.	.	.	.	.	.	.	.	.	.	.	.	.
TRINITY_DN33929_c1_g1_i1	.	.	.	.	.	.	.	.	.	.	.	.	.	.
TRINITY_DN33929_c1_g1_i2	DXR_ARATH^DXR_ARATH^Q:613-732,H:71-123^54.717%ID^E:4.72e-07^RecName: Full=1-deoxy-D-xylulose 5-phosphate reductoisomerase, chloroplastic;^Eukaryota; Viridiplantae; Streptophyta; Embryophyta; Tracheophyta; Spermatophyta; Magnoliophyta; eudicotyledons; Gunneridae; Pentapetalae; rosids; malvids; Brassicales; Brassicaceae; Camelineae; Arabidopsis	.	TRINITY_DN33929_c1_g1_i2.p1	1-498[+]	.	.	sigP:0.996639^^^	.	.	.	.	.	.	.
TRINITY_DN33929_c1_g1_i3	DXR_ORYSJ^DXR_ORYSJ^Q:69-164,H:88-119^78.125%ID^E:2.85e-08^RecName: Full=1-deoxy-D-xylulose 5-phosphate reductoisomerase, chloroplastic;^Eukaryota; Viridiplantae; Streptophyta; Embryophyta; Tracheophyta; Spermatophyta; Magnoliophyta; Liliopsida; Poales; Poaceae; BOP clade; Oryzoideae; Oryzeae; Oryzinae; Oryza	.	.	.	.	.	.	.	COG0743^Catalyzes the NADP-dependent rearrangement and reduction of 1-deoxy-D-xylulose-5-phosphate (DXP) to 2-C-methyl-D-erythritol 4-phosphate (MEP) (By similarity)	KEGG:osa:4326153`KO:K00099	GO:0009570^cellular_component^chloroplast stroma`GO:0030604^molecular_function^1-deoxy-D-xylulose-5-phosphate reductoisomerase activity`GO:0030145^molecular_function^manganese ion binding`GO:0070402^molecular_function^NADPH binding`GO:0051484^biological_process^isopentenyl diphosphate biosynthetic process, methylerythritol 4-phosphate pathway involved in terpenoid biosynthetic process	.	.	.
TRINITY_DN33929_c1_g1_i4	.	.	.	.	.	.	.	.	.	.	.	.	.	.
TRINITY_DN33929_c1_g1_i5	.	.	TRINITY_DN33929_c1_g1_i5.p1	1-513[+]	.	.	sigP:0.996799^^^	.	.	.	.	.	.	.
TRINITY_DN33929_c1_g1_i6	LOV1B_ARATH^LOV1B_ARATH^Q:40-771,H:17-232^24.18%ID^E:1.27e-08^RecName: Full=Disease susceptibility protein LOV1;^Eukaryota; Viridiplantae; Streptophyta; Embryophyta; Tracheophyta; Spermatophyta; Magnoliophyta; eudicotyledons; Gunneridae; Pentapetalae; rosids; malvids; Brassicales; Brassicaceae; Camelineae; Arabidopsis	.	TRINITY_DN33929_c1_g1_i6.p1	1-777[+]	LOV1B_ARATH^LOV1B_ARATH^Q:14-257,H:17-232^24.18%ID^E:1.4e-09^RecName: Full=Disease susceptibility protein LOV1;^Eukaryota; Viridiplantae; Streptophyta; Embryophyta; Tracheophyta; Spermatophyta; Magnoliophyta; eudicotyledons; Gunneridae; Pentapetalae; rosids; malvids; Brassicales; Brassicaceae; Camelineae; Arabidopsis	.	sigP:0.996799^^^	.	COG4886^leucine Rich Repeat	.	GO:0043531^molecular_function^ADP binding`GO:0005524^molecular_function^ATP binding`GO:0006952^biological_process^defense response`GO:0009620^biological_process^response to fungus`GO:0002238^biological_process^response to molecule of fungal origin	.	.	.
TRINITY_DN33929_c1_g1_i7	.	.	.	.	.	.	.	.	.	.	.	.	.	.
TRINITY_DN33929_c1_g1_i8	.	.	TRINITY_DN33929_c1_g1_i8.p1	1-441[+]	.	.	sigP:0.993391^^^	.	.	.	.	.	.	.
TRINITY_DN33929_c1_g1_i9	.	.	TRINITY_DN33929_c1_g1_i9.p1	1-450[+]	.	.	sigP:0.993391^^^	.	.	.	.	.	.	.
TRINITY_DN33929_c2_g1_i1	.	.	.	.	.	.	.	.	.	.	.	.	.	.
TRINITY_DN33929_c3_g1_i1	.	.	.	.	.	.	.	.	.	.	.	.	.	.
TRINITY_DN33929_c4_g1_i1	.	.	.	.	.	.	.	.	.	.	.	.	.	.
TRINITY_DN33997_c0_g1_i1	.	.	.	.	.	.	.	.	.	.	.	.	.	.
TRINITY_DN33997_c0_g2_i1	.	.	.	.	.	.	.	.	.	.	.	.	.	.
TRINITY_DN33997_c1_g1_i1	DIS1_ORYSJ^DIS1_ORYSJ^Q:1713-1156,H:12-196^82.258%ID^E:2.9e-104^.^.`DIS1_ORYSJ^DIS1_ORYSJ^Q:913-602,H:198-301^92.308%ID^E:1.84e-59^.^.	.	TRINITY_DN33997_c1_g1_i1.p1	1063-1755[-]	DIS1_ORYSJ^DIS1_ORYSJ^Q:15-224,H:12-232^71.622%ID^E:6e-111^.^.	.	sigP:0.998689^^^	.	.	.	.	.	.	.
TRINITY_DN33997_c1_g1_i2	DIS1_ORYSJ^DIS1_ORYSJ^Q:1474-602,H:12-301^85.911%ID^E:0^.^.	.	TRINITY_DN33997_c1_g1_i2.p1	599-1516[-]	DIS1_ORYSJ^DIS1_ORYSJ^Q:15-305,H:12-301^85.911%ID^E:0^.^.	.	sigP:0.998689^^^	.	.	.	.	.	.	.
TRINITY_DN33997_c1_g1_i3	.	.	.	.	.	.	.	.	.	.	.	.	.	.
TRINITY_DN33997_c2_g1_i1	.	.	TRINITY_DN33997_c2_g1_i1.p1	452-1426[+]	.	.	sigP:0.999558^^^	.	.	.	.	.	.	.
TRINITY_DN33997_c2_g2_i1	.	.	TRINITY_DN33997_c2_g2_i1.p1	134-3052[-]	.	.	sigP:0.999237^^^	.	.	.	.	.	.	.
TRINITY_DN33997_c2_g2_i2	.	.	.	.	.	.	.	.	.	.	.	.	.	.
TRINITY_DN33997_c2_g2_i3	.	.	TRINITY_DN33997_c2_g2_i3.p1	444-3362[-]	.	.	sigP:0.999237^^^	.	.	.	.	.	.	.
TRINITY_DN33997_c2_g3_i1	.	.	TRINITY_DN33997_c2_g3_i1.p1	145-459[+]	.	.	sigP:0.998827^^^	.	.	.	.	.	.	.
TRINITY_DN33933_c0_g1_i1	.	.	.	.	.	.	.	.	.	.	.	.	.	.
TRINITY_DN33933_c0_g2_i1	.	.	.	.	.	.	.	.	.	.	.	.	.	.
TRINITY_DN33933_c0_g1_i2	.	.	.	.	.	.	.	.	.	.	.	.	.	.
TRINITY_DN33933_c0_g2_i2	.	.	.	.	.	.	.	.	.	.	.	.	.	.
TRINITY_DN33933_c0_g1_i3	.	.	TRINITY_DN33933_c0_g1_i3.p1	235-906[-]	.	.	sigP:0.999641^^^	.	.	.	.	.	.	.
TRINITY_DN33933_c0_g1_i4	.	.	.	.	.	.	.	.	.	.	.	.	.	.
TRINITY_DN33933_c0_g1_i5	.	.	.	.	.	.	.	.	.	.	.	.	.	.
TRINITY_DN33933_c0_g3_i1	.	.	TRINITY_DN33933_c0_g3_i1.p1	2-943[-]	.	.	sigP:0.99919^^^	.	.	.	.	.	.	.
TRINITY_DN33933_c0_g2_i3	.	.	.	.	.	.	.	.	.	.	.	.	.	.
TRINITY_DN33933_c0_g3_i2	.	.	.	.	.	.	.	.	.	.	.	.	.	.
TRINITY_DN33933_c0_g3_i3	.	.	.	.	.	.	.	.	.	.	.	.	.	.
TRINITY_DN33933_c0_g4_i1	.	.	.	.	.	.	.	.	.	.	.	.	.	.
TRINITY_DN33933_c0_g1_i6	.	.	.	.	.	.	.	.	.	.	.	.	.	.
TRINITY_DN33933_c0_g3_i4	.	.	TRINITY_DN33933_c0_g3_i4.p1	2-952[-]	.	.	sigP:0.999553^^^	.	.	.	.	.	.	.
TRINITY_DN33933_c0_g1_i7	.	.	.	.	.	.	.	.	.	.	.	.	.	.
TRINITY_DN33933_c0_g3_i5	.	.	TRINITY_DN33933_c0_g3_i5.p1	2-892[-]	.	.	sigP:0.999362^^^	.	.	.	.	.	.	.
TRINITY_DN33933_c0_g1_i8	.	.	.	.	.	.	.	.	.	.	.	.	.	.
TRINITY_DN33933_c1_g1_i1	.	.	.	.	.	.	.	.	.	.	.	.	.	.
TRINITY_DN33976_c0_g1_i1	.	.	.	.	.	.	.	.	.	.	.	.	.	.
TRINITY_DN33976_c2_g1_i1	.	.	.	.	.	.	.	.	.	.	.	.	.	.
TRINITY_DN33976_c2_g2_i1	AGD14_ARATH^AGD14_ARATH^Q:2-310,H:65-167^46.602%ID^E:2.49e-22^RecName: Full=Probable ADP-ribosylation factor GTPase-activating protein AGD14;^Eukaryota; Viridiplantae; Streptophyta; Embryophyta; Tracheophyta; Spermatophyta; Magnoliophyta; eudicotyledons; Gunneridae; Pentapetalae; rosids; malvids; Brassicales; Brassicaceae; Camelineae; Arabidopsis	.	.	.	.	.	.	.	ENOG41122WA^ArfGAP with FG repeats	KEGG:ath:AT1G08680	GO:0005096^molecular_function^GTPase activator activity`GO:0046872^molecular_function^metal ion binding	.	.	.
TRINITY_DN33976_c2_g2_i2	.	.	TRINITY_DN33976_c2_g2_i2.p1	1-903[-]	.	.	sigP:0.999661^^^	.	.	.	.	.	.	.
TRINITY_DN33976_c2_g2_i3	AGD14_ARATH^AGD14_ARATH^Q:173-898,H:1-243^46.559%ID^E:3.43e-63^RecName: Full=Probable ADP-ribosylation factor GTPase-activating protein AGD14;^Eukaryota; Viridiplantae; Streptophyta; Embryophyta; Tracheophyta; Spermatophyta; Magnoliophyta; eudicotyledons; Gunneridae; Pentapetalae; rosids; malvids; Brassicales; Brassicaceae; Camelineae; Arabidopsis	.	TRINITY_DN33976_c2_g2_i3.p1	173-907[+]	AGD14_ARATH^AGD14_ARATH^Q:1-242,H:1-243^46.559%ID^E:4.39e-64^RecName: Full=Probable ADP-ribosylation factor GTPase-activating protein AGD14;^Eukaryota; Viridiplantae; Streptophyta; Embryophyta; Tracheophyta; Spermatophyta; Magnoliophyta; eudicotyledons; Gunneridae; Pentapetalae; rosids; malvids; Brassicales; Brassicaceae; Camelineae; Arabidopsis	.	sigP:0.999191^^^	.	ENOG41122WA^ArfGAP with FG repeats	KEGG:ath:AT1G08680	GO:0005096^molecular_function^GTPase activator activity`GO:0046872^molecular_function^metal ion binding	.	.	.
TRINITY_DN33976_c2_g2_i4	AGD14_ARATH^AGD14_ARATH^Q:1-543,H:62-243^36.022%ID^E:5.03e-21^RecName: Full=Probable ADP-ribosylation factor GTPase-activating protein AGD14;^Eukaryota; Viridiplantae; Streptophyta; Embryophyta; Tracheophyta; Spermatophyta; Magnoliophyta; eudicotyledons; Gunneridae; Pentapetalae; rosids; malvids; Brassicales; Brassicaceae; Camelineae; Arabidopsis	.	.	.	.	.	.	.	ENOG41122WA^ArfGAP with FG repeats	KEGG:ath:AT1G08680	GO:0005096^molecular_function^GTPase activator activity`GO:0046872^molecular_function^metal ion binding	.	.	.
TRINITY_DN33976_c2_g1_i2	.	.	.	.	.	.	.	.	.	.	.	.	.	.
TRINITY_DN33976_c2_g1_i3	.	.	.	.	.	.	.	.	.	.	.	.	.	.
TRINITY_DN33976_c2_g3_i1	.	.	.	.	.	.	.	.	.	.	.	.	.	.
TRINITY_DN33976_c2_g2_i5	.	.	.	.	.	.	.	.	.	.	.	.	.	.
TRINITY_DN33976_c2_g2_i6	.	.	TRINITY_DN33976_c2_g2_i6.p1	3-1007[-]	.	.	sigP:0.999661^^^	.	.	.	.	.	.	.
TRINITY_DN33976_c2_g2_i7	.	.	.	.	.	.	.	.	.	.	.	.	.	.
TRINITY_DN33976_c2_g2_i8	.	.	TRINITY_DN33976_c2_g2_i8.p1	223-1002[-]	.	.	sigP:0.999661^^^	.	.	.	.	.	.	.
TRINITY_DN33976_c2_g2_i9	.	.	.	.	.	.	.	.	.	.	.	.	.	.
TRINITY_DN33976_c2_g4_i1	.	.	.	.	.	.	.	.	.	.	.	.	.	.
TRINITY_DN33976_c2_g2_i10	.	.	TRINITY_DN33976_c2_g2_i10.p1	1-1005[-]	.	.	sigP:0.999436^^^	.	.	.	.	.	.	.
TRINITY_DN33976_c2_g1_i4	.	.	.	.	.	.	.	.	.	.	.	.	.	.
TRINITY_DN33976_c2_g2_i11	AGD14_ARATH^AGD14_ARATH^Q:173-292,H:1-40^60%ID^E:3.45e-10^RecName: Full=Probable ADP-ribosylation factor GTPase-activating protein AGD14;^Eukaryota; Viridiplantae; Streptophyta; Embryophyta; Tracheophyta; Spermatophyta; Magnoliophyta; eudicotyledons; Gunneridae; Pentapetalae; rosids; malvids; Brassicales; Brassicaceae; Camelineae; Arabidopsis	.	.	.	.	.	.	.	ENOG41122WA^ArfGAP with FG repeats	KEGG:ath:AT1G08680	GO:0005096^molecular_function^GTPase activator activity`GO:0046872^molecular_function^metal ion binding	.	.	.
TRINITY_DN33976_c2_g2_i12	AGD14_ARATH^AGD14_ARATH^Q:173-271,H:1-33^63.636%ID^E:1.03e-08^RecName: Full=Probable ADP-ribosylation factor GTPase-activating protein AGD14;^Eukaryota; Viridiplantae; Streptophyta; Embryophyta; Tracheophyta; Spermatophyta; Magnoliophyta; eudicotyledons; Gunneridae; Pentapetalae; rosids; malvids; Brassicales; Brassicaceae; Camelineae; Arabidopsis	.	.	.	.	.	.	.	ENOG41122WA^ArfGAP with FG repeats	KEGG:ath:AT1G08680	GO:0005096^molecular_function^GTPase activator activity`GO:0046872^molecular_function^metal ion binding	.	.	.
TRINITY_DN33976_c2_g1_i5	.	.	.	.	.	.	.	.	.	.	.	.	.	.
TRINITY_DN33976_c2_g2_i13	.	.	.	.	.	.	.	.	.	.	.	.	.	.
TRINITY_DN33976_c2_g1_i6	.	.	.	.	.	.	.	.	.	.	.	.	.	.
TRINITY_DN33976_c2_g5_i1	.	.	.	.	.	.	.	.	.	.	.	.	.	.
TRINITY_DN33976_c3_g1_i1	.	.	.	.	.	.	.	.	.	.	.	.	.	.
TRINITY_DN33976_c5_g1_i1	.	.	.	.	.	.	.	.	.	.	.	.	.	.
TRINITY_DN33983_c1_g1_i1	INP53_YEAST^INP53_YEAST^Q:8-175,H:468-523^39.286%ID^E:7.93e-07^RecName: Full=Polyphosphatidylinositol phosphatase INP53;^Eukaryota; Fungi; Dikarya; Ascomycota; Saccharomycotina; Saccharomycetes; Saccharomycetales; Saccharomycetaceae; Saccharomyces	.	.	.	.	.	.	.	.	KEGG:sce:YOR109W`KO:K01106	GO:0030479^cellular_component^actin cortical patch`GO:0005737^cellular_component^cytoplasm`GO:0016020^cellular_component^membrane`GO:0043813^molecular_function^phosphatidylinositol-3,5-bisphosphate 5-phosphatase activity`GO:0004438^molecular_function^phosphatidylinositol-3-phosphatase activity`GO:0004439^molecular_function^phosphatidylinositol-4,5-bisphosphate 5-phosphatase activity`GO:0043812^mo…	.	.	.
TRINITY_DN33983_c1_g2_i1	.	.	.	.	.	.	.	.	.	.	.	.	.	.
TRINITY_DN33983_c1_g3_i1	.	.	.	.	.	.	.	.	.	.	.	.	.	.
TRINITY_DN33983_c1_g1_i2	INP53_YEAST^INP53_YEAST^Q:20-217,H:468-533^43.939%ID^E:7.96e-13^RecName: Full=Polyphosphatidylinositol phosphatase INP53;^Eukaryota; Fungi; Dikarya; Ascomycota; Saccharomycotina; Saccharomycetes; Saccharomycetales; Saccharomycetaceae; Saccharomyces	.	.	.	.	.	.	.	.	KEGG:sce:YOR109W`KO:K01106	GO:0030479^cellular_component^actin cortical patch`GO:0005737^cellular_component^cytoplasm`GO:0016020^cellular_component^membrane`GO:0043813^molecular_function^phosphatidylinositol-3,5-bisphosphate 5-phosphatase activity`GO:0004438^molecular_function^phosphatidylinositol-3-phosphatase activity`GO:0004439^molecular_function^phosphatidylinositol-4,5-bisphosphate 5-phosphatase activity`GO:0043812^mo…	.	.	.
TRINITY_DN33983_c1_g2_i2	.	.	.	.	.	.	.	.	.	.	.	.	.	.
TRINITY_DN33983_c1_g3_i2	.	.	.	.	.	.	.	.	.	.	.	.	.	.
TRINITY_DN33983_c1_g3_i3	.	.	.	.	.	.	.	.	.	.	.	.	.	.
TRINITY_DN33983_c1_g3_i4	.	.	.	.	.	.	.	.	.	.	.	.	.	.
TRINITY_DN33983_c1_g2_i3	.	.	.	.	.	.	.	.	.	.	.	.	.	.
TRINITY_DN33983_c1_g3_i5	.	.	.	.	.	.	.	.	.	.	.	.	.	.
TRINITY_DN33983_c1_g1_i3	.	.	.	.	.	.	.	.	.	.	.	.	.	.
TRINITY_DN33983_c1_g2_i4	.	.	.	.	.	.	.	.	.	.	.	.	.	.
TRINITY_DN33983_c1_g4_i1	.	.	.	.	.	.	.	.	.	.	.	.	.	.
TRINITY_DN33983_c1_g5_i1	.	.	.	.	.	.	.	.	.	.	.	.	.	.
TRINITY_DN33983_c1_g6_i1	FIG4_SCHPO^FIG4_SCHPO^Q:67-171,H:422-456^62.857%ID^E:2.29e-09^RecName: Full=Polyphosphoinositide phosphatase;^Eukaryota; Fungi; Dikarya; Ascomycota; Taphrinomycotina; Schizosaccharomycetes; Schizosaccharomycetales; Schizosaccharomycetaceae; Schizosaccharomyces	.	.	.	.	.	.	.	.	KEGG:spo:SPAC1093.03	GO:0005829^cellular_component^cytosol`GO:0019898^cellular_component^extrinsic component of membrane`GO:0000329^cellular_component^fungal-type vacuole membrane`GO:0043813^molecular_function^phosphatidylinositol-3,5-bisphosphate 5-phosphatase activity`GO:0000753^biological_process^cell morphogenesis involved in conjugation with cellular fusion`GO:0046856^biological_process^phosphatidylinositol deph…	.	.	.
TRINITY_DN33983_c1_g2_i5	.	.	TRINITY_DN33983_c1_g2_i5.p1	455-913[+]	FIG4_MOUSE^FIG4_MOUSE^Q:62-150,H:91-176^29.67%ID^E:6.54e-06^RecName: Full=Polyphosphoinositide phosphatase;^Eukaryota; Metazoa; Chordata; Craniata; Vertebrata; Euteleostomi; Mammalia; Eutheria; Euarchontoglires; Glires; Rodentia; Sciurognathi; Muroidea; Muridae; Murinae; Mus; Mus	.	sigP:0.998693^^^	.	COG5329^Phosphatase	KEGG:mmu:103199	GO:0005783^cellular_component^endoplasmic reticulum`GO:0010008^cellular_component^endosome membrane`GO:0005794^cellular_component^Golgi apparatus`GO:0055037^cellular_component^recycling endosome`GO:0034593^molecular_function^phosphatidylinositol bisphosphate phosphatase activity`GO:0004438^molecular_function^phosphatidylinositol-3-phosphatase activity`GO:0043812^molecular_function^phosphatidylino…	.	.	.
TRINITY_DN33983_c1_g7_i1	.	.	.	.	.	.	.	.	.	.	.	.	.	.
TRINITY_DN33983_c1_g7_i2	.	.	.	.	.	.	.	.	.	.	.	.	.	.
TRINITY_DN33983_c3_g1_i1	.	.	.	.	.	.	.	.	.	.	.	.	.	.
TRINITY_DN33983_c7_g1_i1	INP52_YEAST^INP52_YEAST^Q:52-456,H:176-318^33.333%ID^E:8.72e-14^RecName: Full=Polyphosphatidylinositol phosphatase INP52;^Eukaryota; Fungi; Dikarya; Ascomycota; Saccharomycotina; Saccharomycetes; Saccharomycetales; Saccharomycetaceae; Saccharomyces	.	TRINITY_DN33983_c7_g1_i1.p1	1-456[+]	INP52_YEAST^INP52_YEAST^Q:18-152,H:176-318^33.333%ID^E:7.23e-20^RecName: Full=Polyphosphatidylinositol phosphatase INP52;^Eukaryota; Fungi; Dikarya; Ascomycota; Saccharomycotina; Saccharomycetes; Saccharomycetales; Saccharomycetaceae; Saccharomyces	.	sigP:0.999081^^^	.	.	KEGG:sce:YNL106C`KO:K01106	GO:0030479^cellular_component^actin cortical patch`GO:0005737^cellular_component^cytoplasm`GO:0043813^molecular_function^phosphatidylinositol-3,5-bisphosphate 5-phosphatase activity`GO:0004438^molecular_function^phosphatidylinositol-3-phosphatase activity`GO:0004439^molecular_function^phosphatidylinositol-4,5-bisphosphate 5-phosphatase activity`GO:0043812^molecular_function^phosphatidylinositol-4…	.	.	.
TRINITY_DN33983_c8_g1_i1	.	.	.	.	.	.	.	.	.	.	.	.	.	.
TRINITY_DN33983_c9_g1_i1	INP53_YEAST^INP53_YEAST^Q:2-229,H:406-480^34.211%ID^E:1.75e-08^RecName: Full=Polyphosphatidylinositol phosphatase INP53;^Eukaryota; Fungi; Dikarya; Ascomycota; Saccharomycotina; Saccharomycetes; Saccharomycetales; Saccharomycetaceae; Saccharomyces	.	.	.	.	.	.	.	.	KEGG:sce:YOR109W`KO:K01106	GO:0030479^cellular_component^actin cortical patch`GO:0005737^cellular_component^cytoplasm`GO:0016020^cellular_component^membrane`GO:0043813^molecular_function^phosphatidylinositol-3,5-bisphosphate 5-phosphatase activity`GO:0004438^molecular_function^phosphatidylinositol-3-phosphatase activity`GO:0004439^molecular_function^phosphatidylinositol-4,5-bisphosphate 5-phosphatase activity`GO:0043812^mo…	.	.	.
TRINITY_DN33983_c11_g1_i1	.	.	.	.	.	.	.	.	.	.	.	.	.	.
TRINITY_DN33983_c12_g1_i1	.	.	.	.	.	.	.	.	.	.	.	.	.	.
TRINITY_DN33983_c14_g1_i1	.	.	.	.	.	.	.	.	.	.	.	.	.	.
TRINITY_DN34012_c1_g1_i1	.	.	.	.	.	.	.	.	.	.	.	.	.	.
TRINITY_DN34012_c1_g2_i1	.	.	.	.	.	.	.	.	.	.	.	.	.	.
TRINITY_DN34012_c2_g1_i1	.	.	TRINITY_DN34012_c2_g1_i1.p1	1-297[+]	.	.	sigP:0.999669^^^	.	.	.	.	.	.	.
TRINITY_DN34012_c2_g2_i1	.	.	.	.	.	.	.	.	.	.	.	.	.	.
TRINITY_DN34012_c2_g1_i2	.	.	.	.	.	.	.	.	.	.	.	.	.	.
TRINITY_DN34012_c2_g3_i1	.	.	.	.	.	.	.	.	.	.	.	.	.	.
TRINITY_DN34012_c2_g4_i1	.	.	.	.	.	.	.	.	.	.	.	.	.	.
TRINITY_DN34012_c2_g2_i2	.	.	.	.	.	.	.	.	.	.	.	.	.	.
TRINITY_DN34012_c2_g3_i2	.	.	.	.	.	.	.	.	.	.	.	.	.	.
TRINITY_DN34012_c2_g2_i3	.	.	.	.	.	.	.	.	.	.	.	.	.	.
TRINITY_DN34012_c2_g2_i4	.	.	.	.	.	.	.	.	.	.	.	.	.	.
TRINITY_DN34012_c2_g2_i5	.	.	.	.	.	.	.	.	.	.	.	.	.	.
TRINITY_DN34012_c2_g1_i3	.	.	.	.	.	.	.	.	.	.	.	.	.	.
TRINITY_DN34012_c2_g2_i6	.	.	.	.	.	.	.	.	.	.	.	.	.	.
TRINITY_DN34012_c2_g1_i4	.	.	.	.	.	.	.	.	.	.	.	.	.	.
TRINITY_DN34012_c2_g1_i5	.	.	.	.	.	.	.	.	.	.	.	.	.	.
TRINITY_DN34012_c2_g5_i1	.	.	.	.	.	.	.	.	.	.	.	.	.	.
TRINITY_DN34012_c2_g6_i1	.	.	.	.	.	.	.	.	.	.	.	.	.	.
TRINITY_DN34012_c2_g2_i7	.	.	.	.	.	.	.	.	.	.	.	.	.	.
TRINITY_DN34012_c4_g1_i1	.	.	.	.	.	.	.	.	.	.	.	.	.	.
TRINITY_DN34012_c6_g1_i1	.	.	.	.	.	.	.	.	.	.	.	.	.	.
TRINITY_DN34012_c8_g1_i1	.	.	.	.	.	.	.	.	.	.	.	.	.	.
TRINITY_DN34012_c9_g1_i1	.	.	.	.	.	.	.	.	.	.	.	.	.	.
TRINITY_DN34012_c13_g1_i1	.	.	.	.	.	.	.	.	.	.	.	.	.	.
TRINITY_DN34012_c14_g1_i1	.	.	.	.	.	.	.	.	.	.	.	.	.	.
TRINITY_DN34012_c15_g1_i1	.	.	.	.	.	.	.	.	.	.	.	.	.	.
TRINITY_DN33934_c1_g1_i1	.	.	.	.	.	.	.	.	.	.	.	.	.	.
TRINITY_DN33934_c1_g2_i1	.	.	.	.	.	.	.	.	.	.	.	.	.	.
TRINITY_DN33934_c2_g1_i1	.	.	.	.	.	.	.	.	.	.	.	.	.	.
TRINITY_DN33934_c2_g2_i1	.	.	.	.	.	.	.	.	.	.	.	.	.	.
TRINITY_DN33934_c2_g3_i1	.	.	.	.	.	.	.	.	.	.	.	.	.	.
TRINITY_DN33934_c2_g2_i2	.	.	.	.	.	.	.	.	.	.	.	.	.	.
TRINITY_DN33934_c2_g4_i1	.	.	.	.	.	.	.	.	.	.	.	.	.	.
TRINITY_DN33934_c2_g3_i2	.	.	.	.	.	.	.	.	.	.	.	.	.	.
TRINITY_DN33934_c3_g1_i1	.	.	TRINITY_DN33934_c3_g1_i1.p1	1-516[-]	.	.	sigP:0.997216^^^	.	.	.	.	.	.	.
TRINITY_DN33934_c3_g2_i1	.	.	.	.	.	.	.	.	.	.	.	.	.	.
TRINITY_DN33934_c3_g3_i1	.	.	.	.	.	.	.	.	.	.	.	.	.	.
TRINITY_DN33934_c3_g4_i1	.	.	.	.	.	.	.	.	.	.	.	.	.	.
TRINITY_DN33934_c3_g5_i1	.	.	TRINITY_DN33934_c3_g5_i1.p1	2-559[-]	.	.	sigP:0.718927^^^	ExpAA=19.70^PredHel=1^Topology=i7-29o	.	.	.	.	.	.
TRINITY_DN33934_c3_g2_i2	.	.	.	.	.	.	.	.	.	.	.	.	.	.
TRINITY_DN33934_c3_g5_i2	.	.	.	.	.	.	.	.	.	.	.	.	.	.
TRINITY_DN33934_c3_g1_i2	.	.	TRINITY_DN33934_c3_g1_i2.p1	1-639[-]	.	.	sigP:0.999546^^^	.	.	.	.	.	.	.
TRINITY_DN33934_c4_g1_i1	.	.	TRINITY_DN33934_c4_g1_i1.p1	2-1618[+]	.	.	sigP:0.958957^^^	ExpAA=19.86^PredHel=1^Topology=i7-29o	.	.	.	.	.	.
TRINITY_DN33934_c4_g1_i2	.	.	TRINITY_DN33934_c4_g1_i2.p1	2-562[+]	.	.	sigP:0.999394^^^	.	.	.	.	.	.	.
TRINITY_DN33934_c4_g2_i1	KTNA1_MOUSE^KTNA1_MOUSE^Q:1-123,H:362-402^48.78%ID^E:6.52e-06^RecName: Full=Katanin p60 ATPase-containing subunit A1 {ECO:0000255|HAMAP-Rule:MF_03023};^Eukaryota; Metazoa; Chordata; Craniata; Vertebrata; Euteleostomi; Mammalia; Eutheria; Euarchontoglires; Glires; Rodentia; Sciurognathi; Muroidea; Muridae; Murinae; Mus; Mus	.	.	.	.	.	.	.	ENOG410XPN7^katanin p60	.	GO:0030424^cellular_component^axon`GO:0005813^cellular_component^centrosome`GO:0005737^cellular_component^cytoplasm`GO:0005811^cellular_component^lipid particle`GO:0005874^cellular_component^microtubule`GO:0005815^cellular_component^microtubule organizing center`GO:0030496^cellular_component^midbody`GO:0005634^cellular_component^nucleus`GO:0005886^cellular_component^plasma membrane`GO:0005819^cel…	.	.	.
TRINITY_DN33934_c4_g3_i1	.	.	.	.	.	.	.	.	.	.	.	.	.	.
TRINITY_DN33934_c4_g4_i1	.	.	.	.	.	.	.	.	.	.	.	.	.	.
TRINITY_DN33934_c4_g2_i2	ATD1A_DANRE^ATD1A_DANRE^Q:3-221,H:233-306^50%ID^E:6.44e-19^RecName: Full=ATPase family AAA domain-containing protein 1-A;^Eukaryota; Metazoa; Chordata; Craniata; Vertebrata; Euteleostomi; Actinopterygii; Neopterygii; Teleostei; Ostariophysi; Cypriniformes; Cyprinidae; Danio	.	.	.	.	.	.	.	COG0464^Aaa atpase	KEGG:dre:368672	GO:0030054^cellular_component^cell junction`GO:0005777^cellular_component^peroxisome`GO:0045211^cellular_component^postsynaptic membrane`GO:0005524^molecular_function^ATP binding`GO:0008568^molecular_function^microtubule-severing ATPase activity	.	.	.
TRINITY_DN33934_c4_g1_i3	ATD1A_DANRE^ATD1A_DANRE^Q:1481-2101,H:73-279^47.115%ID^E:1.39e-57^RecName: Full=ATPase family AAA domain-containing protein 1-A;^Eukaryota; Metazoa; Chordata; Craniata; Vertebrata; Euteleostomi; Actinopterygii; Neopterygii; Teleostei; Ostariophysi; Cypriniformes; Cyprinidae; Danio	.	TRINITY_DN33934_c4_g1_i3.p1	2-1126[+]	.	.	sigP:0.958957^^^	ExpAA=19.87^PredHel=1^Topology=i7-29o	.	.	.	.	.	.
TRINITY_DN33934_c4_g1_i3	ATD1A_DANRE^ATD1A_DANRE^Q:1481-2101,H:73-279^47.115%ID^E:1.39e-57^RecName: Full=ATPase family AAA domain-containing protein 1-A;^Eukaryota; Metazoa; Chordata; Craniata; Vertebrata; Euteleostomi; Actinopterygii; Neopterygii; Teleostei; Ostariophysi; Cypriniformes; Cyprinidae; Danio	.	TRINITY_DN33934_c4_g1_i3.p2	1193-2134[+]	ATD1A_DANRE^ATD1A_DANRE^Q:97-303,H:73-279^47.115%ID^E:1.36e-61^RecName: Full=ATPase family AAA domain-containing protein 1-A;^Eukaryota; Metazoa; Chordata; Craniata; Vertebrata; Euteleostomi; Actinopterygii; Neopterygii; Teleostei; Ostariophysi; Cypriniformes; Cyprinidae; Danio	.	sigP:0.999734^^^	.	COG0464^Aaa atpase	KEGG:dre:368672	GO:0030054^cellular_component^cell junction`GO:0005777^cellular_component^peroxisome`GO:0045211^cellular_component^postsynaptic membrane`GO:0005524^molecular_function^ATP binding`GO:0008568^molecular_function^microtubule-severing ATPase activity	.	.	.
TRINITY_DN33934_c4_g5_i1	FIGL1_ARATH^FIGL1_ARATH^Q:4-177,H:467-524^55.172%ID^E:2.16e-16^.^.	.	.	.	.	.	.	.	.	.	.	.	.	.
TRINITY_DN33934_c4_g1_i4	.	.	.	.	.	.	.	.	.	.	.	.	.	.
TRINITY_DN33934_c4_g1_i5	.	.	.	.	.	.	.	.	.	.	.	.	.	.
TRINITY_DN33934_c4_g1_i6	.	.	.	.	.	.	.	.	.	.	.	.	.	.
TRINITY_DN33934_c4_g6_i1	.	.	.	.	.	.	.	.	.	.	.	.	.	.
TRINITY_DN33934_c4_g4_i2	.	.	.	.	.	.	.	.	.	.	.	.	.	.
TRINITY_DN33934_c4_g7_i1	ATD1A_DANRE^ATD1A_DANRE^Q:2036-2806,H:73-329^46.124%ID^E:5.66e-72^RecName: Full=ATPase family AAA domain-containing protein 1-A;^Eukaryota; Metazoa; Chordata; Craniata; Vertebrata; Euteleostomi; Actinopterygii; Neopterygii; Teleostei; Ostariophysi; Cypriniformes; Cyprinidae; Danio	.	TRINITY_DN33934_c4_g7_i1.p1	536-3040[+]	ATD1A_DANRE^ATD1A_DANRE^Q:501-767,H:73-340^45.353%ID^E:3.12e-73^RecName: Full=ATPase family AAA domain-containing protein 1-A;^Eukaryota; Metazoa; Chordata; Craniata; Vertebrata; Euteleostomi; Actinopterygii; Neopterygii; Teleostei; Ostariophysi; Cypriniformes; Cyprinidae; Danio	.	sigP:0.842753^^^	ExpAA=17.85^PredHel=1^Topology=i7-29o	COG0464^Aaa atpase	KEGG:dre:368672	GO:0030054^cellular_component^cell junction`GO:0005777^cellular_component^peroxisome`GO:0045211^cellular_component^postsynaptic membrane`GO:0005524^molecular_function^ATP binding`GO:0008568^molecular_function^microtubule-severing ATPase activity	.	.	.
TRINITY_DN33934_c5_g1_i1	.	.	.	.	.	.	.	.	.	.	.	.	.	.
TRINITY_DN33934_c8_g1_i1	.	.	.	.	.	.	.	.	.	.	.	.	.	.
TRINITY_DN33934_c9_g1_i1	.	.	.	.	.	.	.	.	.	.	.	.	.	.
TRINITY_DN33934_c10_g1_i1	.	.	.	.	.	.	.	.	.	.	.	.	.	.
TRINITY_DN33934_c13_g1_i1	.	.	.	.	.	.	.	.	.	.	.	.	.	.
TRINITY_DN33934_c15_g1_i1	.	.	.	.	.	.	.	.	.	.	.	.	.	.
TRINITY_DN33934_c16_g1_i1	.	.	.	.	.	.	.	.	.	.	.	.	.	.
TRINITY_DN33934_c19_g1_i1	.	.	.	.	.	.	.	.	.	.	.	.	.	.
TRINITY_DN33934_c20_g1_i1	.	.	.	.	.	.	.	.	.	.	.	.	.	.
TRINITY_DN33934_c21_g1_i1	.	.	.	.	.	.	.	.	.	.	.	.	.	.
TRINITY_DN33934_c22_g1_i1	.	.	.	.	.	.	.	.	.	.	.	.	.	.
TRINITY_DN33934_c23_g1_i1	.	.	.	.	.	.	.	.	.	.	.	.	.	.
TRINITY_DN33934_c25_g1_i1	.	.	.	.	.	.	.	.	.	.	.	.	.	.
TRINITY_DN34010_c0_g1_i1	KNU_ARATH^KNU_ARATH^Q:119-21,H:36-68^69.697%ID^E:7.21e-10^RecName: Full=Zinc finger protein KNUCKLES;^Eukaryota; Viridiplantae; Streptophyta; Embryophyta; Tracheophyta; Spermatophyta; Magnoliophyta; eudicotyledons; Gunneridae; Pentapetalae; rosids; malvids; Brassicales; Brassicaceae; Camelineae; Arabidopsis	.	.	.	.	.	.	.	ENOG4111C1B^NA	KEGG:ath:AT5G14010	GO:0005634^cellular_component^nucleus`GO:0046872^molecular_function^metal ion binding`GO:0003700^molecular_function^transcription factor activity, sequence-specific DNA binding`GO:0030154^biological_process^cell differentiation`GO:0010582^biological_process^floral meristem determinacy`GO:0009909^biological_process^regulation of flower development`GO:0006355^biological_process^regulation of transc…	.	.	.
TRINITY_DN34010_c0_g2_i1	.	.	.	.	.	.	.	.	.	.	.	.	.	.
TRINITY_DN34010_c0_g3_i1	.	.	.	.	.	.	.	.	.	.	.	.	.	.
TRINITY_DN34010_c0_g4_i1	.	.	.	.	.	.	.	.	.	.	.	.	.	.
TRINITY_DN34010_c2_g1_i1	.	.	.	.	.	.	.	.	.	.	.	.	.	.
TRINITY_DN34010_c4_g1_i1	.	.	.	.	.	.	.	.	.	.	.	.	.	.
TRINITY_DN33919_c0_g1_i1	.	.	TRINITY_DN33919_c0_g1_i1.p1	2-313[-]	.	.	sigP:0.996104^^^	.	.	.	.	.	.	.
TRINITY_DN33919_c0_g1_i2	.	.	.	.	.	.	.	.	.	.	.	.	.	.
TRINITY_DN33919_c0_g1_i3	.	.	.	.	.	.	.	.	.	.	.	.	.	.
TRINITY_DN33919_c0_g1_i4	.	.	.	.	.	.	.	.	.	.	.	.	.	.
TRINITY_DN33919_c0_g1_i5	.	.	.	.	.	.	.	.	.	.	.	.	.	.
TRINITY_DN33919_c0_g1_i6	.	.	.	.	.	.	.	.	.	.	.	.	.	.
TRINITY_DN33919_c0_g1_i7	.	.	.	.	.	.	.	.	.	.	.	.	.	.
TRINITY_DN33919_c0_g1_i8	.	.	.	.	.	.	.	.	.	.	.	.	.	.
TRINITY_DN33919_c0_g1_i9	.	.	.	.	.	.	.	.	.	.	.	.	.	.
TRINITY_DN33919_c0_g1_i10	.	.	.	.	.	.	.	.	.	.	.	.	.	.
TRINITY_DN33919_c0_g1_i11	.	.	.	.	.	.	.	.	.	.	.	.	.	.
TRINITY_DN33919_c0_g1_i12	.	.	.	.	.	.	.	.	.	.	.	.	.	.
TRINITY_DN33919_c0_g1_i13	.	.	.	.	.	.	.	.	.	.	.	.	.	.
TRINITY_DN33919_c0_g1_i14	.	.	.	.	.	.	.	.	.	.	.	.	.	.
TRINITY_DN33919_c0_g1_i15	.	.	.	.	.	.	.	.	.	.	.	.	.	.
TRINITY_DN33919_c0_g1_i16	.	.	.	.	.	.	.	.	.	.	.	.	.	.
TRINITY_DN33919_c0_g1_i17	.	.	.	.	.	.	.	.	.	.	.	.	.	.
TRINITY_DN33919_c0_g1_i18	.	.	TRINITY_DN33919_c0_g1_i18.p1	2-322[-]	.	.	sigP:0.998934^^^	.	.	.	.	.	.	.
TRINITY_DN33919_c0_g1_i19	.	.	TRINITY_DN33919_c0_g1_i19.p1	3-335[-]	.	.	sigP:0.998978^^^	.	.	.	.	.	.	.
TRINITY_DN33919_c0_g1_i20	.	.	.	.	.	.	.	.	.	.	.	.	.	.
TRINITY_DN33919_c0_g1_i21	.	.	.	.	.	.	.	.	.	.	.	.	.	.
TRINITY_DN33919_c0_g1_i22	.	.	.	.	.	.	.	.	.	.	.	.	.	.
TRINITY_DN33919_c0_g1_i23	.	.	.	.	.	.	.	.	.	.	.	.	.	.
TRINITY_DN33919_c0_g1_i24	.	.	.	.	.	.	.	.	.	.	.	.	.	.
TRINITY_DN33919_c0_g1_i25	.	.	TRINITY_DN33919_c0_g1_i25.p1	2-364[-]	.	.	sigP:0.99927^^^	.	.	.	.	.	.	.
TRINITY_DN33919_c0_g1_i26	.	.	TRINITY_DN33919_c0_g1_i26.p1	2-301[-]	.	.	sigP:0.835184^^^	.	.	.	.	.	.	.
TRINITY_DN33919_c0_g1_i27	.	.	.	.	.	.	.	.	.	.	.	.	.	.
TRINITY_DN33919_c0_g1_i28	.	.	.	.	.	.	.	.	.	.	.	.	.	.
TRINITY_DN33919_c0_g1_i29	.	.	.	.	.	.	.	.	.	.	.	.	.	.
TRINITY_DN33919_c0_g1_i30	.	.	.	.	.	.	.	.	.	.	.	.	.	.
TRINITY_DN33919_c0_g1_i31	.	.	TRINITY_DN33919_c0_g1_i31.p1	2-310[-]	.	.	sigP:0.993689^^^	.	.	.	.	.	.	.
TRINITY_DN33919_c0_g1_i32	.	.	.	.	.	.	.	.	.	.	.	.	.	.
TRINITY_DN33919_c0_g1_i33	.	.	TRINITY_DN33919_c0_g1_i33.p1	2-325[-]	.	.	sigP:0.996503^^^	.	.	.	.	.	.	.
TRINITY_DN33919_c0_g1_i34	.	.	.	.	.	.	.	.	.	.	.	.	.	.
TRINITY_DN33919_c1_g1_i1	.	.	.	.	.	.	.	.	.	.	.	.	.	.
TRINITY_DN33919_c2_g1_i1	.	.	.	.	.	.	.	.	.	.	.	.	.	.
TRINITY_DN33919_c3_g1_i1	.	.	.	.	.	.	.	.	.	.	.	.	.	.
TRINITY_DN33919_c5_g1_i1	.	.	.	.	.	.	.	.	.	.	.	.	.	.
TRINITY_DN33919_c6_g1_i1	.	.	.	.	.	.	.	.	.	.	.	.	.	.
TRINITY_DN33919_c9_g1_i1	.	.	.	.	.	.	.	.	.	.	.	.	.	.
TRINITY_DN33915_c0_g1_i1	.	.	.	.	.	.	.	.	.	.	.	.	.	.
TRINITY_DN33915_c0_g2_i1	.	.	.	.	.	.	.	.	.	.	.	.	.	.
TRINITY_DN33915_c0_g1_i2	.	.	.	.	.	.	.	.	.	.	.	.	.	.
TRINITY_DN33915_c0_g3_i1	.	.	.	.	.	.	.	.	.	.	.	.	.	.
TRINITY_DN33915_c0_g2_i2	.	.	TRINITY_DN33915_c0_g2_i2.p1	2-607[-]	BH130_ARATH^BH130_ARATH^Q:30-202,H:110-271^33.158%ID^E:1.84e-08^RecName: Full=Transcription factor bHLH130;^Eukaryota; Viridiplantae; Streptophyta; Embryophyta; Tracheophyta; Spermatophyta; Magnoliophyta; eudicotyledons; Gunneridae; Pentapetalae; rosids; malvids; Brassicales; Brassicaceae; Camelineae; Arabidopsis	.	sigP:0.997828^^^	.	ENOG410YDYN^Transcription factor	KEGG:ath:AT2G42280	GO:0005634^cellular_component^nucleus`GO:0001046^molecular_function^core promoter sequence-specific DNA binding`GO:0003700^molecular_function^transcription factor activity, sequence-specific DNA binding`GO:0001228^molecular_function^transcriptional activator activity, RNA polymerase II transcription regulatory region sequence-specific binding`GO:0048573^biological_process^photoperiodism, flowerin…	.	.	.
TRINITY_DN33915_c0_g2_i3	.	.	TRINITY_DN33915_c0_g2_i3.p1	2-508[-]	BH130_ARATH^BH130_ARATH^Q:9-169,H:120-271^34.831%ID^E:9e-10^RecName: Full=Transcription factor bHLH130;^Eukaryota; Viridiplantae; Streptophyta; Embryophyta; Tracheophyta; Spermatophyta; Magnoliophyta; eudicotyledons; Gunneridae; Pentapetalae; rosids; malvids; Brassicales; Brassicaceae; Camelineae; Arabidopsis	.	sigP:0.999188^^^	.	ENOG410YDYN^Transcription factor	KEGG:ath:AT2G42280	GO:0005634^cellular_component^nucleus`GO:0001046^molecular_function^core promoter sequence-specific DNA binding`GO:0003700^molecular_function^transcription factor activity, sequence-specific DNA binding`GO:0001228^molecular_function^transcriptional activator activity, RNA polymerase II transcription regulatory region sequence-specific binding`GO:0048573^biological_process^photoperiodism, flowerin…	.	.	.
TRINITY_DN33915_c0_g1_i3	.	.	.	.	.	.	.	.	.	.	.	.	.	.
TRINITY_DN33915_c0_g2_i4	.	.	.	.	.	.	.	.	.	.	.	.	.	.
TRINITY_DN33915_c0_g2_i5	.	.	.	.	.	.	.	.	.	.	.	.	.	.
TRINITY_DN33915_c0_g4_i1	.	.	.	.	.	.	.	.	.	.	.	.	.	.
TRINITY_DN33915_c2_g1_i1	.	.	.	.	.	.	.	.	.	.	.	.	.	.
TRINITY_DN33944_c0_g1_i1	.	.	.	.	.	.	.	.	.	.	.	.	.	.
TRINITY_DN33944_c0_g1_i2	.	.	.	.	.	.	.	.	.	.	.	.	.	.
TRINITY_DN33944_c0_g1_i3	.	.	.	.	.	.	.	.	.	.	.	.	.	.
TRINITY_DN33944_c0_g1_i4	.	.	TRINITY_DN33944_c0_g1_i4.p1	680-1012[+]	.	.	sigP:0.999345^^^	.	.	.	.	.	.	.
TRINITY_DN33944_c0_g1_i5	.	.	.	.	.	.	.	.	.	.	.	.	.	.
TRINITY_DN33944_c0_g1_i6	.	.	.	.	.	.	.	.	.	.	.	.	.	.
TRINITY_DN33944_c0_g1_i7	.	.	.	.	.	.	.	.	.	.	.	.	.	.
TRINITY_DN33944_c0_g1_i8	.	.	.	.	.	.	.	.	.	.	.	.	.	.
TRINITY_DN33944_c0_g1_i9	.	.	.	.	.	.	.	.	.	.	.	.	.	.
TRINITY_DN33944_c1_g1_i1	ATS3A_ARATH^ATS3A_ARATH^Q:1-291,H:43-139^64.948%ID^E:2.54e-41^.^.	.	.	.	.	.	.	.	.	.	.	.	.	.
TRINITY_DN33944_c1_g1_i2	ATS3A_ARATH^ATS3A_ARATH^Q:47-169,H:39-80^66.667%ID^E:2.12e-10^.^.	.	.	.	.	.	.	.	.	.	.	.	.	.
TRINITY_DN33944_c1_g1_i3	ATS3A_ARATH^ATS3A_ARATH^Q:3-269,H:30-119^62.222%ID^E:2.21e-32^.^.	.	.	.	.	.	.	.	.	.	.	.	.	.
TRINITY_DN33944_c1_g2_i1	.	.	.	.	.	.	.	.	.	.	.	.	.	.
TRINITY_DN33944_c1_g1_i4	ATS3A_ARATH^ATS3A_ARATH^Q:6-221,H:45-116^68.056%ID^E:1.8e-28^.^.	.	.	.	.	.	.	.	.	.	.	.	.	.
TRINITY_DN33944_c1_g1_i5	ATS3A_ARATH^ATS3A_ARATH^Q:1-240,H:60-139^58.75%ID^E:2.99e-29^.^.	.	.	.	.	.	.	.	.	.	.	.	.	.
TRINITY_DN33944_c1_g1_i6	ATS3A_ARATH^ATS3A_ARATH^Q:1-255,H:60-144^57.647%ID^E:1.2e-29^.^.	.	.	.	.	.	.	.	.	.	.	.	.	.
TRINITY_DN33944_c1_g2_i2	.	.	.	.	.	.	.	.	.	.	.	.	.	.
TRINITY_DN33944_c1_g2_i3	.	.	.	.	.	.	.	.	.	.	.	.	.	.
TRINITY_DN33944_c1_g1_i7	ATS3A_ARATH^ATS3A_ARATH^Q:2-154,H:73-123^64.706%ID^E:1.7e-20^.^.	.	.	.	.	.	.	.	.	.	.	.	.	.
TRINITY_DN33944_c1_g1_i8	ATS3A_ARATH^ATS3A_ARATH^Q:2-187,H:78-139^61.29%ID^E:2.49e-22^.^.	.	.	.	.	.	.	.	.	.	.	.	.	.
TRINITY_DN33944_c1_g1_i9	ATS3A_ARATH^ATS3A_ARATH^Q:4-195,H:78-141^57.812%ID^E:6.5e-20^.^.	.	.	.	.	.	.	.	.	.	.	.	.	.
TRINITY_DN33944_c1_g3_i1	.	.	.	.	.	.	.	.	.	.	.	.	.	.
TRINITY_DN33944_c1_g1_i10	ATS3A_ARATH^ATS3A_ARATH^Q:3-143,H:79-125^63.83%ID^E:1.65e-17^.^.	.	.	.	.	.	.	.	.	.	.	.	.	.
TRINITY_DN33944_c1_g1_i11	ATS3A_ARATH^ATS3A_ARATH^Q:65-175,H:39-76^68.421%ID^E:2.01e-07^.^.	.	.	.	.	.	.	.	.	.	.	.	.	.
TRINITY_DN33944_c1_g1_i12	.	.	.	.	.	.	.	.	.	.	.	.	.	.
TRINITY_DN33944_c1_g1_i13	ATS3A_ARATH^ATS3A_ARATH^Q:1-165,H:71-125^69.091%ID^E:2.08e-24^.^.	.	.	.	.	.	.	.	.	.	.	.	.	.
TRINITY_DN33944_c1_g1_i14	ATS3A_ARATH^ATS3A_ARATH^Q:4-288,H:45-139^64.211%ID^E:1.27e-39^.^.	.	.	.	.	.	.	.	.	.	.	.	.	.
TRINITY_DN33944_c1_g1_i15	ATS3A_ARATH^ATS3A_ARATH^Q:1-189,H:71-133^63.492%ID^E:2.72e-25^.^.	.	.	.	.	.	.	.	.	.	.	.	.	.
TRINITY_DN33944_c1_g1_i16	ATS3A_ARATH^ATS3A_ARATH^Q:3-185,H:75-135^59.016%ID^E:1.69e-21^.^.	.	.	.	.	.	.	.	.	.	.	.	.	.
TRINITY_DN33944_c1_g1_i17	ATS3A_ARATH^ATS3A_ARATH^Q:3-179,H:72-130^62.712%ID^E:4.54e-22^.^.	.	.	.	.	.	.	.	.	.	.	.	.	.
TRINITY_DN33944_c1_g1_i18	ATS3A_ARATH^ATS3A_ARATH^Q:1-165,H:77-131^54.545%ID^E:1.66e-16^.^.	.	.	.	.	.	.	.	.	.	.	.	.	.
TRINITY_DN33944_c1_g1_i19	ATS3A_ARATH^ATS3A_ARATH^Q:2-166,H:87-141^60%ID^E:6.76e-19^.^.	.	.	.	.	.	.	.	.	.	.	.	.	.
TRINITY_DN33944_c1_g1_i20	ATS3A_ARATH^ATS3A_ARATH^Q:6-227,H:45-118^67.568%ID^E:1.05e-30^.^.	.	.	.	.	.	.	.	.	.	.	.	.	.
TRINITY_DN33944_c1_g1_i21	ATS3A_ARATH^ATS3A_ARATH^Q:2-163,H:78-131^61.111%ID^E:5.58e-19^.^.	.	.	.	.	.	.	.	.	.	.	.	.	.
TRINITY_DN33944_c1_g1_i22	ATS3A_ARATH^ATS3A_ARATH^Q:12-251,H:52-131^62.5%ID^E:8.77e-28^.^.	.	.	.	.	.	.	.	.	.	.	.	.	.
TRINITY_DN33944_c1_g1_i23	ATS3A_ARATH^ATS3A_ARATH^Q:6-233,H:62-137^63.158%ID^E:2.25e-30^.^.	.	.	.	.	.	.	.	.	.	.	.	.	.
TRINITY_DN33944_c1_g1_i24	ATS3A_ARATH^ATS3A_ARATH^Q:128-439,H:38-144^65.421%ID^E:2.13e-45^.^.	.	TRINITY_DN33944_c1_g1_i24.p1	2-442[+]	ATS3A_ARATH^ATS3A_ARATH^Q:3-146,H:1-144^58.621%ID^E:6.24e-52^.^.	.	sigP:0.008236^CS^pos:^Pr:	ExpAA=16.38^PredHel=1^Topology=i9-31o	.	.	.	.	.	.
TRINITY_DN33944_c1_g1_i25	ATS3A_ARATH^ATS3A_ARATH^Q:3-182,H:72-131^66.667%ID^E:1.28e-25^.^.	.	.	.	.	.	.	.	.	.	.	.	.	.
TRINITY_DN33944_c1_g1_i26	ATS3A_ARATH^ATS3A_ARATH^Q:2-232,H:49-125^71.429%ID^E:8.08e-35^.^.	.	.	.	.	.	.	.	.	.	.	.	.	.
TRINITY_DN33944_c1_g1_i27	.	.	.	.	.	.	.	.	.	.	.	.	.	.
TRINITY_DN33944_c1_g1_i28	.	.	.	.	.	.	.	.	.	.	.	.	.	.
TRINITY_DN33944_c1_g2_i4	.	.	.	.	.	.	.	.	.	.	.	.	.	.
TRINITY_DN33944_c1_g1_i29	.	.	.	.	.	.	.	.	.	.	.	.	.	.
TRINITY_DN33944_c1_g1_i30	ATS3A_ARATH^ATS3A_ARATH^Q:3-164,H:78-131^62.963%ID^E:3.11e-20^.^.	.	.	.	.	.	.	.	.	.	.	.	.	.
TRINITY_DN33944_c5_g1_i1	.	.	.	.	.	.	.	.	.	.	.	.	.	.
TRINITY_DN33944_c7_g1_i1	.	.	.	.	.	.	.	.	.	.	.	.	.	.
TRINITY_DN33938_c1_g1_i1	.	.	.	.	.	.	.	.	.	.	.	.	.	.
TRINITY_DN33938_c2_g1_i1	.	.	.	.	.	.	.	.	.	.	.	.	.	.
TRINITY_DN33938_c2_g2_i1	DIT1_ARATH^DIT1_ARATH^Q:3-794,H:121-384^75.758%ID^E:4.34e-130^RecName: Full=Dicarboxylate transporter 1, chloroplastic;^Eukaryota; Viridiplantae; Streptophyta; Embryophyta; Tracheophyta; Spermatophyta; Magnoliophyta; eudicotyledons; Gunneridae; Pentapetalae; rosids; malvids; Brassicales; Brassicaceae; Camelineae; Arabidopsis	.	TRINITY_DN33938_c2_g2_i1.p1	3-794[+]	DIT1_SPIOL^DIT1_SPIOL^Q:1-264,H:133-396^75.379%ID^E:2.92e-141^RecName: Full=Dicarboxylate transporter 1, chloroplastic;^Eukaryota; Viridiplantae; Streptophyta; Embryophyta; Tracheophyta; Spermatophyta; Magnoliophyta; eudicotyledons; Gunneridae; Pentapetalae; Caryophyllales; Amaranthaceae; Chenopodioideae; Anserineae; Spinacia	.	sigP:0.858121^^^	ExpAA=133.25^PredHel=6^Topology=i5-27o42-64i85-107o139-161i182-204o234-253i	.	.	GO:0009706^cellular_component^chloroplast inner membrane`GO:0016021^cellular_component^integral component of membrane`GO:0015139^molecular_function^alpha-ketoglutarate transmembrane transporter activity`GO:0015140^molecular_function^malate transmembrane transporter activity`GO:0015742^biological_process^alpha-ketoglutarate transport`GO:0071423^biological_process^malate transmembrane transport`GO:…	.	.	.
TRINITY_DN33938_c2_g1_i2	.	.	.	.	.	.	.	.	.	.	.	.	.	.
TRINITY_DN33938_c2_g1_i3	.	.	.	.	.	.	.	.	.	.	.	.	.	.
TRINITY_DN33938_c2_g1_i4	.	.	.	.	.	.	.	.	.	.	.	.	.	.
TRINITY_DN33938_c3_g1_i1	DIT1_SPIOL^DIT1_SPIOL^Q:2-166,H:264-318^80%ID^E:1.49e-22^RecName: Full=Dicarboxylate transporter 1, chloroplastic;^Eukaryota; Viridiplantae; Streptophyta; Embryophyta; Tracheophyta; Spermatophyta; Magnoliophyta; eudicotyledons; Gunneridae; Pentapetalae; Caryophyllales; Amaranthaceae; Chenopodioideae; Anserineae; Spinacia	.	.	.	.	.	.	.	.	.	GO:0009706^cellular_component^chloroplast inner membrane`GO:0016021^cellular_component^integral component of membrane`GO:0015139^molecular_function^alpha-ketoglutarate transmembrane transporter activity`GO:0015140^molecular_function^malate transmembrane transporter activity`GO:0015742^biological_process^alpha-ketoglutarate transport`GO:0071423^biological_process^malate transmembrane transport`GO:…	.	.	.
TRINITY_DN33938_c3_g2_i1	.	.	.	.	.	.	.	.	.	.	.	.	.	.
TRINITY_DN33938_c3_g1_i2	DIT1_SPIOL^DIT1_SPIOL^Q:2-256,H:257-341^88.235%ID^E:1.65e-46^RecName: Full=Dicarboxylate transporter 1, chloroplastic;^Eukaryota; Viridiplantae; Streptophyta; Embryophyta; Tracheophyta; Spermatophyta; Magnoliophyta; eudicotyledons; Gunneridae; Pentapetalae; Caryophyllales; Amaranthaceae; Chenopodioideae; Anserineae; Spinacia	.	.	.	.	.	.	.	.	.	GO:0009706^cellular_component^chloroplast inner membrane`GO:0016021^cellular_component^integral component of membrane`GO:0015139^molecular_function^alpha-ketoglutarate transmembrane transporter activity`GO:0015140^molecular_function^malate transmembrane transporter activity`GO:0015742^biological_process^alpha-ketoglutarate transport`GO:0071423^biological_process^malate transmembrane transport`GO:…	.	.	.
TRINITY_DN33938_c3_g3_i1	.	.	.	.	.	.	.	.	.	.	.	.	.	.
TRINITY_DN33938_c3_g4_i1	DIT1_SPIOL^DIT1_SPIOL^Q:3-293,H:163-259^94.845%ID^E:3.82e-47^RecName: Full=Dicarboxylate transporter 1, chloroplastic;^Eukaryota; Viridiplantae; Streptophyta; Embryophyta; Tracheophyta; Spermatophyta; Magnoliophyta; eudicotyledons; Gunneridae; Pentapetalae; Caryophyllales; Amaranthaceae; Chenopodioideae; Anserineae; Spinacia	.	.	.	.	.	.	.	.	.	GO:0009706^cellular_component^chloroplast inner membrane`GO:0016021^cellular_component^integral component of membrane`GO:0015139^molecular_function^alpha-ketoglutarate transmembrane transporter activity`GO:0015140^molecular_function^malate transmembrane transporter activity`GO:0015742^biological_process^alpha-ketoglutarate transport`GO:0071423^biological_process^malate transmembrane transport`GO:…	.	.	.
TRINITY_DN33938_c3_g2_i2	.	.	.	.	.	.	.	.	.	.	.	.	.	.
TRINITY_DN33938_c3_g1_i3	DIT1_SPIOL^DIT1_SPIOL^Q:1-216,H:251-322^84.722%ID^E:1.65e-36^RecName: Full=Dicarboxylate transporter 1, chloroplastic;^Eukaryota; Viridiplantae; Streptophyta; Embryophyta; Tracheophyta; Spermatophyta; Magnoliophyta; eudicotyledons; Gunneridae; Pentapetalae; Caryophyllales; Amaranthaceae; Chenopodioideae; Anserineae; Spinacia	.	.	.	.	.	.	.	.	.	GO:0009706^cellular_component^chloroplast inner membrane`GO:0016021^cellular_component^integral component of membrane`GO:0015139^molecular_function^alpha-ketoglutarate transmembrane transporter activity`GO:0015140^molecular_function^malate transmembrane transporter activity`GO:0015742^biological_process^alpha-ketoglutarate transport`GO:0071423^biological_process^malate transmembrane transport`GO:…	.	.	.
TRINITY_DN33938_c3_g1_i4	DIT1_ARATH^DIT1_ARATH^Q:1-180,H:386-445^88.333%ID^E:3.21e-26^RecName: Full=Dicarboxylate transporter 1, chloroplastic;^Eukaryota; Viridiplantae; Streptophyta; Embryophyta; Tracheophyta; Spermatophyta; Magnoliophyta; eudicotyledons; Gunneridae; Pentapetalae; rosids; malvids; Brassicales; Brassicaceae; Camelineae; Arabidopsis	.	.	.	.	.	.	.	COG0471^Transporter	.	GO:0009507^cellular_component^chloroplast`GO:0009941^cellular_component^chloroplast envelope`GO:0009706^cellular_component^chloroplast inner membrane`GO:0009534^cellular_component^chloroplast thylakoid`GO:0016021^cellular_component^integral component of membrane`GO:0016020^cellular_component^membrane`GO:0005739^cellular_component^mitochondrion`GO:0009536^cellular_component^plastid`GO:0015139^mole…	.	.	.
TRINITY_DN33938_c3_g4_i2	DIT1_SPIOL^DIT1_SPIOL^Q:3-173,H:163-219^92.982%ID^E:9.62e-28^RecName: Full=Dicarboxylate transporter 1, chloroplastic;^Eukaryota; Viridiplantae; Streptophyta; Embryophyta; Tracheophyta; Spermatophyta; Magnoliophyta; eudicotyledons; Gunneridae; Pentapetalae; Caryophyllales; Amaranthaceae; Chenopodioideae; Anserineae; Spinacia	.	.	.	.	.	.	.	.	.	GO:0009706^cellular_component^chloroplast inner membrane`GO:0016021^cellular_component^integral component of membrane`GO:0015139^molecular_function^alpha-ketoglutarate transmembrane transporter activity`GO:0015140^molecular_function^malate transmembrane transporter activity`GO:0015742^biological_process^alpha-ketoglutarate transport`GO:0071423^biological_process^malate transmembrane transport`GO:…	.	.	.
TRINITY_DN33938_c3_g1_i5	DIT1_SPIOL^DIT1_SPIOL^Q:2-325,H:269-376^88.889%ID^E:1.22e-45^RecName: Full=Dicarboxylate transporter 1, chloroplastic;^Eukaryota; Viridiplantae; Streptophyta; Embryophyta; Tracheophyta; Spermatophyta; Magnoliophyta; eudicotyledons; Gunneridae; Pentapetalae; Caryophyllales; Amaranthaceae; Chenopodioideae; Anserineae; Spinacia`DIT1_SPIOL^DIT1_SPIOL^Q:768-974,H:376-444^92.754%ID^E:8.48e-24^RecName: …	.	TRINITY_DN33938_c3_g1_i5.p1	2-373[+]	DIT1_SPIOL^DIT1_SPIOL^Q:1-108,H:269-376^88.889%ID^E:1.26e-60^RecName: Full=Dicarboxylate transporter 1, chloroplastic;^Eukaryota; Viridiplantae; Streptophyta; Embryophyta; Tracheophyta; Spermatophyta; Magnoliophyta; eudicotyledons; Gunneridae; Pentapetalae; Caryophyllales; Amaranthaceae; Chenopodioideae; Anserineae; Spinacia	.	sigP:0.713333^^^	ExpAA=61.77^PredHel=3^Topology=o13-35i47-69o99-121i	.	.	GO:0009706^cellular_component^chloroplast inner membrane`GO:0016021^cellular_component^integral component of membrane`GO:0015139^molecular_function^alpha-ketoglutarate transmembrane transporter activity`GO:0015140^molecular_function^malate transmembrane transporter activity`GO:0015742^biological_process^alpha-ketoglutarate transport`GO:0071423^biological_process^malate transmembrane transport`GO:…	.	.	.
TRINITY_DN33938_c3_g4_i3	DIT1_SPIOL^DIT1_SPIOL^Q:1-174,H:151-208^89.655%ID^E:5.01e-27^RecName: Full=Dicarboxylate transporter 1, chloroplastic;^Eukaryota; Viridiplantae; Streptophyta; Embryophyta; Tracheophyta; Spermatophyta; Magnoliophyta; eudicotyledons; Gunneridae; Pentapetalae; Caryophyllales; Amaranthaceae; Chenopodioideae; Anserineae; Spinacia	.	.	.	.	.	.	.	.	.	GO:0009706^cellular_component^chloroplast inner membrane`GO:0016021^cellular_component^integral component of membrane`GO:0015139^molecular_function^alpha-ketoglutarate transmembrane transporter activity`GO:0015140^molecular_function^malate transmembrane transporter activity`GO:0015742^biological_process^alpha-ketoglutarate transport`GO:0071423^biological_process^malate transmembrane transport`GO:…	.	.	.
TRINITY_DN33938_c3_g3_i2	.	.	.	.	.	.	.	.	.	.	.	.	.	.
TRINITY_DN33938_c3_g5_i1	DIT1_SPIOL^DIT1_SPIOL^Q:2-151,H:517-566^92%ID^E:1.25e-25^RecName: Full=Dicarboxylate transporter 1, chloroplastic;^Eukaryota; Viridiplantae; Streptophyta; Embryophyta; Tracheophyta; Spermatophyta; Magnoliophyta; eudicotyledons; Gunneridae; Pentapetalae; Caryophyllales; Amaranthaceae; Chenopodioideae; Anserineae; Spinacia	.	.	.	.	.	.	.	.	.	GO:0009706^cellular_component^chloroplast inner membrane`GO:0016021^cellular_component^integral component of membrane`GO:0015139^molecular_function^alpha-ketoglutarate transmembrane transporter activity`GO:0015140^molecular_function^malate transmembrane transporter activity`GO:0015742^biological_process^alpha-ketoglutarate transport`GO:0071423^biological_process^malate transmembrane transport`GO:…	.	.	.
TRINITY_DN33938_c3_g6_i1	DIT1_ARATH^DIT1_ARATH^Q:1-204,H:444-511^92.647%ID^E:1.25e-35^RecName: Full=Dicarboxylate transporter 1, chloroplastic;^Eukaryota; Viridiplantae; Streptophyta; Embryophyta; Tracheophyta; Spermatophyta; Magnoliophyta; eudicotyledons; Gunneridae; Pentapetalae; rosids; malvids; Brassicales; Brassicaceae; Camelineae; Arabidopsis	.	.	.	.	.	.	.	COG0471^Transporter	.	GO:0009507^cellular_component^chloroplast`GO:0009941^cellular_component^chloroplast envelope`GO:0009706^cellular_component^chloroplast inner membrane`GO:0009534^cellular_component^chloroplast thylakoid`GO:0016021^cellular_component^integral component of membrane`GO:0016020^cellular_component^membrane`GO:0005739^cellular_component^mitochondrion`GO:0009536^cellular_component^plastid`GO:0015139^mole…	.	.	.
TRINITY_DN33938_c3_g1_i6	DIT1_ARATH^DIT1_ARATH^Q:61-267,H:374-442^94.203%ID^E:3.67e-27^RecName: Full=Dicarboxylate transporter 1, chloroplastic;^Eukaryota; Viridiplantae; Streptophyta; Embryophyta; Tracheophyta; Spermatophyta; Magnoliophyta; eudicotyledons; Gunneridae; Pentapetalae; rosids; malvids; Brassicales; Brassicaceae; Camelineae; Arabidopsis	.	.	.	.	.	.	.	COG0471^Transporter	.	GO:0009507^cellular_component^chloroplast`GO:0009941^cellular_component^chloroplast envelope`GO:0009706^cellular_component^chloroplast inner membrane`GO:0009534^cellular_component^chloroplast thylakoid`GO:0016021^cellular_component^integral component of membrane`GO:0016020^cellular_component^membrane`GO:0005739^cellular_component^mitochondrion`GO:0009536^cellular_component^plastid`GO:0015139^mole…	.	.	.
TRINITY_DN33938_c3_g1_i7	DIT1_SPIOL^DIT1_SPIOL^Q:2-382,H:328-454^85.827%ID^E:8.21e-61^RecName: Full=Dicarboxylate transporter 1, chloroplastic;^Eukaryota; Viridiplantae; Streptophyta; Embryophyta; Tracheophyta; Spermatophyta; Magnoliophyta; eudicotyledons; Gunneridae; Pentapetalae; Caryophyllales; Amaranthaceae; Chenopodioideae; Anserineae; Spinacia	.	TRINITY_DN33938_c3_g1_i7.p1	2-382[+]	DIT1_SPIOL^DIT1_SPIOL^Q:1-127,H:328-454^85.827%ID^E:1.49e-70^RecName: Full=Dicarboxylate transporter 1, chloroplastic;^Eukaryota; Viridiplantae; Streptophyta; Embryophyta; Tracheophyta; Spermatophyta; Magnoliophyta; eudicotyledons; Gunneridae; Pentapetalae; Caryophyllales; Amaranthaceae; Chenopodioideae; Anserineae; Spinacia	.	sigP:0.985335^^^	ExpAA=61.04^PredHel=3^Topology=i39-58o62-81i94-116o	.	.	GO:0009706^cellular_component^chloroplast inner membrane`GO:0016021^cellular_component^integral component of membrane`GO:0015139^molecular_function^alpha-ketoglutarate transmembrane transporter activity`GO:0015140^molecular_function^malate transmembrane transporter activity`GO:0015742^biological_process^alpha-ketoglutarate transport`GO:0071423^biological_process^malate transmembrane transport`GO:…	.	.	.
TRINITY_DN33938_c3_g1_i8	DIT1_SPIOL^DIT1_SPIOL^Q:2-169,H:370-425^92.857%ID^E:8.58e-18^RecName: Full=Dicarboxylate transporter 1, chloroplastic;^Eukaryota; Viridiplantae; Streptophyta; Embryophyta; Tracheophyta; Spermatophyta; Magnoliophyta; eudicotyledons; Gunneridae; Pentapetalae; Caryophyllales; Amaranthaceae; Chenopodioideae; Anserineae; Spinacia	.	.	.	.	.	.	.	.	.	GO:0009706^cellular_component^chloroplast inner membrane`GO:0016021^cellular_component^integral component of membrane`GO:0015139^molecular_function^alpha-ketoglutarate transmembrane transporter activity`GO:0015140^molecular_function^malate transmembrane transporter activity`GO:0015742^biological_process^alpha-ketoglutarate transport`GO:0071423^biological_process^malate transmembrane transport`GO:…	.	.	.
TRINITY_DN33938_c3_g2_i3	DIT1_SPIOL^DIT1_SPIOL^Q:576-656,H:99-125^81.481%ID^E:1.09e-06^RecName: Full=Dicarboxylate transporter 1, chloroplastic;^Eukaryota; Viridiplantae; Streptophyta; Embryophyta; Tracheophyta; Spermatophyta; Magnoliophyta; eudicotyledons; Gunneridae; Pentapetalae; Caryophyllales; Amaranthaceae; Chenopodioideae; Anserineae; Spinacia	.	.	.	.	.	.	.	.	.	GO:0009706^cellular_component^chloroplast inner membrane`GO:0016021^cellular_component^integral component of membrane`GO:0015139^molecular_function^alpha-ketoglutarate transmembrane transporter activity`GO:0015140^molecular_function^malate transmembrane transporter activity`GO:0015742^biological_process^alpha-ketoglutarate transport`GO:0071423^biological_process^malate transmembrane transport`GO:…	.	.	.
TRINITY_DN33938_c3_g3_i3	.	.	.	.	.	.	.	.	.	.	.	.	.	.
TRINITY_DN33938_c3_g2_i4	.	.	.	.	.	.	.	.	.	.	.	.	.	.
TRINITY_DN33938_c3_g4_i4	DIT1_SPIOL^DIT1_SPIOL^Q:1-192,H:158-221^95.312%ID^E:1.94e-33^RecName: Full=Dicarboxylate transporter 1, chloroplastic;^Eukaryota; Viridiplantae; Streptophyta; Embryophyta; Tracheophyta; Spermatophyta; Magnoliophyta; eudicotyledons; Gunneridae; Pentapetalae; Caryophyllales; Amaranthaceae; Chenopodioideae; Anserineae; Spinacia	.	.	.	.	.	.	.	.	.	GO:0009706^cellular_component^chloroplast inner membrane`GO:0016021^cellular_component^integral component of membrane`GO:0015139^molecular_function^alpha-ketoglutarate transmembrane transporter activity`GO:0015140^molecular_function^malate transmembrane transporter activity`GO:0015742^biological_process^alpha-ketoglutarate transport`GO:0071423^biological_process^malate transmembrane transport`GO:…	.	.	.
TRINITY_DN33938_c7_g1_i1	DIT1_SPIOL^DIT1_SPIOL^Q:113-3,H:99-135^75.676%ID^E:1.17e-11^RecName: Full=Dicarboxylate transporter 1, chloroplastic;^Eukaryota; Viridiplantae; Streptophyta; Embryophyta; Tracheophyta; Spermatophyta; Magnoliophyta; eudicotyledons; Gunneridae; Pentapetalae; Caryophyllales; Amaranthaceae; Chenopodioideae; Anserineae; Spinacia	.	.	.	.	.	.	.	.	.	GO:0009706^cellular_component^chloroplast inner membrane`GO:0016021^cellular_component^integral component of membrane`GO:0015139^molecular_function^alpha-ketoglutarate transmembrane transporter activity`GO:0015140^molecular_function^malate transmembrane transporter activity`GO:0015742^biological_process^alpha-ketoglutarate transport`GO:0071423^biological_process^malate transmembrane transport`GO:…	.	.	.
TRINITY_DN33938_c8_g1_i1	DIT1_SPIOL^DIT1_SPIOL^Q:3-152,H:305-354^74%ID^E:5.45e-19^RecName: Full=Dicarboxylate transporter 1, chloroplastic;^Eukaryota; Viridiplantae; Streptophyta; Embryophyta; Tracheophyta; Spermatophyta; Magnoliophyta; eudicotyledons; Gunneridae; Pentapetalae; Caryophyllales; Amaranthaceae; Chenopodioideae; Anserineae; Spinacia	.	.	.	.	.	.	.	.	.	GO:0009706^cellular_component^chloroplast inner membrane`GO:0016021^cellular_component^integral component of membrane`GO:0015139^molecular_function^alpha-ketoglutarate transmembrane transporter activity`GO:0015140^molecular_function^malate transmembrane transporter activity`GO:0015742^biological_process^alpha-ketoglutarate transport`GO:0071423^biological_process^malate transmembrane transport`GO:…	.	.	.
TRINITY_DN33938_c9_g1_i1	DIT1_SPIOL^DIT1_SPIOL^Q:2-151,H:312-361^70%ID^E:3.8e-18^RecName: Full=Dicarboxylate transporter 1, chloroplastic;^Eukaryota; Viridiplantae; Streptophyta; Embryophyta; Tracheophyta; Spermatophyta; Magnoliophyta; eudicotyledons; Gunneridae; Pentapetalae; Caryophyllales; Amaranthaceae; Chenopodioideae; Anserineae; Spinacia	.	.	.	.	.	.	.	.	.	GO:0009706^cellular_component^chloroplast inner membrane`GO:0016021^cellular_component^integral component of membrane`GO:0015139^molecular_function^alpha-ketoglutarate transmembrane transporter activity`GO:0015140^molecular_function^malate transmembrane transporter activity`GO:0015742^biological_process^alpha-ketoglutarate transport`GO:0071423^biological_process^malate transmembrane transport`GO:…	.	.	.
TRINITY_DN33938_c12_g1_i1	DIT1_SPIOL^DIT1_SPIOL^Q:223-2,H:107-180^71.622%ID^E:9.94e-26^RecName: Full=Dicarboxylate transporter 1, chloroplastic;^Eukaryota; Viridiplantae; Streptophyta; Embryophyta; Tracheophyta; Spermatophyta; Magnoliophyta; eudicotyledons; Gunneridae; Pentapetalae; Caryophyllales; Amaranthaceae; Chenopodioideae; Anserineae; Spinacia	.	.	.	.	.	.	.	.	.	GO:0009706^cellular_component^chloroplast inner membrane`GO:0016021^cellular_component^integral component of membrane`GO:0015139^molecular_function^alpha-ketoglutarate transmembrane transporter activity`GO:0015140^molecular_function^malate transmembrane transporter activity`GO:0015742^biological_process^alpha-ketoglutarate transport`GO:0071423^biological_process^malate transmembrane transport`GO:…	.	.	.
TRINITY_DN33938_c15_g1_i1	.	.	.	.	.	.	.	.	.	.	.	.	.	.
TRINITY_DN33938_c16_g1_i1	DIT1_SPIOL^DIT1_SPIOL^Q:2-175,H:512-569^77.586%ID^E:1.89e-16^RecName: Full=Dicarboxylate transporter 1, chloroplastic;^Eukaryota; Viridiplantae; Streptophyta; Embryophyta; Tracheophyta; Spermatophyta; Magnoliophyta; eudicotyledons; Gunneridae; Pentapetalae; Caryophyllales; Amaranthaceae; Chenopodioideae; Anserineae; Spinacia	.	.	.	.	.	.	.	.	.	GO:0009706^cellular_component^chloroplast inner membrane`GO:0016021^cellular_component^integral component of membrane`GO:0015139^molecular_function^alpha-ketoglutarate transmembrane transporter activity`GO:0015140^molecular_function^malate transmembrane transporter activity`GO:0015742^biological_process^alpha-ketoglutarate transport`GO:0071423^biological_process^malate transmembrane transport`GO:…	.	.	.
TRINITY_DN33938_c18_g1_i1	.	.	.	.	.	.	.	.	.	.	.	.	.	.
TRINITY_DN33938_c19_g1_i1	DIT1_SPIOL^DIT1_SPIOL^Q:212-3,H:149-218^81.429%ID^E:4.99e-30^RecName: Full=Dicarboxylate transporter 1, chloroplastic;^Eukaryota; Viridiplantae; Streptophyta; Embryophyta; Tracheophyta; Spermatophyta; Magnoliophyta; eudicotyledons; Gunneridae; Pentapetalae; Caryophyllales; Amaranthaceae; Chenopodioideae; Anserineae; Spinacia	.	.	.	.	.	.	.	.	.	GO:0009706^cellular_component^chloroplast inner membrane`GO:0016021^cellular_component^integral component of membrane`GO:0015139^molecular_function^alpha-ketoglutarate transmembrane transporter activity`GO:0015140^molecular_function^malate transmembrane transporter activity`GO:0015742^biological_process^alpha-ketoglutarate transport`GO:0071423^biological_process^malate transmembrane transport`GO:…	.	.	.
TRINITY_DN33938_c20_g1_i1	.	.	.	.	.	.	.	.	.	.	.	.	.	.
TRINITY_DN33985_c0_g1_i1	DHSS_ANACY^DHSS_ANACY^Q:219-4,H:66-137^44.444%ID^E:1e-12^RecName: Full=Soluble hydrogenase 42 kDa subunit;^Bacteria; Cyanobacteria; Nostocales; Nostocaceae; Anabaena	.	.	.	.	.	.	.	.	.	GO:0005737^cellular_component^cytoplasm`GO:0016491^molecular_function^oxidoreductase activity	.	.	.
TRINITY_DN33985_c0_g1_i2	DHSS_ANACY^DHSS_ANACY^Q:223-5,H:63-135^42.466%ID^E:2.19e-12^RecName: Full=Soluble hydrogenase 42 kDa subunit;^Bacteria; Cyanobacteria; Nostocales; Nostocaceae; Anabaena	.	.	.	.	.	.	.	.	.	GO:0005737^cellular_component^cytoplasm`GO:0016491^molecular_function^oxidoreductase activity	.	.	.
TRINITY_DN33985_c0_g1_i3	DHSS_ANACY^DHSS_ANACY^Q:204-1,H:66-133^38.235%ID^E:1.11e-07^RecName: Full=Soluble hydrogenase 42 kDa subunit;^Bacteria; Cyanobacteria; Nostocales; Nostocaceae; Anabaena	.	.	.	.	.	.	.	.	.	GO:0005737^cellular_component^cytoplasm`GO:0016491^molecular_function^oxidoreductase activity	.	.	.
TRINITY_DN33985_c0_g1_i4	DHSS_ANACY^DHSS_ANACY^Q:147-1,H:64-112^42.857%ID^E:4.2e-07^RecName: Full=Soluble hydrogenase 42 kDa subunit;^Bacteria; Cyanobacteria; Nostocales; Nostocaceae; Anabaena	.	.	.	.	.	.	.	.	.	GO:0005737^cellular_component^cytoplasm`GO:0016491^molecular_function^oxidoreductase activity	.	.	.
TRINITY_DN33985_c0_g1_i5	DHSS_ANACY^DHSS_ANACY^Q:211-5,H:69-137^42.029%ID^E:3.03e-11^RecName: Full=Soluble hydrogenase 42 kDa subunit;^Bacteria; Cyanobacteria; Nostocales; Nostocaceae; Anabaena	.	.	.	.	.	.	.	.	.	GO:0005737^cellular_component^cytoplasm`GO:0016491^molecular_function^oxidoreductase activity	.	.	.
TRINITY_DN33985_c0_g1_i6	DHSS_ANACY^DHSS_ANACY^Q:173-6,H:69-124^37.5%ID^E:2.9e-06^RecName: Full=Soluble hydrogenase 42 kDa subunit;^Bacteria; Cyanobacteria; Nostocales; Nostocaceae; Anabaena	.	.	.	.	.	.	.	.	.	GO:0005737^cellular_component^cytoplasm`GO:0016491^molecular_function^oxidoreductase activity	.	.	.
TRINITY_DN33985_c0_g1_i7	DHSS_ANACY^DHSS_ANACY^Q:340-26,H:69-172^38.095%ID^E:7.39e-16^RecName: Full=Soluble hydrogenase 42 kDa subunit;^Bacteria; Cyanobacteria; Nostocales; Nostocaceae; Anabaena	.	.	.	.	.	.	.	.	.	GO:0005737^cellular_component^cytoplasm`GO:0016491^molecular_function^oxidoreductase activity	.	.	.
TRINITY_DN33985_c0_g1_i8	DHSS_ANACY^DHSS_ANACY^Q:152-6,H:65-113^40.816%ID^E:2.59e-07^RecName: Full=Soluble hydrogenase 42 kDa subunit;^Bacteria; Cyanobacteria; Nostocales; Nostocaceae; Anabaena	.	.	.	.	.	.	.	.	.	GO:0005737^cellular_component^cytoplasm`GO:0016491^molecular_function^oxidoreductase activity	.	.	.
TRINITY_DN33985_c0_g1_i9	DHSS_ANACY^DHSS_ANACY^Q:152-3,H:62-111^44%ID^E:2.25e-09^RecName: Full=Soluble hydrogenase 42 kDa subunit;^Bacteria; Cyanobacteria; Nostocales; Nostocaceae; Anabaena	.	.	.	.	.	.	.	.	.	GO:0005737^cellular_component^cytoplasm`GO:0016491^molecular_function^oxidoreductase activity	.	.	.
TRINITY_DN33985_c0_g1_i10	DHSS_ANACY^DHSS_ANACY^Q:241-5,H:57-135^41.772%ID^E:9.1e-15^RecName: Full=Soluble hydrogenase 42 kDa subunit;^Bacteria; Cyanobacteria; Nostocales; Nostocaceae; Anabaena	.	.	.	.	.	.	.	.	.	GO:0005737^cellular_component^cytoplasm`GO:0016491^molecular_function^oxidoreductase activity	.	.	.
TRINITY_DN33985_c0_g1_i11	DHSS_ANACY^DHSS_ANACY^Q:146-3,H:64-111^41.667%ID^E:4.16e-07^RecName: Full=Soluble hydrogenase 42 kDa subunit;^Bacteria; Cyanobacteria; Nostocales; Nostocaceae; Anabaena	.	.	.	.	.	.	.	.	.	GO:0005737^cellular_component^cytoplasm`GO:0016491^molecular_function^oxidoreductase activity	.	.	.
TRINITY_DN33985_c0_g1_i12	DHSS_ANACY^DHSS_ANACY^Q:242-6,H:46-124^32.911%ID^E:2.52e-07^RecName: Full=Soluble hydrogenase 42 kDa subunit;^Bacteria; Cyanobacteria; Nostocales; Nostocaceae; Anabaena	.	.	.	.	.	.	.	.	.	GO:0005737^cellular_component^cytoplasm`GO:0016491^molecular_function^oxidoreductase activity	.	.	.
TRINITY_DN33985_c0_g1_i13	DHSS_ANACY^DHSS_ANACY^Q:156-22,H:69-113^42.222%ID^E:3.22e-06^RecName: Full=Soluble hydrogenase 42 kDa subunit;^Bacteria; Cyanobacteria; Nostocales; Nostocaceae; Anabaena	.	.	.	.	.	.	.	.	.	GO:0005737^cellular_component^cytoplasm`GO:0016491^molecular_function^oxidoreductase activity	.	.	.
TRINITY_DN33985_c0_g1_i14	.	.	.	.	.	.	.	.	.	.	.	.	.	.
TRINITY_DN33985_c0_g1_i15	.	.	.	.	.	.	.	.	.	.	.	.	.	.
TRINITY_DN33985_c0_g1_i16	.	.	.	.	.	.	.	.	.	.	.	.	.	.
TRINITY_DN33985_c0_g1_i17	DHSS_ANACY^DHSS_ANACY^Q:250-2,H:63-145^44.578%ID^E:2.58e-17^RecName: Full=Soluble hydrogenase 42 kDa subunit;^Bacteria; Cyanobacteria; Nostocales; Nostocaceae; Anabaena	.	.	.	.	.	.	.	.	.	GO:0005737^cellular_component^cytoplasm`GO:0016491^molecular_function^oxidoreductase activity	.	.	.
TRINITY_DN33985_c0_g1_i18	DHSS_ANACY^DHSS_ANACY^Q:149-3,H:64-112^42.857%ID^E:5.74e-07^RecName: Full=Soluble hydrogenase 42 kDa subunit;^Bacteria; Cyanobacteria; Nostocales; Nostocaceae; Anabaena	.	.	.	.	.	.	.	.	.	GO:0005737^cellular_component^cytoplasm`GO:0016491^molecular_function^oxidoreductase activity	.	.	.
TRINITY_DN33985_c0_g1_i19	DHSS_ANACY^DHSS_ANACY^Q:220-5,H:66-137^41.667%ID^E:4.13e-11^RecName: Full=Soluble hydrogenase 42 kDa subunit;^Bacteria; Cyanobacteria; Nostocales; Nostocaceae; Anabaena	.	.	.	.	.	.	.	.	.	GO:0005737^cellular_component^cytoplasm`GO:0016491^molecular_function^oxidoreductase activity	.	.	.
TRINITY_DN33985_c0_g1_i20	.	.	.	.	.	.	.	.	.	.	.	.	.	.
TRINITY_DN33985_c0_g1_i21	DHSS_ANACY^DHSS_ANACY^Q:169-2,H:69-124^37.5%ID^E:5.07e-07^RecName: Full=Soluble hydrogenase 42 kDa subunit;^Bacteria; Cyanobacteria; Nostocales; Nostocaceae; Anabaena	.	.	.	.	.	.	.	.	.	GO:0005737^cellular_component^cytoplasm`GO:0016491^molecular_function^oxidoreductase activity	.	.	.
TRINITY_DN33985_c0_g1_i22	.	.	.	.	.	.	.	.	.	.	.	.	.	.
TRINITY_DN33985_c0_g1_i23	.	.	.	.	.	.	.	.	.	.	.	.	.	.
TRINITY_DN33985_c0_g1_i24	DHSS_ANACY^DHSS_ANACY^Q:152-3,H:62-111^42%ID^E:3.36e-08^RecName: Full=Soluble hydrogenase 42 kDa subunit;^Bacteria; Cyanobacteria; Nostocales; Nostocaceae; Anabaena	.	.	.	.	.	.	.	.	.	GO:0005737^cellular_component^cytoplasm`GO:0016491^molecular_function^oxidoreductase activity	.	.	.
TRINITY_DN33985_c0_g1_i25	.	.	.	.	.	.	.	.	.	.	.	.	.	.
TRINITY_DN33985_c0_g1_i26	DHSS_ANACY^DHSS_ANACY^Q:263-3,H:64-150^43.678%ID^E:2.74e-17^RecName: Full=Soluble hydrogenase 42 kDa subunit;^Bacteria; Cyanobacteria; Nostocales; Nostocaceae; Anabaena	.	.	.	.	.	.	.	.	.	GO:0005737^cellular_component^cytoplasm`GO:0016491^molecular_function^oxidoreductase activity	.	.	.
TRINITY_DN33985_c0_g1_i27	DHSS_ANACY^DHSS_ANACY^Q:343-26,H:68-172^37.736%ID^E:5.03e-15^RecName: Full=Soluble hydrogenase 42 kDa subunit;^Bacteria; Cyanobacteria; Nostocales; Nostocaceae; Anabaena	.	TRINITY_DN33985_c0_g1_i27.p1	2-478[-]	DHSS_ANACY^DHSS_ANACY^Q:35-151,H:57-172^37.607%ID^E:7.33e-18^RecName: Full=Soluble hydrogenase 42 kDa subunit;^Bacteria; Cyanobacteria; Nostocales; Nostocaceae; Anabaena	.	sigP:0.996337^^^	.	.	.	GO:0005737^cellular_component^cytoplasm`GO:0016491^molecular_function^oxidoreductase activity	.	.	.
TRINITY_DN33985_c0_g1_i28	.	.	.	.	.	.	.	.	.	.	.	.	.	.
TRINITY_DN33985_c0_g1_i29	DHSS_ANACY^DHSS_ANACY^Q:154-2,H:63-113^47.059%ID^E:4.94e-11^RecName: Full=Soluble hydrogenase 42 kDa subunit;^Bacteria; Cyanobacteria; Nostocales; Nostocaceae; Anabaena	.	.	.	.	.	.	.	.	.	GO:0005737^cellular_component^cytoplasm`GO:0016491^molecular_function^oxidoreductase activity	.	.	.
TRINITY_DN33985_c0_g1_i30	DHSS_ANACY^DHSS_ANACY^Q:170-3,H:69-124^35.714%ID^E:8.9e-06^RecName: Full=Soluble hydrogenase 42 kDa subunit;^Bacteria; Cyanobacteria; Nostocales; Nostocaceae; Anabaena	.	.	.	.	.	.	.	.	.	GO:0005737^cellular_component^cytoplasm`GO:0016491^molecular_function^oxidoreductase activity	.	.	.
TRINITY_DN33985_c0_g1_i31	DHSS_ANACY^DHSS_ANACY^Q:255-1,H:62-146^38.824%ID^E:4.46e-10^RecName: Full=Soluble hydrogenase 42 kDa subunit;^Bacteria; Cyanobacteria; Nostocales; Nostocaceae; Anabaena	.	.	.	.	.	.	.	.	.	GO:0005737^cellular_component^cytoplasm`GO:0016491^molecular_function^oxidoreductase activity	.	.	.
TRINITY_DN33985_c0_g1_i32	.	.	.	.	.	.	.	.	.	.	.	.	.	.
TRINITY_DN33985_c0_g1_i33	.	.	.	.	.	.	.	.	.	.	.	.	.	.
TRINITY_DN33985_c0_g1_i34	DHSS_ANACY^DHSS_ANACY^Q:361-26,H:62-172^41.964%ID^E:1.01e-20^RecName: Full=Soluble hydrogenase 42 kDa subunit;^Bacteria; Cyanobacteria; Nostocales; Nostocaceae; Anabaena	.	TRINITY_DN33985_c0_g1_i34.p1	2-430[-]	DHSS_ANACY^DHSS_ANACY^Q:24-135,H:62-172^41.964%ID^E:9.07e-21^RecName: Full=Soluble hydrogenase 42 kDa subunit;^Bacteria; Cyanobacteria; Nostocales; Nostocaceae; Anabaena	.	sigP:0.999113^^^	.	.	.	GO:0005737^cellular_component^cytoplasm`GO:0016491^molecular_function^oxidoreductase activity	.	.	.
TRINITY_DN33985_c0_g1_i35	.	.	.	.	.	.	.	.	.	.	.	.	.	.
TRINITY_DN33985_c0_g1_i36	DHSS_ANACY^DHSS_ANACY^Q:176-3,H:69-126^36.207%ID^E:3.2e-06^RecName: Full=Soluble hydrogenase 42 kDa subunit;^Bacteria; Cyanobacteria; Nostocales; Nostocaceae; Anabaena	.	.	.	.	.	.	.	.	.	GO:0005737^cellular_component^cytoplasm`GO:0016491^molecular_function^oxidoreductase activity	.	.	.
TRINITY_DN33985_c1_g1_i1	DHSS_ANACY^DHSS_ANACY^Q:3-170,H:98-153^42.857%ID^E:2.42e-08^RecName: Full=Soluble hydrogenase 42 kDa subunit;^Bacteria; Cyanobacteria; Nostocales; Nostocaceae; Anabaena	.	.	.	.	.	.	.	.	.	GO:0005737^cellular_component^cytoplasm`GO:0016491^molecular_function^oxidoreductase activity	.	.	.
TRINITY_DN33985_c2_g1_i1	.	.	.	.	.	.	.	.	.	.	.	.	.	.
TRINITY_DN33985_c3_g1_i1	DHSS_ANACY^DHSS_ANACY^Q:66-248,H:68-128^40.984%ID^E:2.9e-08^RecName: Full=Soluble hydrogenase 42 kDa subunit;^Bacteria; Cyanobacteria; Nostocales; Nostocaceae; Anabaena	.	.	.	.	.	.	.	.	.	GO:0005737^cellular_component^cytoplasm`GO:0016491^molecular_function^oxidoreductase activity	.	.	.
TRINITY_DN33985_c4_g1_i1	DHSS_ANACY^DHSS_ANACY^Q:44-325,H:57-150^38.298%ID^E:2.39e-15^RecName: Full=Soluble hydrogenase 42 kDa subunit;^Bacteria; Cyanobacteria; Nostocales; Nostocaceae; Anabaena	.	TRINITY_DN33985_c4_g1_i1.p1	2-337[+]	DHSS_ANACY^DHSS_ANACY^Q:15-108,H:57-150^38.298%ID^E:2.15e-15^RecName: Full=Soluble hydrogenase 42 kDa subunit;^Bacteria; Cyanobacteria; Nostocales; Nostocaceae; Anabaena	.	sigP:0.99917^^^	.	.	.	GO:0005737^cellular_component^cytoplasm`GO:0016491^molecular_function^oxidoreductase activity	.	.	.
TRINITY_DN33985_c5_g1_i1	DHSS_ANACY^DHSS_ANACY^Q:182-12,H:57-113^35.088%ID^E:1.76e-06^RecName: Full=Soluble hydrogenase 42 kDa subunit;^Bacteria; Cyanobacteria; Nostocales; Nostocaceae; Anabaena	.	.	.	.	.	.	.	.	.	GO:0005737^cellular_component^cytoplasm`GO:0016491^molecular_function^oxidoreductase activity	.	.	.
TRINITY_DN33985_c6_g1_i1	DHSS_ANACY^DHSS_ANACY^Q:184-2,H:52-112^32.787%ID^E:4.09e-06^RecName: Full=Soluble hydrogenase 42 kDa subunit;^Bacteria; Cyanobacteria; Nostocales; Nostocaceae; Anabaena	.	.	.	.	.	.	.	.	.	GO:0005737^cellular_component^cytoplasm`GO:0016491^molecular_function^oxidoreductase activity	.	.	.
TRINITY_DN33985_c7_g1_i1	.	.	.	.	.	.	.	.	.	.	.	.	.	.
TRINITY_DN33985_c9_g1_i1	.	.	.	.	.	.	.	.	.	.	.	.	.	.
TRINITY_DN34000_c0_g1_i1	.	.	.	.	.	.	.	.	.	.	.	.	.	.
TRINITY_DN34000_c1_g1_i1	.	.	.	.	.	.	.	.	.	.	.	.	.	.
TRINITY_DN34000_c2_g1_i1	ERP60_SCHMA^ERP60_SCHMA^Q:275-763,H:269-424^33.742%ID^E:3.64e-16^RecName: Full=Probable protein disulfide-isomerase ER-60;^Eukaryota; Metazoa; Platyhelminthes; Trematoda; Digenea; Strigeidida; Schistosomatoidea; Schistosomatidae; Schistosoma	.	TRINITY_DN34000_c2_g1_i1.p1	2-1240[+]	ERP60_SCHMA^ERP60_SCHMA^Q:92-254,H:269-424^33.742%ID^E:1.43e-16^RecName: Full=Probable protein disulfide-isomerase ER-60;^Eukaryota; Metazoa; Platyhelminthes; Trematoda; Digenea; Strigeidida; Schistosomatoidea; Schistosomatidae; Schistosoma	.	sigP:0.999686^^^	ExpAA=27.45^PredHel=1^Topology=o300-322i	COG0526^Thioredoxin	.	GO:0005788^cellular_component^endoplasmic reticulum lumen`GO:0003756^molecular_function^protein disulfide isomerase activity`GO:0045454^biological_process^cell redox homeostasis	.	.	.
TRINITY_DN34000_c2_g2_i1	.	.	.	.	.	.	.	.	.	.	.	.	.	.
TRINITY_DN34000_c2_g3_i1	ERP60_SCHMA^ERP60_SCHMA^Q:200-6,H:360-424^41.538%ID^E:5.19e-11^RecName: Full=Probable protein disulfide-isomerase ER-60;^Eukaryota; Metazoa; Platyhelminthes; Trematoda; Digenea; Strigeidida; Schistosomatoidea; Schistosomatidae; Schistosoma	.	.	.	.	.	.	.	COG0526^Thioredoxin	.	GO:0005788^cellular_component^endoplasmic reticulum lumen`GO:0003756^molecular_function^protein disulfide isomerase activity`GO:0045454^biological_process^cell redox homeostasis	.	.	.
TRINITY_DN34000_c2_g1_i2	ERP60_SCHMA^ERP60_SCHMA^Q:275-940,H:269-483^33.184%ID^E:3.56e-24^RecName: Full=Probable protein disulfide-isomerase ER-60;^Eukaryota; Metazoa; Platyhelminthes; Trematoda; Digenea; Strigeidida; Schistosomatoidea; Schistosomatidae; Schistosoma	.	TRINITY_DN34000_c2_g1_i2.p1	2-994[+]	ERP60_SCHMA^ERP60_SCHMA^Q:92-313,H:269-483^33.184%ID^E:5.36e-25^RecName: Full=Probable protein disulfide-isomerase ER-60;^Eukaryota; Metazoa; Platyhelminthes; Trematoda; Digenea; Strigeidida; Schistosomatoidea; Schistosomatidae; Schistosoma	.	sigP:0.999686^^^	.	COG0526^Thioredoxin	.	GO:0005788^cellular_component^endoplasmic reticulum lumen`GO:0003756^molecular_function^protein disulfide isomerase activity`GO:0045454^biological_process^cell redox homeostasis	.	.	.
TRINITY_DN34000_c2_g4_i1	ERP60_SCHMA^ERP60_SCHMA^Q:473-57,H:19-158^33.571%ID^E:4.59e-24^RecName: Full=Probable protein disulfide-isomerase ER-60;^Eukaryota; Metazoa; Platyhelminthes; Trematoda; Digenea; Strigeidida; Schistosomatoidea; Schistosomatidae; Schistosoma`ERP60_SCHMA^ERP60_SCHMA^Q:452-162,H:367-465^38.614%ID^E:9.66e-13^RecName: Full=Probable protein disulfide-isomerase ER-60;^Eukaryota; Metazoa; Platyhelminthes;…	.	TRINITY_DN34000_c2_g4_i1.p1	3-890[-]	ERP60_SCHMA^ERP60_SCHMA^Q:140-295,H:19-176^32.911%ID^E:1.33e-24^RecName: Full=Probable protein disulfide-isomerase ER-60;^Eukaryota; Metazoa; Platyhelminthes; Trematoda; Digenea; Strigeidida; Schistosomatoidea; Schistosomatidae; Schistosoma`ERP60_SCHMA^ERP60_SCHMA^Q:127-243,H:353-465^37.19%ID^E:9.98e-13^RecName: Full=Probable protein disulfide-isomerase ER-60;^Eukaryota; Metazoa; Platyhelminthes;…	.	sigP:0.979597^^^	.	COG0526^Thioredoxin	.	GO:0005788^cellular_component^endoplasmic reticulum lumen`GO:0003756^molecular_function^protein disulfide isomerase activity`GO:0045454^biological_process^cell redox homeostasis	.	.	.
TRINITY_DN34000_c2_g5_i1	.	.	.	.	.	.	.	.	.	.	.	.	.	.
TRINITY_DN34000_c2_g6_i1	.	.	.	.	.	.	.	.	.	.	.	.	.	.
TRINITY_DN34000_c2_g7_i1	.	.	.	.	.	.	.	.	.	.	.	.	.	.
TRINITY_DN34000_c2_g8_i1	.	.	.	.	.	.	.	.	.	.	.	.	.	.
TRINITY_DN34000_c2_g1_i3	.	.	.	.	.	.	.	.	.	.	.	.	.	.
TRINITY_DN34000_c2_g1_i4	ERP60_SCHMA^ERP60_SCHMA^Q:275-763,H:269-424^33.742%ID^E:9.62e-17^RecName: Full=Probable protein disulfide-isomerase ER-60;^Eukaryota; Metazoa; Platyhelminthes; Trematoda; Digenea; Strigeidida; Schistosomatoidea; Schistosomatidae; Schistosoma	.	TRINITY_DN34000_c2_g1_i4.p1	2-1129[+]	ERP60_SCHMA^ERP60_SCHMA^Q:92-254,H:269-424^33.742%ID^E:8.4e-17^RecName: Full=Probable protein disulfide-isomerase ER-60;^Eukaryota; Metazoa; Platyhelminthes; Trematoda; Digenea; Strigeidida; Schistosomatoidea; Schistosomatidae; Schistosoma	.	sigP:0.999686^^^	ExpAA=28.13^PredHel=1^Topology=o300-322i	COG0526^Thioredoxin	.	GO:0005788^cellular_component^endoplasmic reticulum lumen`GO:0003756^molecular_function^protein disulfide isomerase activity`GO:0045454^biological_process^cell redox homeostasis	.	.	.
TRINITY_DN34000_c3_g1_i1	ERP60_SCHMA^ERP60_SCHMA^Q:145-5,H:26-72^44.681%ID^E:1.13e-08^RecName: Full=Probable protein disulfide-isomerase ER-60;^Eukaryota; Metazoa; Platyhelminthes; Trematoda; Digenea; Strigeidida; Schistosomatoidea; Schistosomatidae; Schistosoma`ERP60_SCHMA^ERP60_SCHMA^Q:187-2,H:353-414^42.857%ID^E:2.83e-07^RecName: Full=Probable protein disulfide-isomerase ER-60;^Eukaryota; Metazoa; Platyhelminthes; Tre…	.	.	.	.	.	.	.	COG0526^Thioredoxin	.	GO:0005788^cellular_component^endoplasmic reticulum lumen`GO:0003756^molecular_function^protein disulfide isomerase activity`GO:0045454^biological_process^cell redox homeostasis	.	.	.
TRINITY_DN34000_c3_g2_i1	.	.	.	.	.	.	.	.	.	.	.	.	.	.
TRINITY_DN34000_c3_g3_i1	.	.	.	.	.	.	.	.	.	.	.	.	.	.
TRINITY_DN34000_c3_g3_i2	.	.	.	.	.	.	.	.	.	.	.	.	.	.
TRINITY_DN34000_c3_g4_i1	.	.	.	.	.	.	.	.	.	.	.	.	.	.
TRINITY_DN34000_c3_g5_i1	ERP38_NEUCR^ERP38_NEUCR^Q:163-2,H:25-79^43.636%ID^E:4.5e-11^RecName: Full=Protein disulfide-isomerase erp38;^Eukaryota; Fungi; Dikarya; Ascomycota; Pezizomycotina; Sordariomycetes; Sordariomycetidae; Sordariales; Sordariaceae; Neurospora`ERP38_NEUCR^ERP38_NEUCR^Q:121-2,H:159-198^50%ID^E:1.69e-07^RecName: Full=Protein disulfide-isomerase erp38;^Eukaryota; Fungi; Dikarya; Ascomycota; Pezizomycotina…	.	.	.	.	.	.	.	.	KEGG:ncr:NCU03739`KO:K09584	GO:0005788^cellular_component^endoplasmic reticulum lumen`GO:0003756^molecular_function^protein disulfide isomerase activity`GO:0015035^molecular_function^protein disulfide oxidoreductase activity`GO:0045454^biological_process^cell redox homeostasis`GO:0034599^biological_process^cellular response to oxidative stress`GO:0006457^biological_process^protein folding`GO:0034976^biological_process^respo…	.	.	.
TRINITY_DN34000_c3_g2_i2	.	.	.	.	.	.	.	.	.	.	.	.	.	.
TRINITY_DN34000_c3_g6_i1	.	.	.	.	.	.	.	.	.	.	.	.	.	.
TRINITY_DN34000_c3_g3_i3	.	.	.	.	.	.	.	.	.	.	.	.	.	.
TRINITY_DN34000_c3_g1_i2	EUG1_YEAST^EUG1_YEAST^Q:176-12,H:26-80^45.455%ID^E:2.79e-08^RecName: Full=Protein disulfide-isomerase EUG1;^Eukaryota; Fungi; Dikarya; Ascomycota; Saccharomycotina; Saccharomycetes; Saccharomycetales; Saccharomycetaceae; Saccharomyces	.	.	.	.	.	.	.	.	KEGG:sce:YDR518W`KO:K09580	GO:0005788^cellular_component^endoplasmic reticulum lumen`GO:0003756^molecular_function^protein disulfide isomerase activity`GO:0015035^molecular_function^protein disulfide oxidoreductase activity`GO:0019153^molecular_function^protein-disulfide reductase (glutathione) activity`GO:0051082^molecular_function^unfolded protein binding`GO:0045454^biological_process^cell redox homeostasis`GO:0055114^bi…	.	.	.
TRINITY_DN34000_c3_g7_i1	.	.	.	.	.	.	.	.	.	.	.	.	.	.
TRINITY_DN34000_c3_g5_i2	BS2_TRYBB^BS2_TRYBB^Q:151-35,H:373-410^41.026%ID^E:5.8e-06^RecName: Full=Bloodstream-specific protein 2;^Eukaryota; Euglenozoa; Kinetoplastida; Trypanosomatidae; Trypanosoma	.	.	.	.	.	.	.	.	.	GO:0005623^cellular_component^cell`GO:0016853^molecular_function^isomerase activity`GO:0045454^biological_process^cell redox homeostasis	.	.	.
TRINITY_DN34000_c3_g5_i3	ERP60_SCHMA^ERP60_SCHMA^Q:148-2,H:384-433^40%ID^E:5.81e-08^RecName: Full=Probable protein disulfide-isomerase ER-60;^Eukaryota; Metazoa; Platyhelminthes; Trematoda; Digenea; Strigeidida; Schistosomatoidea; Schistosomatidae; Schistosoma`ERP60_SCHMA^ERP60_SCHMA^Q:407-252,H:334-385^34.615%ID^E:5.81e-08^RecName: Full=Probable protein disulfide-isomerase ER-60;^Eukaryota; Metazoa; Platyhelminthes; Tre…	.	.	.	.	.	.	.	COG0526^Thioredoxin	.	GO:0005788^cellular_component^endoplasmic reticulum lumen`GO:0003756^molecular_function^protein disulfide isomerase activity`GO:0045454^biological_process^cell redox homeostasis	.	.	.
TRINITY_DN34000_c3_g7_i2	.	.	.	.	.	.	.	.	.	.	.	.	.	.
TRINITY_DN34000_c3_g5_i4	.	.	.	.	.	.	.	.	.	.	.	.	.	.
TRINITY_DN34000_c3_g8_i1	.	.	TRINITY_DN34000_c3_g8_i1.p1	1-618[-]	ERP27_MOUSE^ERP27_MOUSE^Q:108-206,H:117-212^30.693%ID^E:9.82e-06^RecName: Full=Endoplasmic reticulum resident protein 27;^Eukaryota; Metazoa; Chordata; Craniata; Vertebrata; Euteleostomi; Mammalia; Eutheria; Euarchontoglires; Glires; Rodentia; Sciurognathi; Muroidea; Muridae; Murinae; Mus; Mus	.	sigP:0.998206^^^	.	COG0526^Thioredoxin	KEGG:mmu:69187	GO:0005788^cellular_component^endoplasmic reticulum lumen`GO:0003756^molecular_function^protein disulfide isomerase activity`GO:0006457^biological_process^protein folding`GO:0034976^biological_process^response to endoplasmic reticulum stress	.	.	.
TRINITY_DN34000_c5_g1_i1	.	.	.	.	.	.	.	.	.	.	.	.	.	.
TRINITY_DN34000_c7_g1_i1	.	.	.	.	.	.	.	.	.	.	.	.	.	.
TRINITY_DN34000_c8_g1_i1	.	.	.	.	.	.	.	.	.	.	.	.	.	.
TRINITY_DN34000_c10_g1_i1	.	.	.	.	.	.	.	.	.	.	.	.	.	.
TRINITY_DN34000_c12_g1_i1	.	.	.	.	.	.	.	.	.	.	.	.	.	.
TRINITY_DN34000_c13_g1_i1	.	.	.	.	.	.	.	.	.	.	.	.	.	.
TRINITY_DN34000_c14_g1_i1	.	.	.	.	.	.	.	.	.	.	.	.	.	.
TRINITY_DN34000_c15_g1_i1	.	.	.	.	.	.	.	.	.	.	.	.	.	.
TRINITY_DN33921_c0_g1_i1	DEAH2_ARATH^DEAH2_ARATH^Q:161-3,H:650-702^75.472%ID^E:1.03e-23^RecName: Full=Probable pre-mRNA-splicing factor ATP-dependent RNA helicase DEAH2 {ECO:0000305};^Eukaryota; Viridiplantae; Streptophyta; Embryophyta; Tracheophyta; Spermatophyta; Magnoliophyta; eudicotyledons; Gunneridae; Pentapetalae; rosids; malvids; Brassicales; Brassicaceae; Camelineae; Arabidopsis	.	.	.	.	.	.	.	COG1643^helicase	KEGG:ath:AT3G62310`KO:K12820	GO:0005829^cellular_component^cytosol`GO:0005730^cellular_component^nucleolus`GO:0005681^cellular_component^spliceosomal complex`GO:0005524^molecular_function^ATP binding`GO:0004386^molecular_function^helicase activity`GO:0003676^molecular_function^nucleic acid binding`GO:0006397^biological_process^mRNA processing`GO:0008380^biological_process^RNA splicing	.	.	.
TRINITY_DN33921_c2_g1_i1	DEAH2_ARATH^DEAH2_ARATH^Q:156-1,H:562-613^75%ID^E:6.15e-24^RecName: Full=Probable pre-mRNA-splicing factor ATP-dependent RNA helicase DEAH2 {ECO:0000305};^Eukaryota; Viridiplantae; Streptophyta; Embryophyta; Tracheophyta; Spermatophyta; Magnoliophyta; eudicotyledons; Gunneridae; Pentapetalae; rosids; malvids; Brassicales; Brassicaceae; Camelineae; Arabidopsis	.	.	.	.	.	.	.	COG1643^helicase	KEGG:ath:AT3G62310`KO:K12820	GO:0005829^cellular_component^cytosol`GO:0005730^cellular_component^nucleolus`GO:0005681^cellular_component^spliceosomal complex`GO:0005524^molecular_function^ATP binding`GO:0004386^molecular_function^helicase activity`GO:0003676^molecular_function^nucleic acid binding`GO:0006397^biological_process^mRNA processing`GO:0008380^biological_process^RNA splicing	.	.	.
TRINITY_DN33921_c2_g2_i1	DEAH2_ARATH^DEAH2_ARATH^Q:193-2,H:573-636^76.562%ID^E:1.53e-29^RecName: Full=Probable pre-mRNA-splicing factor ATP-dependent RNA helicase DEAH2 {ECO:0000305};^Eukaryota; Viridiplantae; Streptophyta; Embryophyta; Tracheophyta; Spermatophyta; Magnoliophyta; eudicotyledons; Gunneridae; Pentapetalae; rosids; malvids; Brassicales; Brassicaceae; Camelineae; Arabidopsis	.	.	.	.	.	.	.	COG1643^helicase	KEGG:ath:AT3G62310`KO:K12820	GO:0005829^cellular_component^cytosol`GO:0005730^cellular_component^nucleolus`GO:0005681^cellular_component^spliceosomal complex`GO:0005524^molecular_function^ATP binding`GO:0004386^molecular_function^helicase activity`GO:0003676^molecular_function^nucleic acid binding`GO:0006397^biological_process^mRNA processing`GO:0008380^biological_process^RNA splicing	.	.	.
TRINITY_DN33921_c3_g1_i1	.	.	.	.	.	.	.	.	.	.	.	.	.	.
TRINITY_DN33921_c3_g2_i1	DEAH2_ARATH^DEAH2_ARATH^Q:353-3,H:523-605^61.538%ID^E:1.71e-39^RecName: Full=Probable pre-mRNA-splicing factor ATP-dependent RNA helicase DEAH2 {ECO:0000305};^Eukaryota; Viridiplantae; Streptophyta; Embryophyta; Tracheophyta; Spermatophyta; Magnoliophyta; eudicotyledons; Gunneridae; Pentapetalae; rosids; malvids; Brassicales; Brassicaceae; Camelineae; Arabidopsis`DEAH2_ARATH^DEAH2_ARATH^Q:882-778…	.	.	.	.	.	.	.	COG1643^helicase	KEGG:ath:AT3G62310`KO:K12820	GO:0005829^cellular_component^cytosol`GO:0005730^cellular_component^nucleolus`GO:0005681^cellular_component^spliceosomal complex`GO:0005524^molecular_function^ATP binding`GO:0004386^molecular_function^helicase activity`GO:0003676^molecular_function^nucleic acid binding`GO:0006397^biological_process^mRNA processing`GO:0008380^biological_process^RNA splicing	.	.	.
TRINITY_DN33921_c3_g2_i2	DEAH2_ARATH^DEAH2_ARATH^Q:151-2,H:534-583^74%ID^E:3.76e-23^RecName: Full=Probable pre-mRNA-splicing factor ATP-dependent RNA helicase DEAH2 {ECO:0000305};^Eukaryota; Viridiplantae; Streptophyta; Embryophyta; Tracheophyta; Spermatophyta; Magnoliophyta; eudicotyledons; Gunneridae; Pentapetalae; rosids; malvids; Brassicales; Brassicaceae; Camelineae; Arabidopsis	.	.	.	.	.	.	.	COG1643^helicase	KEGG:ath:AT3G62310`KO:K12820	GO:0005829^cellular_component^cytosol`GO:0005730^cellular_component^nucleolus`GO:0005681^cellular_component^spliceosomal complex`GO:0005524^molecular_function^ATP binding`GO:0004386^molecular_function^helicase activity`GO:0003676^molecular_function^nucleic acid binding`GO:0006397^biological_process^mRNA processing`GO:0008380^biological_process^RNA splicing	.	.	.
TRINITY_DN33921_c3_g3_i1	DEAH2_ARATH^DEAH2_ARATH^Q:1050-1,H:102-451^93.714%ID^E:0^RecName: Full=Probable pre-mRNA-splicing factor ATP-dependent RNA helicase DEAH2 {ECO:0000305};^Eukaryota; Viridiplantae; Streptophyta; Embryophyta; Tracheophyta; Spermatophyta; Magnoliophyta; eudicotyledons; Gunneridae; Pentapetalae; rosids; malvids; Brassicales; Brassicaceae; Camelineae; Arabidopsis	.	TRINITY_DN33921_c3_g3_i1.p1	1-978[-]	DEAH2_ARATH^DEAH2_ARATH^Q:1-326,H:126-451^95.092%ID^E:0^RecName: Full=Probable pre-mRNA-splicing factor ATP-dependent RNA helicase DEAH2 {ECO:0000305};^Eukaryota; Viridiplantae; Streptophyta; Embryophyta; Tracheophyta; Spermatophyta; Magnoliophyta; eudicotyledons; Gunneridae; Pentapetalae; rosids; malvids; Brassicales; Brassicaceae; Camelineae; Arabidopsis	.	sigP:0.999016^^^	.	COG1643^helicase	KEGG:ath:AT3G62310`KO:K12820	GO:0005829^cellular_component^cytosol`GO:0005730^cellular_component^nucleolus`GO:0005681^cellular_component^spliceosomal complex`GO:0005524^molecular_function^ATP binding`GO:0004386^molecular_function^helicase activity`GO:0003676^molecular_function^nucleic acid binding`GO:0006397^biological_process^mRNA processing`GO:0008380^biological_process^RNA splicing	.	.	.
TRINITY_DN33921_c3_g1_i2	.	.	.	.	.	.	.	.	.	.	.	.	.	.
TRINITY_DN33921_c3_g4_i1	DEAH2_ARATH^DEAH2_ARATH^Q:293-3,H:11-105^60.825%ID^E:1.67e-35^RecName: Full=Probable pre-mRNA-splicing factor ATP-dependent RNA helicase DEAH2 {ECO:0000305};^Eukaryota; Viridiplantae; Streptophyta; Embryophyta; Tracheophyta; Spermatophyta; Magnoliophyta; eudicotyledons; Gunneridae; Pentapetalae; rosids; malvids; Brassicales; Brassicaceae; Camelineae; Arabidopsis	.	.	.	.	.	.	.	COG1643^helicase	KEGG:ath:AT3G62310`KO:K12820	GO:0005829^cellular_component^cytosol`GO:0005730^cellular_component^nucleolus`GO:0005681^cellular_component^spliceosomal complex`GO:0005524^molecular_function^ATP binding`GO:0004386^molecular_function^helicase activity`GO:0003676^molecular_function^nucleic acid binding`GO:0006397^biological_process^mRNA processing`GO:0008380^biological_process^RNA splicing	.	.	.
TRINITY_DN33921_c3_g4_i2	.	.	.	.	.	.	.	.	.	.	.	.	.	.
TRINITY_DN33921_c3_g2_i3	DEAH2_ARATH^DEAH2_ARATH^Q:227-3,H:518-592^82.667%ID^E:7.96e-41^RecName: Full=Probable pre-mRNA-splicing factor ATP-dependent RNA helicase DEAH2 {ECO:0000305};^Eukaryota; Viridiplantae; Streptophyta; Embryophyta; Tracheophyta; Spermatophyta; Magnoliophyta; eudicotyledons; Gunneridae; Pentapetalae; rosids; malvids; Brassicales; Brassicaceae; Camelineae; Arabidopsis	.	.	.	.	.	.	.	COG1643^helicase	KEGG:ath:AT3G62310`KO:K12820	GO:0005829^cellular_component^cytosol`GO:0005730^cellular_component^nucleolus`GO:0005681^cellular_component^spliceosomal complex`GO:0005524^molecular_function^ATP binding`GO:0004386^molecular_function^helicase activity`GO:0003676^molecular_function^nucleic acid binding`GO:0006397^biological_process^mRNA processing`GO:0008380^biological_process^RNA splicing	.	.	.
[truncated: 63,743 more rows]
